# Supplementary material for: A newly identified glycosyltransferase AsRCOM provides resistance to purple curl leaf disease in agave
Source: BMC Genomics. 2023 Nov 7;24:669. doi: 10.1186/s12864-023-09700-y (PMC10629022; doi:10.1186/s12864-023-09700-y)
Supplement: Supplementary file 1 — Supplementary Material 1: Supplementary Table S1. The RPKM of DEGs between CK-1 and T-1 group [file 12864_2023_9700_MOESM1_ESM.xls]

## Sheet: The DEGs of 'CK-1-VS-T-1' group
Supplementary Table S1 The RPKM of DEGs between CK-1 and T-1 group
Group 'CK-1' indicates three biological replicates ('F-0d-1', 'F-0d-2', and 'F-0d-3') sampled on day 0 in A. H11648 agave. Group 'T-1' ('R-0d-1', 'R-0d-2', 'R-0d-3') represent the three biological replicates of A. H11648R plants sampled on day 0.
GeneID	CK-1_count	T-1_count	F-0d-1_rpkm	F-0d-2_rpkm	F-0d-3_rpkm	R-0d-1_rpkm	R-0d-2_rpkm	R-0d-3_rpkm	CK-1_rpkm	T-1_rpkm	log2 Ratio(T-1/CK-1)	Pvalue	FDR	significant	Symbol	Description	Pathway	GO Component	GO Function	GO Process
Unigene0000173	67	8.66667	5.7673	2.2502	3.5771	0.6543	0.6495	0.172	3.86487	0.491933	-2.97388	1.36824e-06	0.000589466	yes	-	--	-	-	-	-
Unigene0000184	134.333	39.3333	13.6955	6.594	6.4835	3.6376	2.0374	1.9787	8.92433	2.55123	-1.80655	9.99687e-05	0.0164882	yes	-	hypothetical protein OsI_19477 [Oryza sativa Indica Group]	-	-	-	-
Unigene0000197	0	14.6667	0	0	0	1.6943	1.2702	0	0.001	0.988167	9.94861	0.000322337	0.0381109	yes	-	--	-	-	-	-
Unigene0000519	40.3333	8.33333	2.4845	3.4123	1.1135	0.5041	0.5459	0.4123	2.33677	0.487433	-2.26124	0.000305344	0.0367231	yes	-	--	-	-	-	-
Unigene0000640	4846.33	415	89.2745	325.196	28.8054	5.066	32.687	2.4102	147.759	13.3877	-3.46426	7.70306e-05	0.0139632	yes	tlp	thaumatin-like protein/pathogenesis related protein-5 [Populus szechuanica]	-	-	-	-
Unigene0000827	1902.67	4052.67	21.1867	32.0193	49.0854	61.8233	70.6309	91.7257	34.0971	74.7266	1.13197	0.000163096	0.023747	yes	UGT73B5	PREDICTED: UDP-glycosyltransferase 73B4-like [Phoenix dactylifera]	-	-	-	-
Unigene0001011	51.3333	6.66667	6.1271	3.5051	2.2433	0.1456	0.5518	0.8422	3.9585	0.5132	-2.94736	1.05703e-05	0.00300157	yes	-	--	-	-	-	-
Unigene0001233	170.667	41.6667	2.0509	2.5196	4.0781	0.4301	0.7166	1.0265	2.88287	0.7244	-1.99265	8.49899e-06	0.00255783	yes	NFD3	probable ribosomal protein S11, mitochondrial [Ananas comosus]	ko03010//Ribosome//Translation//Genetic Information Processing	GO:0005737//cytoplasm;GO:0030529//intracellular ribonucleoprotein complex;GO:0043231//intracellular membrane-bounded organelle;GO:0044464//cell part;GO:0043226//organelle;GO:0043227//membrane-bounded organelle;GO:0005622//intracellular;GO:0032991//macromolecular complex;GO:0044424//intracellular part;GO:1990904//ribonucleoprotein complex;GO:0043229//intracellular organelle;GO:0009536//plastid;GO:…	GO:1901363//heterocyclic compound binding;GO:0003723//RNA binding;GO:0005198//structural molecule activity;GO:0003676//nucleic acid binding;GO:0097159//organic cyclic compound binding;GO:0005488//binding	GO:0010467//gene expression;GO:0043170//macromolecule metabolic process;GO:0071704//organic substance metabolic process;GO:0008152//metabolic process
Unigene0001369	132	16.6667	35.9558	8.995	1.3755	1.3838	3.1122	1.1194	15.4421	1.8718	-3.04437	0.000382681	0.0419349	yes	-	--	-	-	-	-
Unigene0001619	105	23.3333	5.2092	11.5239	5.5184	1.8043	0.9018	2.3354	7.41717	1.6805	-2.14198	3.43106e-05	0.00765298	yes	-	Inositol 1,4,5-trisphosphate receptor-interacting protein-like 2, partial [Anthurium amnicola]	-	-	-	-
Unigene0001660	0	18	0	0	0	0.5101	1.381	1.7435	0.001	1.21153	10.2426	6.66335e-07	0.000340752	yes	aldA	Aldehyde dehydrogenase [Anthurium amnicola]	ko00010//Glycolysis / Gluconeogenesis//Carbohydrate metabolism//Metabolism;ko00620//Pyruvate metabolism//Carbohydrate metabolism//Metabolism;ko00040//Pentose and glucuronate interconversions//Carbohydrate metabolism//Metabolism;ko00561//Glycerolipid metabolism//Lipid metabolism//Metabolism;ko00330//Arginine and proline metabolism//Amino acid metabolism//Metabolism;ko00071//Fatty acid degradation/…	-	GO:0016491//oxidoreductase activity;GO:0003824//catalytic activity	-
Unigene0001806	122.333	22.6667	1.43	4.5005	2.3879	0.4939	0.6807	0.425	2.7728	0.5332	-2.37859	4.3266e-06	0.00151191	yes	-	--	-	-	-	-
Unigene0001896	10214.3	3736	245.258	286.987	80.3783	55.6241	83.6961	86.6165	204.208	75.3122	-1.43908	0.000116125	0.0184569	yes	AMY1.7	alpha-amylase isozyme 3C isoform X1 [Asparagus officinalis]	ko00500//Starch and sucrose metabolism//Carbohydrate metabolism//Metabolism	-	-	-
Unigene0002051	2994	990	104.811	40.8613	60.838	23.44	18.097	25.5642	68.8369	22.3671	-1.62181	4.9292e-07	0.000262751	yes	WRKY22	probable WRKY transcription factor 27 [Asparagus officinalis]	ko04626//Plant-pathogen interaction//Environmental adaptation//Organismal Systems	-	-	-
Unigene0002232	2401.67	1185	91.4019	46.7178	41.5924	29.0026	29.8757	28.5686	59.904	29.149	-1.03921	0.000469801	0.0488438	yes	PGIP1	polygalacturonase inhibitor-like [Asparagus officinalis]	-	-	-	-
Unigene0002242	99.6667	6.66667	4.391	3.8486	0.584	0.1119	0.303	0.1765	2.9412	0.197133	-3.89916	1.46868e-07	0.000104977	yes	WRKY40	PREDICTED: WRKY transcription factor WRKY76 [Elaeis guineensis]	-	-	-	-
Unigene0002366	418.333	146.333	2.7789	3.0249	0.9012	0.7837	0.9263	0.641	2.235	0.783667	-1.51196	0.000324226	0.0381193	yes	-	Sacsin [Anthurium amnicola]	-	-	-	-
Unigene0002527	384.667	96.3333	74.4025	15.4377	21.1752	13.3142	8.074	5.1342	37.0051	8.8408	-2.06548	0.000183006	0.0252991	yes	AGP20	PREDICTED: arabinogalactan peptide 20 [Ricinus communis]	-	-	-	-
Unigene0002623	730.667	278.667	17.2181	10.6895	7.2896	4.1537	4.0696	5.0563	11.7324	4.42653	-1.40625	2.38352e-05	0.00585637	yes	MLO1	MLO-like protein 1 [Asparagus officinalis]	-	-	-	-
Unigene0002804	1083.33	247.333	60.1558	59.0909	33.9393	10.5058	11.965	12.6678	51.062	11.7129	-2.12416	1.35184e-12	5.02321e-09	yes	ATJ11	chaperone protein dnaJ 11, chloroplastic-like [Asparagus officinalis]	-	-	-	-
Unigene0002952	331	119.667	4.8337	4.6483	1.6134	1.1319	1.4339	1.4487	3.69847	1.33817	-1.46667	0.000411143	0.0443583	yes	GSO2	receptor-like protein 12 [Ananas comosus]	-	-	-	-
Unigene0003107	39	159	1.4823	1.9921	0.8996	10.6073	3.2146	3.8834	1.458	5.90177	2.01716	0.000116249	0.0184569	yes	-	PREDICTED: uncharacterized protein At5g23160-like [Phoenix dactylifera]	-	-	-	-
Unigene0003164	19.6667	0	0	3.7658	2.6122	0	0	0	2.126	0.001	-11.0539	8.64755e-05	0.0151768	yes	-	--	-	-	-	-
Unigene0003230	75.3333	12.6667	3.8719	3.4298	2.8271	0.4309	0.42	0.8611	3.37627	0.570667	-2.56471	4.36827e-07	0.000238926	yes	QRT2	polygalacturonase-like [Asparagus officinalis]	ko00500//Starch and sucrose metabolism//Carbohydrate metabolism//Metabolism;ko00040//Pentose and glucuronate interconversions//Carbohydrate metabolism//Metabolism	-	GO:0016787//hydrolase activity;GO:0003824//catalytic activity	GO:0008152//metabolic process
Unigene0003380	12.6667	0	1.5358	1.5164	0.767	0	0	0	1.27307	0.001	-10.3141	8.04774e-06	0.00249361	yes	-	uncharacterized protein A4U43_C03F11730 [Asparagus officinalis]	-	-	-	-
Unigene0003610	55.3333	6.33333	4.8541	4.2776	5.5151	0.2561	1.2941	0.1795	4.88227	0.576567	-3.08199	3.23306e-06	0.00121053	yes	-	--	-	-	-	-
Unigene0003884	324.333	130.333	6.6073	11.3884	10.52	4.1126	3.1766	4.4158	9.50523	3.90167	-1.28463	0.000181113	0.0251564	yes	P4H7	probable prolyl 4-hydroxylase 7 [Asparagus officinalis]	ko00330//Arginine and proline metabolism//Amino acid metabolism//Metabolism	-	GO:0016491//oxidoreductase activity;GO:0016705//oxidoreductase activity, acting on paired donors, with incorporation or reduction of molecular oxygen;GO:0046872//metal ion binding;GO:0043169//cation binding;GO:0043167//ion binding;GO:0036094//small molecule binding;GO:0003824//catalytic activity;GO:0019842//vitamin binding;GO:0005488//binding;GO:0046914//transition metal ion binding	GO:0071704//organic substance metabolic process;GO:0044699//single-organism process;GO:0044267//cellular protein metabolic process;GO:0018126//protein hydroxylation;GO:0019538//protein metabolic process;GO:0044260//cellular macromolecule metabolic process;GO:0036211//protein modification process;GO:0044237//cellular metabolic process;GO:0043412//macromolecule modification;GO:0043170//macromolecul…
Unigene0003944	1190.33	443.667	37.8204	45.949	17.5327	11.4307	13.0889	13.5456	33.7674	12.6884	-1.41212	2.17101e-05	0.00540013	yes	SBH2	PREDICTED: sphinganine C4-monooxygenase 2-like [Phoenix dactylifera]	ko00600//Sphingolipid metabolism//Lipid metabolism//Metabolism	-	-	-
Unigene0004349	74	8.66667	4.2184	2.965	0.25	0.2515	0.3404	0.2645	2.4778	0.285467	-3.11767	9.76019e-05	0.0162842	yes	SBH2	PREDICTED: sphinganine C4-monooxygenase 2-like [Phoenix dactylifera]	ko00600//Sphingolipid metabolism//Lipid metabolism//Metabolism	GO:0044425//membrane part;GO:0016020//membrane;GO:0031224//intrinsic component of membrane	GO:0003824//catalytic activity	GO:0009987//cellular process;GO:0019752//carboxylic acid metabolic process;GO:0044763//single-organism cellular process;GO:0044281//small molecule metabolic process;GO:0006629//lipid metabolic process;GO:0006631//fatty acid metabolic process;GO:0044710//single-organism metabolic process;GO:0044238//primary metabolic process;GO:0032787//monocarboxylic acid metabolic process;GO:0044255//cellular li…
Unigene0004400	280	65.6667	22.2987	13.1021	8.4924	3.7533	2.9948	3.3759	14.6311	3.37467	-2.11622	2.78665e-07	0.000165359	yes	ABCG39	ABC transporter G family member 39-like [Asparagus officinalis]	-	-	-	-
Unigene0004518	7718.67	3448	78.2207	77.1564	46.0016	28.339	28.3343	33.6189	67.1262	30.0974	-1.15724	3.88789e-06	0.00140545	yes	Os04g0656100	plasma membrane ATPase-like isoform X1 [Asparagus officinalis]	ko00190//Oxidative phosphorylation//Energy metabolism//Metabolism	-	-	-
Unigene0004540	330.333	88	20.6475	54.8615	10.8102	7.6213	8.1602	7.835	28.7731	7.87217	-1.86989	0.000186747	0.0257032	yes	THI1.5	PREDICTED: thionin [Camelina sativa]	-	-	-	GO:0050896//response to stimulus;GO:0006950//response to stress
Unigene0004547	3.66667	117	0.0829	0	0.0869	1.9823	1.9414	1.4103	0.0566	1.778	4.97331	8.95936e-17	9.3924e-13	yes	-	--	-	-	-	-
Unigene0004591	618.667	222.333	11.5207	10.3809	4.5141	2.9776	4.1962	2.3308	8.80523	3.1682	-1.4747	8.89525e-05	0.0153017	yes	CBP60D	PREDICTED: calmodulin-binding protein 60 A-like [Phoenix dactylifera]	-	-	-	-
Unigene0004651	190.667	51	6.1607	6.2225	3.1994	1.7009	1.2185	1.2384	5.1942	1.38593	-1.90604	3.01732e-06	0.00114331	yes	At2g23790	calcium uniporter protein 2, mitochondrial-like [Asparagus officinalis]	-	-	-	-
Unigene0004780	64.6667	1.33333	1.9034	3.8946	0.0584	0.0587	0.0636	0	1.95213	0.0407667	-5.58152	4.47225e-06	0.00154563	yes	FAOMT	flavonoid 3',5'-methyltransferase-like isoform X1 [Asparagus officinalis]	ko00940//Phenylpropanoid biosynthesis//Biosynthesis of other secondary metabolites//Metabolism;ko00360//Phenylalanine metabolism//Amino acid metabolism//Metabolism;ko00941//Flavonoid biosynthesis//Biosynthesis of other secondary metabolites//Metabolism;ko00945//Stilbenoid, diarylheptanoid and gingerol biosynthesis//Biosynthesis of other secondary metabolites//Metabolism	-	-	-
Unigene0004801	646.333	57.3333	26.2587	45.3356	3.3104	0.8232	4.4573	1.5741	24.9682	2.28487	-3.44991	5.15979e-06	0.00173092	yes	GNS1	PREDICTED: glucan endo-1,3-beta-glucosidase, acidic isoform [Oryza sativa Japonica Group]	-	-	-	-
Unigene0004901	476.667	174.333	14.9457	26.3241	11.9075	4.7917	7.3116	7.8262	17.7258	6.64317	-1.41591	0.000102678	0.0167752	yes	ATJ11	PREDICTED: chaperone protein dnaJ 11, chloroplastic [Phoenix dactylifera]	-	-	-	-
Unigene0005586	261.667	22.6667	41.0709	52.8651	5.8208	2.6839	4.3596	1.6679	33.2523	2.9038	-3.51744	1.96839e-07	0.00012897	yes	-	--	-	-	-	-
Unigene0005702	133.333	39.3333	10.2659	4.0798	4.8449	2.5724	1.8082	1.1391	6.39687	1.8399	-1.79774	0.000237065	0.0308725	yes	-	--	-	-	-	-
Unigene0005721	531.667	1.33333	0	5.199	0	0	0.0072	0.007	1.733	0.00473333	-8.5162	0.000328278	0.0385236	yes	ORF	ORF3, partial [Dioscorea rotundata]	-	-	-	-
Unigene0005737	71.3333	12.6667	0.8522	1.8406	1.5876	0.2366	0.427	0.1244	1.4268	0.262667	-2.44148	1.67268e-05	0.00449621	yes	NAC100	PREDICTED: NAC domain-containing protein 100-like [Phoenix dactylifera]	-	-	-	-
Unigene0005838	1611.67	459.333	10.7898	7.0757	3.7939	2.8202	1.8461	1.3871	7.2198	2.0178	-1.83918	9.40098e-07	0.000442412	yes	-	PREDICTED: glucan endo-1,3-beta-glucosidase-like [Elaeis guineensis]	-	-	-	-
Unigene0005842	251.667	90	17.2856	16.0005	13.9681	4.3423	8.0983	4.6935	15.7514	5.71137	-1.46357	5.94438e-05	0.0115402	yes	-	Elongation factor 4 [Anthurium amnicola]	-	-	-	-
Unigene0005848	717	284.333	72.8967	41.8941	43.8439	16.1285	21.1862	25.3692	52.8782	20.8946	-1.33954	2.12705e-05	0.00537316	yes	-	wound-responsive family protein [Medicago truncatula]	-	-	-	-
Unigene0006026	3226.33	1536	34.7661	19.8339	16.0581	9.9334	10.9963	12.3732	23.5527	11.101	-1.08521	0.00017435	0.0245338	yes	ALA1	PREDICTED: phospholipid-transporting ATPase 1 isoform X1 [Phoenix dactylifera]	-	-	-	-
Unigene0006027	1187.67	527	103.511	100.168	61.2096	37.0041	40.9222	40.1183	88.2959	39.3482	-1.16605	2.00181e-05	0.00511845	yes	CUR09	PREDICTED: mannose-specific lectin 3-like [Phoenix dactylifera]	-	-	-	-
Unigene0006043	102.667	20.3333	14.4622	5.9665	3.1954	1.7145	1.2377	1.5777	7.8747	1.50997	-2.38271	3.53722e-05	0.00777941	yes	-	uncharacterized protein A4U43_C10F13870 [Asparagus officinalis]	-	-	-	-
Unigene0006067	711.333	143.333	19.1507	30.3703	6.4121	3.0984	4.3728	3.9796	18.6444	3.81693	-2.28825	5.00488e-07	0.000264544	yes	ACA7	alpha carbonic anhydrase 7-like [Asparagus officinalis]	ko00910//Nitrogen metabolism//Energy metabolism//Metabolism	-	-	-
Unigene0006244	84	23.6667	1.3594	1.6623	1.7364	0.5516	0.1991	0.5995	1.58603	0.450067	-1.81721	0.000232357	0.030512	yes	RPS7	ribosomal protein S7 (mitochondrion) [Nelumbo nucifera]	ko03010//Ribosome//Translation//Genetic Information Processing	GO:0044424//intracellular part;GO:0005737//cytoplasm;GO:0009536//plastid;GO:0030529//intracellular ribonucleoprotein complex;GO:0005840//ribosome;GO:0000313//organellar ribosome;GO:0044464//cell part;GO:0015935//small ribosomal subunit;GO:0005622//intracellular;GO:1990904//ribonucleoprotein complex;GO:0044444//cytoplasmic part;GO:0043229//intracellular organelle;GO:0000314//organellar small ribos…	GO:0003676//nucleic acid binding;GO:0097159//organic cyclic compound binding;GO:0005198//structural molecule activity;GO:0005488//binding;GO:0003723//RNA binding;GO:1901363//heterocyclic compound binding	GO:0071704//organic substance metabolic process;GO:0009987//cellular process;GO:0044238//primary metabolic process;GO:0008152//metabolic process;GO:0043170//macromolecule metabolic process;GO:0010467//gene expression;GO:0044237//cellular metabolic process;GO:0044260//cellular macromolecule metabolic process
Unigene0006259	1282.67	461	15.8378	13.7437	11.6508	5.0262	5.6324	4.2244	13.7441	4.961	-1.47011	1.33636e-08	1.50102e-05	yes	-	DUF639 domain-containing protein [Cephalotus follicularis]	-	-	-	-
Unigene0006505	334.667	76.6667	9.5815	8.4356	3.1103	1.745	1.9114	1.1602	7.04247	1.60553	-2.13303	1.24395e-06	0.000543365	yes	At1g34470	probable magnesium transporter NIPA1 isoform X1 [Asparagus officinalis]	-	-	-	-
Unigene0006600	43.3333	4	3.3943	4.2591	1.907	0.3553	0.1539	0.3736	3.1868	0.294267	-3.43691	3.75937e-07	0.000212196	yes	-	PAR1 protein [Corchorus olitorius]	-	-	-	-
Unigene0006670	1895.33	825	46.3716	28.0525	30.6363	12.1874	19.0908	14.4842	35.0201	15.2541	-1.19898	1.85619e-05	0.00482018	yes	PAE8	pectin acetylesterase 8-like isoform X1 [Asparagus officinalis]	-	-	-	-
Unigene0006684	0	24.6667	0	0	0	1.168	4.5848	0	0.001	1.9176	10.9051	5.39741e-05	0.0107594	yes	HSP12	--	-	-	-	-
Unigene0006727	364.333	26.6667	33.4256	28.3194	3.8988	1.3643	1.6005	1.7935	21.8813	1.5861	-3.78614	2.56e-09	4.02561e-06	yes	-	--	-	-	-	-
Unigene0006732	7770.67	2162.33	63.0899	41.2147	29.0025	12.5169	11.5845	12.6326	44.4357	12.2447	-1.85957	2.48744e-11	7.823e-08	yes	ABCG39	ABC transporter G family member 39-like isoform X1 [Asparagus officinalis]	-	-	-	-
Unigene0006773	297	92.3333	23.7347	24.4789	18.4466	8.0152	6.8029	5.9993	22.2201	6.93913	-1.67904	4.91296e-07	0.000262751	yes	-	--	-	-	-	-
Unigene0006880	533.333	82.3333	45.2249	21.6657	4.8474	4.4598	3.8365	2.4109	23.9127	3.56907	-2.74416	3.98703e-06	0.00142491	yes	F26G	furostanol glycoside 26-O-beta-glucosidase-like [Asparagus officinalis]	ko00500//Starch and sucrose metabolism//Carbohydrate metabolism//Metabolism;ko00940//Phenylpropanoid biosynthesis//Biosynthesis of other secondary metabolites//Metabolism;ko00460//Cyanoamino acid metabolism//Metabolism of other amino acids//Metabolism	-	-	-
Unigene0007104	51.6667	4.33333	2.5559	3.8848	0.2482	0.1665	0.3155	0.0875	2.22963	0.189833	-3.554	7.04351e-05	0.013225	yes	At1g11410	receptor-like serine/threonine-protein kinase SD1-8 isoform X3 [Asparagus officinalis]	-	-	-	-
Unigene0007172	3122	7513.67	96.2869	150.896	195.785	385.24	367.458	339.471	147.656	364.056	1.30192	8.19133e-07	0.000398859	yes	MALD3	non-specific lipid-transfer protein 1-like [Asparagus officinalis]	-	-	-	-
Unigene0007336	749.333	275.333	64.8515	28.9552	23.7746	11.2959	14.2531	16.9413	39.1938	14.1634	-1.46845	8.73451e-05	0.0151768	yes	-	--	-	-	-	-
Unigene0007560	119.667	24.3333	1.8171	4.8786	2.2477	0.7619	0.7719	0.336	2.98113	0.623267	-2.25794	1.72715e-05	0.00460328	yes	PER21	peroxidase 21 [Asparagus officinalis]	ko00940//Phenylpropanoid biosynthesis//Biosynthesis of other secondary metabolites//Metabolism	GO:0005623//cell;GO:0044424//intracellular part;GO:0005737//cytoplasm;GO:0044464//cell part;GO:0044444//cytoplasmic part;GO:0005622//intracellular	GO:0003824//catalytic activity;GO:0005488//binding;GO:1901363//heterocyclic compound binding;GO:0043167//ion binding;GO:0043169//cation binding;GO:0097159//organic cyclic compound binding;GO:0046906//tetrapyrrole binding	GO:0072593//reactive oxygen species metabolic process;GO:0051704//multi-organism process;GO:0044237//cellular metabolic process;GO:0050896//response to stimulus;GO:0043207//response to external biotic stimulus;GO:0009620//response to fungus;GO:0008152//metabolic process;GO:0009607//response to biotic stimulus;GO:0042743//hydrogen peroxide metabolic process;GO:0009987//cellular process;GO:0051707/…
Unigene0007589	136	0	7.8395	1.8952	4.0543	0	0	0	4.59633	0.001	-12.1663	2.02375e-20	6.3647e-16	yes	-	--	-	-	-	-
Unigene0007644	115.667	37.3333	4.7347	9.3411	7.8437	2.1125	2.2203	2.9405	7.3065	2.42443	-1.59153	0.00023386	0.0306454	yes	-	--	-	-	-	-
Unigene0007680	440.667	187.667	6.6429	6.8948	4.7827	1.938	3.488	2.4879	6.1068	2.63797	-1.21099	0.000216014	0.0287866	yes	At1g11300	PREDICTED: G-type lectin S-receptor-like serine/threonine-protein kinase At1g11330 isoform X2 [Sesamum indicum]	-	-	-	-
Unigene0007869	501.667	170	30.4753	19.079	12.1592	9.0481	5.0883	6.371	20.5712	6.8358	-1.58944	2.7464e-05	0.00656963	yes	VAS	lipid transfer-like protein VAS isoform X1 [Asparagus officinalis]	-	-	-	-
Unigene0007915	421.333	79	14.3369	10.9292	5.528	2.5721	1.5808	1.5353	10.2647	1.89607	-2.43661	3.20462e-09	4.6364e-06	yes	PER53	Peroxidase 15 [Ananas comosus]	ko00940//Phenylpropanoid biosynthesis//Biosynthesis of other secondary metabolites//Metabolism	GO:0043226//organelle;GO:0043229//intracellular organelle;GO:0044424//intracellular part;GO:0005622//intracellular;GO:0043227//membrane-bounded organelle;GO:0043231//intracellular membrane-bounded organelle;GO:0005623//cell;GO:0044464//cell part	GO:0046906//tetrapyrrole binding;GO:0043169//cation binding;GO:0016209//antioxidant activity;GO:0003824//catalytic activity;GO:1901363//heterocyclic compound binding;GO:0043167//ion binding;GO:0097159//organic cyclic compound binding;GO:0005488//binding	GO:0072593//reactive oxygen species metabolic process;GO:0006950//response to stress;GO:0000003//reproduction;GO:0044699//single-organism process;GO:0007275//multicellular organism development;GO:0061458//reproductive system development;GO:0048731//system development;GO:0032502//developmental process;GO:0022414//reproductive process;GO:0044702//single organism reproductive process;GO:0044767//sin…
Unigene0007948	262.667	14	12.7429	18.2922	4.1121	0.1724	1.0266	0.7251	11.7157	0.641367	-4.19115	7.50228e-11	2.05171e-07	yes	-	PREDICTED: NRR repressor homolog 1-like [Musa acuminata subsp. malaccensis] [Musa acuminata]	-	-	-	-
Unigene0008214	184.667	56.6667	3.8942	4.1663	2.1514	1.0999	1.2487	0.8023	3.40397	1.0503	-1.69642	2.74061e-05	0.00656963	yes	RLK1	G-type lectin S-receptor-like serine/threonine-protein kinase LECRK2 [Asparagus officinalis]	-	-	-	-
Unigene0008475	95.3333	11.3333	15.6932	8.6358	2.5334	1.0546	0.7614	1.294	8.95413	1.03667	-3.1106	1.91706e-06	0.000793311	yes	-	--	-	-	-	-
Unigene0008537	0	39.3333	0	0	0	2.8708	1.6994	0.0805	0.001	1.55023	10.5983	2.453e-07	0.000151901	yes	-	--	-	-	-	-
Unigene0008570	23.3333	2	0.686	1.5689	0.2821	0.071	0	0.1493	0.845667	0.0734333	-3.52558	0.000317791	0.0376442	yes	-	uncharacterized protein LOC109820692 [Asparagus officinalis]	-	-	-	-
Unigene0008702	116	20	7.2034	4.8643	1.3749	0.4368	1.6161	0.268	4.48087	0.773633	-2.53406	0.000284241	0.0349195	yes	DBR	2-alkenal reductase (NADP(+)-dependent)-like [Asparagus officinalis]	-	-	-	-
Unigene0008746	14282.3	3626.67	372.399	705.575	218.122	95.4736	128.514	112.578	432.032	112.189	-1.94521	2.4578e-08	2.4539e-05	yes	Cht6	PREDICTED: endochitinase EP3-like [Phoenix dactylifera]	ko00520//Amino sugar and nucleotide sugar metabolism//Carbohydrate metabolism//Metabolism	-	-	GO:0071704//organic substance metabolic process;GO:0043170//macromolecule metabolic process;GO:0009056//catabolic process;GO:0008152//metabolic process
Unigene0008903	98.6667	18.6667	5.187	4.1825	2.4177	0.8361	0.8642	0.5196	3.92907	0.739967	-2.40865	8.33784e-07	0.000400344	yes	-	DC1 domain-containing family protein [Populus trichocarpa]	-	-	-	-
Unigene0009020	1248	277.333	22.4605	15.4552	6.6365	3.3777	3.6698	2.7352	14.8507	3.2609	-2.18719	1.15019e-08	1.3154e-05	yes	HAK5	potassium transporter 5-like [Asparagus officinalis]	-	-	-	-
Unigene0009240	0	39.6667	0	0	0	2.4058	2.8338	0	0.001	1.74653	10.7703	3.3642e-06	0.00125212	yes	-	hypothetical protein EMIHUDRAFT_460724 [Emiliania huxleyi CCMP1516]	-	-	-	-
Unigene0009255	40	3.66667	1.9245	1.3126	0.5311	0.1781	0.1286	0.0312	1.25607	0.112633	-3.47921	5.19054e-06	0.00173092	yes	-	--	-	-	-	-
Unigene0009306	0	20.3333	0	0	0	1.7907	2.7923	0	0.001	1.52767	10.5771	7.30171e-05	0.0134685	yes	PMP3	Hydrophobic protein RCI2A [Populus trichocarpa]	-	-	-	-
Unigene0009375	19	0.666667	0.1037	0.336	0.8611	0	0	0.0479	0.4336	0.0159667	-4.76323	0.000141136	0.0214431	yes	ANS	anthocyanidin synthase [Lycoris radiata]	ko00941//Flavonoid biosynthesis//Biosynthesis of other secondary metabolites//Metabolism	-	-	-
Unigene0009403	225.667	46	3.7707	2.5949	1.7728	0.6516	0.5819	0.4088	2.7128	0.547433	-2.30903	2.45302e-08	2.4539e-05	yes	At5g24080	Apple-like protein [Cynara cardunculus var. scolymus] [Cynara cardunculus]	-	-	-	-
Unigene0009825	82.3333	17.6667	9.1845	8.7791	4.1843	1.9759	1.3954	1.3552	7.38263	1.5755	-2.22833	1.05938e-05	0.00300157	yes	guaD	PREDICTED: guanine deaminase [Phoenix dactylifera]	-	-	GO:0046914//transition metal ion binding;GO:0003824//catalytic activity;GO:0043167//ion binding;GO:0043169//cation binding;GO:0046872//metal ion binding;GO:0005488//binding	-
Unigene0009873	25.3333	3.33333	2.4202	1.4714	2.3502	0.2364	0.3414	0.2487	2.0806	0.2755	-2.91688	4.18368e-05	0.00886038	yes	-	--	-	-	-	-
Unigene0009966	2428.67	1000.67	65.398	43.8877	38.662	17.8696	19.9377	22.9669	49.3159	20.2581	-1.28356	1.16226e-06	0.000518485	yes	NUDT12	nudix hydrolase 12, mitochondrial-like isoform X2 [Asparagus officinalis]	-	-	-	-
Unigene0010706	260	50.6667	19.4277	17.5223	13.8073	4.0045	2.2359	3.6192	16.9191	3.28653	-2.36401	4.69076e-10	9.51771e-07	yes	AGP20	PREDICTED: arabinogalactan peptide 20-like [Nicotiana tomentosiformis]	-	-	-	-
Unigene0011126	10.6667	102.667	0.1579	0.2183	0.5245	2.194	4.0901	2.7163	0.300233	3.00013	3.32087	1.73192e-09	2.86678e-06	yes	KCS5	3-ketoacyl-CoA synthase 6 [Glycine soja]	ko00062//Fatty acid elongation//Lipid metabolism//Metabolism	-	GO:0016740//transferase activity;GO:0003824//catalytic activity	GO:0008152//metabolic process
Unigene0011301	68	13	5.8564	2.1957	2.5109	0.5829	1.1573	0.2554	3.521	0.6652	-2.40413	0.000135331	0.0208635	yes	ABCG53	ABC transporter G family member 36-like isoform X2 [Asparagus officinalis]	-	-	-	-
Unigene0011457	14.6667	6087.67	0.0201	0.0434	0.1318	0.61	57.0066	28.8974	0.0651	28.838	8.7911	9.88622e-13	4.44174e-09	yes	ORF1	hypothetical protein AV274_4078 [Blastocystis sp. ATCC 50177/Nand II]	-	-	-	-
Unigene0011695	320.667	110	12.5708	16.7986	10.038	6.0432	3.4873	4.0558	13.1358	4.52877	-1.53631	2.04042e-05	0.00517509	yes	GAE6	LOW QUALITY PROTEIN: UDP-glucuronate 4-epimerase 6-like [Asparagus officinalis]	ko00500//Starch and sucrose metabolism//Carbohydrate metabolism//Metabolism;ko00520//Amino sugar and nucleotide sugar metabolism//Carbohydrate metabolism//Metabolism	-	-	-
Unigene0011773	219.667	35.6667	5.5094	3.3041	2.7467	0.6991	0.5047	0.6477	3.8534	0.617167	-2.6424	2.61235e-10	5.66611e-07	yes	CYP704C1	PREDICTED: cytochrome P450 704C1-like [Phoenix dactylifera]	-	-	GO:0005488//binding;GO:0043169//cation binding;GO:0016491//oxidoreductase activity;GO:0003824//catalytic activity;GO:0046872//metal ion binding;GO:0043167//ion binding	-
Unigene0012268	0.666667	38	0.0869	0	0	1.9493	1.9453	0.6432	0.0289667	1.5126	5.70649	4.67205e-09	6.35652e-06	yes	ORF4	molecular chaperone DnaK [Blastocystis sp. ATCC 50177/Nand II]	ko04141//Protein processing in endoplasmic reticulum//Folding, sorting and degradation//Genetic Information Processing;ko03040//Spliceosome//Transcription//Genetic Information Processing;ko04144//Endocytosis//Transport and catabolism//Cellular Processes	-	-	-
Unigene0012358	0	23	0	0	0	2.5215	1.2781	0	0.001	1.26653	10.3067	5.09363e-05	0.0103686	yes	gel1	1,3-beta-glucanosyltransferase gel1 [Symbiodinium microadriaticum]	-	-	-	-
Unigene0012450	283	72.6667	8.8468	17.2328	15.6078	5.7976	2.8252	2.2356	13.8958	3.61947	-1.9408	8.18818e-06	0.00251237	yes	-	PREDICTED: 101 kDa malaria antigen [Phoenix dactylifera]	-	-	-	-
Unigene0013186	163.333	412.333	6.3581	6.4562	5.5929	23.8132	14.1121	8.4752	6.13573	15.4668	1.33387	0.000438107	0.0461615	yes	GDU3	PREDICTED: protein GLUTAMINE DUMPER 3 [Vitis vinifera]	-	-	-	-
Unigene0013468	28.6667	3.66667	2.2273	2.6803	1.3209	0.4196	0.0757	0.2942	2.07617	0.263167	-2.97987	5.29533e-05	0.0106414	yes	CYP714C3	cytokinin hydroxylase [Asparagus officinalis]	-	-	-	-
Unigene0013501	829.333	299.333	75.4046	24.4053	31.7704	19.8895	14.0908	12.1237	43.8601	15.368	-1.51298	0.000135266	0.0208635	yes	ZAT12	PREDICTED: zinc finger protein ZAT11-like [Phoenix dactylifera]	-	-	-	-
Unigene0013875	0	34.3333	0	0	0	0.2048	3.0104	0.0308	0.001	1.082	10.0795	1.7441e-05	0.00462102	yes	bcpA	carboxyvinyl-carboxyphosphonate phosphorylmutase [Ectocarpus siliculosus]	-	-	-	-
Unigene0013882	1.33333	27.3333	0	0	0.228	2.1787	2.6076	0.1206	0.076	1.63563	4.42771	0.00036172	0.0406289	yes	-	--	-	-	-	-
Unigene0014221	1596.33	735.667	133.105	187.556	110.931	55.7996	69.3413	77.2921	143.864	67.4777	-1.09222	6.22214e-05	0.0119686	yes	-	PREDICTED: uncharacterized protein LOC4334231 [Oryza sativa Japonica Group]	-	-	-	-
Unigene0014545	408.333	150.333	3.2741	3.863	1.9503	1.1314	1.1709	1.0694	3.02913	1.1239	-1.43039	2.18267e-05	0.00540512	yes	-	--	-	-	-	-
Unigene0014681	9.33333	0	0.9533	1.3384	0.729	0	0	0	1.0069	0.001	-9.9757	8.088e-05	0.0145151	yes	SYNC3	PREDICTED: asparagine--tRNA ligase, cytoplasmic 2-like [Phoenix dactylifera]	ko00970//Aminoacyl-tRNA biosynthesis//Translation//Genetic Information Processing	-	-	-
Unigene0014746	0.666667	10.6667	0	0.1268	0.1283	1.807	1.2579	1.2216	0.0850333	1.42883	4.07067	0.000478567	0.0496731	yes	-	--	-	-	-	-
Unigene0015300	75.6667	14.3333	10.2747	5.1939	7.4513	1.9221	0.6244	1.7182	7.63997	1.42157	-2.42608	8.86175e-06	0.00262926	yes	OPR1	12-oxophytodienoate reductase 1-like [Ananas comosus]	ko00592//alpha-Linolenic acid metabolism//Lipid metabolism//Metabolism	-	-	-
Unigene0015628	1158	551	23.3004	18.8322	28.674	11.0418	11.4873	11.5087	23.6022	11.3459	-1.05675	3.99186e-05	0.00854602	yes	MIOX1	inositol oxygenase 1-like [Asparagus officinalis]	ko00562//Inositol phosphate metabolism//Carbohydrate metabolism//Metabolism;ko00053//Ascorbate and aldarate metabolism//Carbohydrate metabolism//Metabolism	-	-	-
Unigene0015726	17.3333	1	0.2979	0.6863	0.1736	0.0437	0.0236	0	0.385933	0.0224333	-4.10464	0.000153238	0.0227328	yes	ANS	anthocyanidin synthase [Lycoris chinensis]	ko00941//Flavonoid biosynthesis//Biosynthesis of other secondary metabolites//Metabolism	-	-	-
Unigene0015736	106.667	29.6667	10.4622	6.3905	3.0285	1.1718	2.4744	1.8485	6.62707	1.83157	-1.85529	0.000408938	0.0441963	yes	SAUR71	PREDICTED: auxin-responsive protein SAUR71-like [Elaeis guineensis]	ko04075//Plant hormone signal transduction//Signal transduction//Environmental Information Processing	-	-	-
Unigene0015799	35.3333	1.66667	2.4951	3.8494	2.1807	0	0	0.412	2.84173	0.137333	-4.37102	3.38205e-07	0.000195166	yes	-	--	-	-	-	-
Unigene0015837	12.3333	0.666667	1.4557	1.0218	0.6361	0	0	0.1683	1.03787	0.0561	-4.20948	0.000348521	0.039785	yes	-	--	-	-	-	-
Unigene0016096	359.333	39.6667	28.2545	41.7587	16.773	2.6561	4.0606	3.0398	28.9287	3.25217	-3.15303	1.35715e-13	8.53646e-10	yes	-	PREDICTED: uncharacterized protein LOC105048596 [Elaeis guineensis]	-	-	-	-
Unigene0016209	47.3333	10.3333	2.5752	1.3349	1.3157	0.4877	0.1509	0.4762	1.74193	0.3716	-2.22887	0.00025232	0.0321925	yes	-	--	-	-	-	-
Unigene0016253	333.333	128.667	16.9082	11.6794	8.2599	4.4879	4.4423	5.1992	12.2825	4.7098	-1.38287	8.65284e-05	0.0151768	yes	-	ZCF37 [Arabidopsis thaliana]	-	-	-	-
Unigene0016349	3930.33	1799	615.392	336.746	298.72	139.914	178.05	250.029	416.953	189.331	-1.13897	0.000243279	0.0314214	yes	-	cysteine-rich and transmembrane domain-containing protein B-like [Asparagus officinalis]	-	-	-	-
Unigene0016377	74	21.3333	11.2176	11.2862	6.3291	2.7466	2.5687	3.0199	9.61097	2.7784	-1.79043	0.000146789	0.0221416	yes	-	--	-	-	-	-
Unigene0016378	14	0	3.159	1.8195	0.9203	0	0	0	1.96627	0.001	-10.9412	6.6847e-06	0.00216483	yes	-	--	-	-	-	-
Unigene0016417	517.333	71	16.5906	67.4424	35.715	5.6813	4.1569	7.1859	39.916	5.6747	-2.81435	2.49579e-09	4.02526e-06	yes	-	Pectinesterase 11-like protein [Theobroma cacao]	ko00500//Starch and sucrose metabolism//Carbohydrate metabolism//Metabolism;ko00040//Pentose and glucuronate interconversions//Carbohydrate metabolism//Metabolism	-	GO:0003824//catalytic activity;GO:0016787//hydrolase activity	-
Unigene0016449	305.667	100.333	5.7361	6.4477	4.9413	2.7296	1.7422	1.1597	5.70837	1.87717	-1.60452	1.95625e-05	0.00504295	yes	-	--	-	-	-	-
Unigene0016453	3361	1384.67	212.286	220.982	123.283	70.2191	72.9333	87.3659	185.517	76.8394	-1.27163	1.81658e-06	0.000756709	yes	CYS5	PREDICTED: cysteine proteinase inhibitor 1-like [Elaeis guineensis]	-	-	-	-
Unigene0016483	694.333	272.333	19.8435	17.9271	11.6825	7.0608	7.2021	5.1501	16.4844	6.471	-1.34904	8.38936e-06	0.00254923	yes	-	Sm-like protein LSM7 [Ananas comosus]	-	-	-	-
Unigene0016771	0	9.33333	0	0	0	0.7753	0.3229	0.6272	0.001	0.575133	9.16775	0.000106564	0.0173201	yes	-	--	-	-	-	-
Unigene0016772	0	12.6667	0	0	0	1.6474	0.7756	0.3766	0.001	0.9332	9.86604	3.03451e-05	0.0069156	yes	ORF6	--	-	-	-	-
Unigene0016880	3684.33	1649.67	68.7806	52.7245	30.5839	20.464	21.1381	26.1815	50.6963	22.5945	-1.16591	5.50483e-05	0.0108481	yes	GLU3	endoglucanase 12-like [Asparagus officinalis]	-	-	-	-
Unigene0017063	114	260.333	4.2609	7.6046	5.3409	12.3235	14.2524	13.686	5.73547	13.4206	1.22647	0.000391049	0.0426291	yes	-	PREDICTED: non-specific lipid-transfer protein 1-like [Pyrus x bretschneideri]	-	-	-	-
Unigene0017505	49	7.66667	0.7645	1.8634	0.9544	0.168	0.3639	0.0505	1.1941	0.194133	-2.6208	0.000111695	0.0179684	yes	-	--	-	-	-	-
Unigene0018110	1058.67	183.333	27.9591	125.783	65.7088	13.3586	10.2902	15.7869	73.1503	13.1452	-2.47632	2.52452e-08	2.48113e-05	yes	-	early nodulin-93-like [Asparagus officinalis]	-	-	-	-
Unigene0018121	790.667	318.333	41.4051	54.3592	29.0407	15.5511	18.1099	17.2662	41.6017	16.9757	-1.29317	1.1165e-05	0.00313518	yes	Cenpv	PREDICTED: centromere protein V [Elaeis guineensis]	-	-	-	-
Unigene0018163	1	14.6667	0	0.3351	0	1.3643	2.8316	1.0761	0.1117	1.75733	3.97569	0.000404113	0.0438254	yes	-	--	-	-	-	-
Unigene0018164	2.33333	33	0	0.4086	0.31	3.9504	2.5892	4.1545	0.239533	3.5647	3.89548	5.5307e-07	0.000289901	yes	-	--	-	-	-	-
Unigene0018417	7.33333	0	0.3453	0.348	0.4527	0	0	0	0.382	0.001	-8.57743	0.000331348	0.0386602	yes	-	--	-	-	-	-
Unigene0018612	301.667	129.333	12.3875	8.544	7.5963	3.821	4.1052	4.2716	9.50927	4.06593	-1.22575	0.000231958	0.030512	yes	-	--	-	-	-	-
Unigene0018987	343.333	156.333	3.7806	3.0473	2.7372	1.4972	1.573	1.2934	3.18837	1.45453	-1.13226	0.000262677	0.0330448	yes	APM1	PREDICTED: aminopeptidase M1 [Elaeis guineensis]	-	-	-	-
Unigene0019049	92.3333	14.6667	4.4949	3.8192	1.2012	0.8492	0.4244	0.2061	3.17177	0.493233	-2.68494	2.1687e-05	0.00540013	yes	WAK3	PREDICTED: wall-associated receptor kinase 3-like [Phoenix dactylifera]	-	-	-	-
Unigene0019089	0	20.3333	0	0	0	1.711	2.4941	0	0.001	1.4017	10.453	7.12749e-05	0.0133032	yes	-	--	-	-	-	-
Unigene0019149	2003.67	870.667	46.4502	34.5507	21.6728	14.5952	13.7435	15.9997	34.2246	14.7795	-1.21144	2.47392e-05	0.00603139	yes	UGT91C1	PREDICTED: UDP-glycosyltransferase 91C1-like [Nelumbo nucifera]	-	-	-	-
Unigene0019492	160.333	19	2.4988	6.9583	0.156	0.3923	0.5098	0.2682	3.20437	0.3901	-3.03812	0.000430233	0.0456352	yes	CHS2	PREDICTED: chalcone synthase 3 [Phoenix dactylifera]	ko04712//Circadian rhythm - plant//Environmental adaptation//Organismal Systems;ko00941//Flavonoid biosynthesis//Biosynthesis of other secondary metabolites//Metabolism	-	-	-
Unigene0019494	1337	447.667	82.0657	46.4221	28.2423	15.367	19.1149	17.3238	52.2434	17.2686	-1.5971	4.40608e-06	0.00153117	yes	DIR21	dirigent protein 21-like [Asparagus officinalis]	-	-	-	-
Unigene0019560	168	13	10.3868	11.9331	3.1869	0.7287	0.7364	0.5109	8.50227	0.658667	-3.69023	5.50037e-11	1.57261e-07	yes	-	--	-	-	-	-
Unigene0019573	37.6667	4.33333	1.9681	1.6663	0.4816	0.3115	0.075	0.0728	1.372	0.1531	-3.16373	7.28716e-05	0.0134685	yes	-	PREDICTED: calmodulin-binding transcription activator 1 isoform X1 [Musa acuminata subsp. malaccensis] [Musa acuminata]	-	-	-	-
Unigene0019655	2077.67	417.667	103.297	114.84	51.7888	15.3801	22.7933	16.6132	89.9753	18.2622	-2.30067	1.14751e-12	4.81188e-09	yes	CjBAp12	PREDICTED: EG45-like domain containing protein isoform X1 [Ziziphus jujuba]	-	-	-	-
Unigene0019811	308.333	118.667	26.1221	24.6078	13.8444	7.8344	8.4112	8.6617	21.5248	8.30243	-1.37439	8.80072e-05	0.0152497	yes	-	Os09g0272401 [Oryza sativa Japonica Group]	-	-	-	-
Unigene0020100	991.333	484	34.8941	58.3255	36.4686	20.5812	21.2258	22.8099	43.2294	21.539	-1.00506	0.000317523	0.0376442	yes	-	PREDICTED: heterogeneous nuclear ribonucleoprotein A3-like [Phoenix dactylifera]	-	-	-	-
Unigene0020139	181	62	5.2426	11.961	7.4734	3.0432	2.6654	2.9651	8.22567	2.89123	-1.50845	0.00018981	0.0260678	yes	-	PREDICTED: cysteine-rich and transmembrane domain-containing protein A [Theobroma cacao]	-	-	-	-
Unigene0020248	469.667	170	8.2479	7.1015	2.8515	2.5732	1.8266	2.1235	6.06697	2.17443	-1.48034	0.000141517	0.0214491	yes	CNR5	Protein PLANT CADMIUM RESISTANCE 7 [Anthurium amnicola]	-	-	-	-
Unigene0020259	2.66667	24	0	0.1351	0.2278	1.5123	1.0918	0.8193	0.120967	1.14113	3.23779	9.05073e-05	0.0154699	yes	ERF003	Ethylene-responsive transcription factor ERF003, partial [Ananas comosus]	-	-	-	-
Unigene0020364	56.3333	3.33333	2.5693	4.1407	0.8637	0	0.2823	0.1828	2.52457	0.155033	-4.02539	6.98928e-07	0.0003517	yes	H6H	PREDICTED: protein SRG1 [Populus euphratica]	-	-	GO:0003824//catalytic activity;GO:0051213//dioxygenase activity;GO:0016705//oxidoreductase activity, acting on paired donors, with incorporation or reduction of molecular oxygen;GO:0016491//oxidoreductase activity;GO:0016706//oxidoreductase activity, acting on paired donors, with incorporation or reduction of molecular oxygen, 2-oxoglutarate as one donor, and incorporation of one atom each of oxy…	GO:0044710//single-organism metabolic process;GO:0008152//metabolic process;GO:0044699//single-organism process
Unigene0020908	11101	4815	315.213	645.624	276.355	192.954	184.233	171.114	412.397	182.767	-1.17403	7.47829e-05	0.013674	yes	LECASAL	PREDICTED: mannose-specific lectin-like [Musa acuminata subsp. malaccensis] [Musa acuminata]	-	-	-	-
Unigene0020954	213	48.6667	10.8805	14.7354	2.9556	2.1115	2.2399	2.2206	9.52383	2.19067	-2.12017	3.89774e-05	0.00840808	yes	EIF5	basic leucine zipper and W2 domain-containing protein 1-A-like isoform X2 [Asparagus officinalis]	-	-	-	-
Unigene0021080	2213.33	678.333	117.82	80.2188	67.4351	16.6173	26.4967	38.359	88.4912	27.1577	-1.70418	1.86927e-07	0.000126427	yes	At2g25060	basic blue protein-like [Asparagus officinalis]	-	-	-	-
Unigene0021308	209	50.6667	9.3687	3.0724	2.1434	1.6388	0.5371	1.2019	4.8615	1.12593	-2.11028	0.000225418	0.0298501	yes	PUB23	PREDICTED: E3 ubiquitin-protein ligase PUB23-like [Phoenix dactylifera]	-	-	-	-
Unigene0021375	271.667	794.667	3.4168	8.3234	8.5424	33.5135	13.3593	13.518	6.76087	20.1303	1.57409	0.000200837	0.027167	yes	EXPA2	expansin 2, partial [Ziziphus jujuba]	-	-	-	-
Unigene0021394	466.667	129	13.2428	32.5667	22.7154	7.4886	5.1271	6.8085	22.8416	6.47473	-1.81877	1.13542e-06	0.000510127	yes	GASA3	gibberellin-regulated protein 2-like [Asparagus officinalis]	-	-	-	-
Unigene0021409	3701	642.667	27.8721	33.4252	98.2549	8.8302	10.8053	8.9585	53.1841	9.53133	-2.48024	1.06822e-09	1.91974e-06	yes	PME2.1	PREDICTED: pectinesterase-like [Musa acuminata subsp. malaccensis] [Musa acuminata]	ko00500//Starch and sucrose metabolism//Carbohydrate metabolism//Metabolism;ko00040//Pentose and glucuronate interconversions//Carbohydrate metabolism//Metabolism	GO:0044464//cell part;GO:0005623//cell	GO:0003824//catalytic activity;GO:0016787//hydrolase activity	GO:0045229//external encapsulating structure organization;GO:0065007//biological regulation;GO:0043170//macromolecule metabolic process;GO:0071704//organic substance metabolic process;GO:0016043//cellular component organization;GO:0009987//cellular process;GO:0005975//carbohydrate metabolic process;GO:0071554//cell wall organization or biogenesis;GO:0044238//primary metabolic process;GO:0071840//…
Unigene0021612	180.667	41.6667	22.1808	7.0194	12.0005	3.7861	3.5584	1.9533	13.7336	3.09927	-2.14771	9.72917e-06	0.00284635	yes	-	PREDICTED: TMV resistance protein N-like [Malus domestica]	-	-	-	-
Unigene0021679	329.333	124.667	7.4593	11.3739	4.5749	2.9226	3.4638	2.6138	7.8027	3.00007	-1.37898	0.000276009	0.0342425	yes	CMB1	MADS box protein 2 [Agave tequilana]	-	GO:0005623//cell;GO:0043226//organelle;GO:0005622//intracellular;GO:0044424//intracellular part;GO:0043231//intracellular membrane-bounded organelle;GO:0043229//intracellular organelle;GO:0044464//cell part;GO:0043227//membrane-bounded organelle	GO:0005488//binding;GO:0001071//nucleic acid binding transcription factor activity;GO:0005515//protein binding	GO:0044249//cellular biosynthetic process;GO:0010468//regulation of gene expression;GO:0008152//metabolic process;GO:0050789//regulation of biological process;GO:0071704//organic substance metabolic process;GO:0065007//biological regulation;GO:0009058//biosynthetic process;GO:0019222//regulation of metabolic process;GO:0060255//regulation of macromolecule metabolic process;GO:1901576//organic sub…
Unigene0021814	239.667	74.3333	7.4543	15.4235	7.7182	4.0076	3.3904	2.2829	10.1987	3.22697	-1.66013	5.50774e-05	0.0108481	yes	-	--	-	-	-	-
Unigene0021895	41.6667	3.33333	1.3612	2.525	0.6298	0	0.3049	0.074	1.50533	0.1263	-3.57516	2.79513e-05	0.00664051	yes	-	Glutamine synthetase, partial [Anthurium amnicola]	-	-	-	-
Unigene0021911	367	119.333	14.4086	9.5905	4.6794	3.5492	2.6156	3.0068	9.5595	3.0572	-1.64472	5.15364e-05	0.0104449	yes	HHP4	heptahelical transmembrane protein 4-like [Asparagus officinalis]	-	-	-	GO:0009743//response to carbohydrate;GO:0034285//response to disaccharide;GO:0050896//response to stimulus;GO:1901700//response to oxygen-containing compound;GO:0009719//response to endogenous stimulus;GO:0010033//response to organic substance;GO:0042221//response to chemical
Unigene0021924	0	10.3333	0	0	0	0.5117	0.3166	0.3459	0.001	0.3914	8.6125	3.28032e-05	0.00736901	yes	-	--	-	-	-	-
Unigene0021926	15	0	1.9948	0.2872	0.5811	0	0	0	0.954367	0.001	-9.8984	2.02123e-05	0.00514718	yes	-	--	-	-	-	-
Unigene0021953	991.333	419	29.5167	41.5407	26.4305	12.6572	12.1872	16.9995	32.496	13.948	-1.22021	1.55032e-05	0.00422144	yes	-	wound-responsive family protein [Medicago truncatula]	-	-	-	-
Unigene0022029	19.6667	0	2.8119	1.8808	0.3171	0	0	0	1.66993	0.001	-10.7056	2.65951e-06	0.0010521	yes	-	PREDICTED: uncharacterized protein LOC105051521 [Elaeis guineensis]	-	-	-	-
Unigene0022075	132	27.3333	3.7195	6.4556	1.7124	1.022	0.8853	0.5835	3.9625	0.830267	-2.25476	1.83482e-05	0.00480494	yes	-	uncharacterized protein LOC109837726 [Asparagus officinalis]	-	-	-	-
Unigene0022124	8.33333	0	0.2484	0.7869	0.796	0	0	0	0.610433	0.001	-9.25369	0.0004263	0.0454479	yes	-	--	-	-	-	-
Unigene0022180	5053.67	1963	173.064	119.69	88.4529	39.1662	59.4708	49.3223	127.069	49.3198	-1.36537	9.66068e-07	0.000446806	yes	rsc5	phosphatidylinositol transfer protein PDR16-like isoform X2 [Asparagus officinalis]	-	-	-	-
Unigene0022261	2213.67	1034	122.232	98.891	76.6831	48.7955	46.8397	43.3213	99.2686	46.3188	-1.09974	1.08362e-05	0.00305648	yes	ERG1	elicitor-responsive protein 1 isoform X2 [Asparagus officinalis]	-	-	-	-
Unigene0022322	113.333	18.6667	5.4872	6.1349	2.7001	0.5676	0.7902	1.0233	4.77407	0.7937	-2.58855	1.52268e-07	0.000106351	yes	ARI9	probable E3 ubiquitin-protein ligase RNF144A-B isoform X2 [Ananas comosus]	-	-	-	-
Unigene0022337	539.667	180	18.0254	28.7887	13.6219	7.7789	6.7311	5.9254	20.1453	6.8118	-1.56434	3.84426e-06	0.00139771	yes	-	PAR1 protein [Medicago truncatula]	-	-	-	-
Unigene0022447	204	60.6667	15.4126	16.9759	8.4268	4.4315	3.0601	4.6605	13.6051	4.0507	-1.7479	1.37539e-05	0.00377782	yes	-	--	-	-	-	-
Unigene0022448	282.333	90.3333	24.2135	18.4303	10.9706	3.7392	6.2043	7.2306	17.8715	5.7247	-1.64239	4.34924e-05	0.00914941	yes	-	--	-	-	-	-
Unigene0022466	556.333	131	22.7493	15.8129	3.9097	2.5182	4.7787	2.6231	14.1573	3.30667	-2.0981	4.57764e-05	0.00953422	yes	PNC1	cationic peroxidase 1-like [Asparagus officinalis]	ko00940//Phenylpropanoid biosynthesis//Biosynthesis of other secondary metabolites//Metabolism	-	-	-
Unigene0022496	152	28.3333	6.4154	6.3471	1.7182	0.5762	1.2807	0.8611	4.8269	0.906	-2.41351	9.37893e-06	0.0027567	yes	SBH2	PREDICTED: sphinganine C4-monooxygenase 1-like [Phoenix dactylifera]	ko00600//Sphingolipid metabolism//Lipid metabolism//Metabolism	-	-	-
Unigene0022549	153.667	47.3333	4.8174	14.6631	10.8172	4.1053	2.9637	2.5357	10.0992	3.20157	-1.6574	0.000366965	0.0411446	yes	-	PAB-dependent poly(A)-specific ribonuclease subunit PAN2, partial [Anthurium amnicola]	-	-	-	-
Unigene0022550	3192.67	1017	122.444	314.399	256.887	77.1434	61.8193	88.6626	231.243	75.8751	-1.60771	5.82028e-07	0.000300852	yes	-	PAB-dependent poly(A)-specific ribonuclease subunit PAN2, partial [Anthurium amnicola]	-	-	-	-
Unigene0022563	508.333	1118	9.7595	16.3049	16.0097	23.1712	28.2282	43.6983	14.0247	31.6992	1.17648	0.000164408	0.0238828	yes	CYP74A	PREDICTED: allene oxide synthase 2-like [Phoenix dactylifera]	ko00592//alpha-Linolenic acid metabolism//Lipid metabolism//Metabolism	-	GO:0043169//cation binding;GO:0046872//metal ion binding;GO:1901363//heterocyclic compound binding;GO:0043167//ion binding;GO:0046914//transition metal ion binding;GO:0003824//catalytic activity;GO:0097159//organic cyclic compound binding;GO:0016491//oxidoreductase activity;GO:0046906//tetrapyrrole binding;GO:0005488//binding	GO:0044699//single-organism process;GO:0044710//single-organism metabolic process;GO:0008152//metabolic process
Unigene0022576	479	159.667	30.3315	19.0189	23.8919	9.2633	7.7609	7.2808	24.4141	8.10167	-1.59142	3.34374e-07	0.000194742	yes	-	histone deacetylase-like protein [Arabidopsis thaliana]	-	-	-	-
Unigene0022643	2196.33	456.333	117.59	208.129	93.6299	35.2916	42.7921	10.7817	139.783	29.6218	-2.23846	3.20202e-07	0.000188231	yes	-	seed trypsin/chymotrypsin inhibitor IVA-like [Asparagus officinalis]	-	-	-	-
Unigene0022681	95	14.3333	0.725	3.7309	3.4436	0.2494	0.4802	0.5246	2.63317	0.418067	-2.65499	2.90301e-05	0.00675108	yes	BURP6	BURP domain-containing protein 6-like [Ananas comosus]	-	-	-	-
Unigene0022731	943.333	257	26.6348	35.7568	10.8564	5.4234	9.9867	4.8626	24.416	6.75757	-1.85325	8.17584e-06	0.00251237	yes	FHT	PREDICTED: protein DMR6-LIKE OXYGENASE 2 [Elaeis guineensis]	-	-	-	-
Unigene0022954	15	86.6667	0.4368	0.1078	0.7362	2.8528	2.5843	1.9905	0.426933	2.47587	2.53585	1.00229e-05	0.00290526	yes	REXO4	RNA exonuclease 4-like [Asparagus officinalis]	-	-	GO:0004518//nuclease activity;GO:0003824//catalytic activity;GO:0016788//hydrolase activity, acting on ester bonds;GO:0043167//ion binding;GO:0043169//cation binding;GO:0005488//binding;GO:0016787//hydrolase activity	GO:0009987//cellular process;GO:0034641//cellular nitrogen compound metabolic process;GO:0006807//nitrogen compound metabolic process;GO:0071704//organic substance metabolic process;GO:0090304//nucleic acid metabolic process;GO:0044237//cellular metabolic process;GO:0046483//heterocycle metabolic process;GO:1901360//organic cyclic compound metabolic process;GO:0008152//metabolic process;GO:000613…
Unigene0022997	134	32	4.3204	3.6331	2.6683	1.2915	0.6856	0.5327	3.5406	0.8366	-2.08138	4.72397e-06	0.00160615	yes	-	--	-	-	-	-
Unigene0023076	206	54.6667	3.7984	5.4127	2.9953	1.8042	0.6027	0.8276	4.0688	1.07817	-1.91602	2.90865e-05	0.00675108	yes	ACR8	PREDICTED: ACT domain-containing protein ACR8-like [Musa acuminata subsp. malaccensis] [Musa acuminata]	-	-	-	-
Unigene0023185	4528	1427.67	122.533	63.8548	33.5214	20.0151	24.8833	23.2391	73.3031	22.7125	-1.69039	4.57265e-06	0.00157169	yes	PME7	PREDICTED: LOW QUALITY PROTEIN: probable pectinesterase/pectinesterase inhibitor 41 [Phoenix dactylifera]	ko00500//Starch and sucrose metabolism//Carbohydrate metabolism//Metabolism;ko00040//Pentose and glucuronate interconversions//Carbohydrate metabolism//Metabolism	GO:0005623//cell;GO:0030312//external encapsulating structure;GO:0071944//cell periphery;GO:0044464//cell part	GO:0016787//hydrolase activity;GO:0052689//carboxylic ester hydrolase activity;GO:0016788//hydrolase activity, acting on ester bonds;GO:0003824//catalytic activity	GO:0071554//cell wall organization or biogenesis;GO:0044238//primary metabolic process;GO:0016052//carbohydrate catabolic process;GO:0009057//macromolecule catabolic process;GO:0005975//carbohydrate metabolic process;GO:0065007//biological regulation;GO:1901575//organic substance catabolic process;GO:0005976//polysaccharide metabolic process;GO:0008152//metabolic process;GO:0009987//cellular proc…
Unigene0023236	1627.33	718	36.3221	45.8946	26.4716	12.0109	17.2096	19.5029	36.2294	16.2411	-1.15751	5.24766e-05	0.0105794	yes	SOT15	cytosolic sulfotransferase 15-like [Asparagus officinalis]	-	-	-	-
Unigene0023345	10.3333	44.6667	0.9925	0.5937	0.6005	2.1481	2.3989	4.8712	0.7289	3.1394	2.1067	0.000334406	0.0388307	yes	ERF034	PREDICTED: ethylene-responsive transcription factor ERF038-like [Phoenix dactylifera]	-	GO:0043229//intracellular organelle;GO:0044424//intracellular part;GO:0043226//organelle;GO:0044464//cell part;GO:0005622//intracellular;GO:0005623//cell;GO:0043227//membrane-bounded organelle;GO:0043231//intracellular membrane-bounded organelle	GO:0001071//nucleic acid binding transcription factor activity	GO:0050789//regulation of biological process;GO:0071704//organic substance metabolic process;GO:0044237//cellular metabolic process;GO:1901576//organic substance biosynthetic process;GO:0060255//regulation of macromolecule metabolic process;GO:0065007//biological regulation;GO:0008152//metabolic process;GO:0010468//regulation of gene expression;GO:0044260//cellular macromolecule metabolic process…
Unigene0023503	1215.33	399	50.308	30.7596	28.8084	12.9286	8.8161	13.9283	36.6253	11.891	-1.62297	9.34936e-08	7.08524e-05	yes	SABP2	salicylic acid-binding protein 2-like [Asparagus officinalis]	-	-	-	-
Unigene0023709	1422	422	141.378	141.066	101.573	56.1236	28.6499	28.6452	128.006	37.8062	-1.75951	2.33593e-08	2.43489e-05	yes	-	hypothetical protein AMTR_s00022p00240960 [Amborella trichopoda]	-	-	-	-
Unigene0023774	828.333	244	40.9509	54.5993	43.9363	14.3148	9.8806	17.4103	46.4955	13.8686	-1.74527	4.5995e-09	6.35652e-06	yes	-	--	-	-	-	-
Unigene0023819	177.667	44	3.3861	12.0056	5.3806	1.9332	1.6329	1.7485	6.9241	1.77153	-1.96663	4.69528e-05	0.0097149	yes	Tango2	transport and Golgi organization 2 homolog [Asparagus officinalis]	-	-	-	-
Unigene0023837	157	26.6667	5.2959	7.0863	1.4958	0.795	0.8301	0.7465	4.626	0.790533	-2.54887	2.54785e-06	0.00102076	yes	-	--	-	-	-	-
Unigene0023869	409	118.333	5.4834	22.4695	13.3119	2.7789	4.822	4.8942	13.7549	4.16503	-1.72355	0.000180467	0.0251564	yes	-	PREDICTED: uncharacterized protein LOC103997919 [Musa acuminata subsp. malaccensis] [Musa acuminata]	-	-	-	-
Unigene0023942	332.667	75.3333	21.7448	10.9587	10.4361	3.1865	2.787	3.6519	14.3799	3.20847	-2.16409	2.68937e-08	2.60249e-05	yes	-	Os06g0625000 [Oryza sativa Japonica Group]	-	-	-	-
Unigene0023965	141.667	8.33333	4.5192	3.0033	0.6076	0.1079	0	0.3593	2.71003	0.155733	-4.12116	2.96792e-06	0.00113141	yes	At3g47200	PREDICTED: UPF0481 protein At3g47200-like [Elaeis guineensis]	-	-	-	-
Unigene0024169	386.667	50.3333	11.2457	8.9783	2.7229	1.0132	1.1174	0.8287	7.64897	0.986433	-2.95497	1.14559e-09	2.0016e-06	yes	ALD1	aminotransferase ALD1 homolog [Asparagus officinalis]	ko01230//Biosynthesis of amino acids//Global and Overview//Metabolism;ko00300//Lysine biosynthesis//Amino acid metabolism//Metabolism	-	GO:0008483//transaminase activity;GO:0043168//anion binding;GO:0016740//transferase activity;GO:0005488//binding;GO:0016769//transferase activity, transferring nitrogenous groups;GO:0043167//ion binding;GO:0003824//catalytic activity	GO:0009085//lysine biosynthetic process;GO:0050789//regulation of biological process;GO:0042221//response to chemical;GO:0006807//nitrogen compound metabolic process;GO:0023052//signaling;GO:0007154//cell communication;GO:0050896//response to stimulus;GO:0051716//cellular response to stimulus;GO:0043207//response to external biotic stimulus;GO:0044699//single-organism process;GO:0044711//single-o…
Unigene0024183	336.333	153	23.6119	19.9359	18.3497	10.97	7.217	9.9242	20.6325	9.3704	-1.13874	0.000367921	0.0411755	yes	-	BnaC08g47130D [Brassica napus]	-	GO:0005623//cell;GO:0044464//cell part;GO:0043229//intracellular organelle;GO:0043226//organelle;GO:0043227//membrane-bounded organelle;GO:0005622//intracellular;GO:0043231//intracellular membrane-bounded organelle;GO:0044424//intracellular part	-	GO:0044699//single-organism process;GO:0044767//single-organism developmental process;GO:0032502//developmental process
Unigene0024268	1250.67	555	34.946	17.519	16.7347	8.4526	10.1346	11.7853	23.0666	10.1242	-1.188	0.000177525	0.0248694	yes	-	E3 ubiquitin-protein ligase UBR3, partial [Anthurium amnicola]	-	-	-	-
Unigene0024269	801.333	242.667	30.4241	36.3944	14.6422	8.6227	9.6203	6.5951	27.1536	8.27937	-1.71355	9.58009e-07	0.000446361	yes	guaD	PREDICTED: guanine deaminase [Phoenix dactylifera]	-	-	GO:0043169//cation binding;GO:0003824//catalytic activity;GO:0005488//binding;GO:0046914//transition metal ion binding;GO:0043167//ion binding;GO:0046872//metal ion binding	-
Unigene0024300	2883	1238.33	83.251	93.3652	81.9186	26.1377	34.078	52.6301	86.1783	37.6153	-1.19601	1.30271e-05	0.00362365	yes	Cht4	PREDICTED: chitinase 6-like [Phoenix dactylifera]	ko00520//Amino sugar and nucleotide sugar metabolism//Carbohydrate metabolism//Metabolism	-	-	-
Unigene0024367	73.3333	14.6667	1.5089	4.5988	2.088	0.8476	0.439	0.3876	2.7319	0.558067	-2.2914	9.60237e-05	0.0161064	yes	-	--	-	-	-	-
Unigene0024409	920.333	440.667	22.9401	23.6629	32.1556	13.9829	15.2921	9.0158	26.2529	12.7636	-1.04044	0.000323375	0.0381193	yes	ENDO2	PREDICTED: endonuclease 4 [Elaeis guineensis]	-	-	-	-
Unigene0024521	258.667	27	6.0922	29.1412	15.5837	1.2411	2.1221	2.1984	16.939	1.85387	-3.19174	6.77756e-09	8.35899e-06	yes	-	early nodulin-93-like [Asparagus officinalis]	-	-	-	-
Unigene0024523	683	278.667	27.1572	29.7898	27.591	13.8786	8.2724	12.5347	28.1793	11.5619	-1.28526	8.32656e-06	0.00254243	yes	PECS-1.1	PREDICTED: pectinesterase-like [Elaeis guineensis]	ko00500//Starch and sucrose metabolism//Carbohydrate metabolism//Metabolism;ko00040//Pentose and glucuronate interconversions//Carbohydrate metabolism//Metabolism	-	GO:0016787//hydrolase activity;GO:0003824//catalytic activity	-
Unigene0024619	143	41.3333	8.581	7.4136	3.9262	2.8848	1.8263	0.9802	6.64027	1.8971	-1.80745	0.000173686	0.0244952	yes	-	5'-3' exoribonuclease 2 [Anthurium amnicola]	-	-	-	-
Unigene0024648	124.667	26	23.9284	7.5923	6.0147	2.6997	2.621	2.2517	12.5118	2.52413	-2.30943	3.21794e-05	0.00725478	yes	-	NRR repressor homolog 3-like [Asparagus officinalis]	-	-	-	-
Unigene0024649	507.333	89.3333	67.5567	39.8479	20.9455	9.2238	7.8357	5.1011	42.7834	7.38687	-2.53402	4.79491e-09	6.35652e-06	yes	-	NRR repressor homolog 3-like [Asparagus officinalis]	-	-	-	-
Unigene0024826	232.667	71.6667	3.8519	7.3299	4.5766	2.5013	1.2464	1.164	5.2528	1.63723	-1.68183	6.72852e-05	0.0127554	yes	At1g78530	receptor-like serine/threonine-protein kinase At1g78530 [Asparagus officinalis]	-	-	GO:0097367//carbohydrate derivative binding;GO:0005488//binding;GO:0016740//transferase activity;GO:0032549//ribonucleoside binding;GO:0016772//transferase activity, transferring phosphorus-containing groups;GO:0016773//phosphotransferase activity, alcohol group as acceptor;GO:0032550//purine ribonucleoside binding;GO:0001883//purine nucleoside binding;GO:0001882//nucleoside binding;GO:1901363//h…	GO:0008152//metabolic process;GO:0043170//macromolecule metabolic process;GO:0006464//cellular protein modification process;GO:0006793//phosphorus metabolic process;GO:0036211//protein modification process;GO:0044267//cellular protein metabolic process;GO:0071704//organic substance metabolic process;GO:0043412//macromolecule modification;GO:0044237//cellular metabolic process;GO:0009987//cellular…
Unigene0024988	414.333	973.333	7.8317	7.7405	8.0128	15.8835	20.6996	19.5816	7.86167	18.7216	1.25179	8.24352e-07	0.000398859	yes	CISZOG2	PREDICTED: zeatin O-glucosyltransferase-like [Nelumbo nucifera]	ko00908//Zeatin biosynthesis//Metabolism of terpenoids and polyketides//Metabolism	-	-	-
Unigene0025085	219.333	33.3333	10.1967	10.4941	3.8345	1.143	1.6245	0.9767	8.1751	1.24807	-2.71154	8.91562e-09	1.0385e-05	yes	-	--	-	-	-	-
Unigene0025086	876.333	164	40.9216	47.3565	12.7651	2.657	9.2709	7.2961	33.6811	6.408	-2.39399	1.53768e-06	0.000649127	yes	-	--	-	-	-	-
Unigene0025087	17395.7	4009	1078.59	1237.68	445.201	182.644	234.54	223.819	920.491	213.668	-2.10703	1.05141e-10	2.75557e-07	yes	-	--	-	-	-	-
Unigene0025088	65	8.66667	8.4028	8.357	0.8539	0.7732	1.3024	0.271	5.87123	0.7822	-2.90805	0.00028304	0.0349083	yes	-	--	-	-	-	-
Unigene0025198	4376	1120	104.388	66.3911	49.5039	25.0604	16.1134	14.2919	73.4277	18.4886	-1.98969	2.57144e-10	5.66611e-07	yes	bcsl1b	PREDICTED: AAA-ATPase ASD, mitochondrial-like [Elaeis guineensis]	-	-	GO:0097159//organic cyclic compound binding;GO:0005488//binding;GO:1901363//heterocyclic compound binding;GO:0097367//carbohydrate derivative binding;GO:0032550//purine ribonucleoside binding;GO:0032549//ribonucleoside binding;GO:0001883//purine nucleoside binding;GO:0036094//small molecule binding;GO:0001882//nucleoside binding	-
Unigene0025203	893.667	295.333	70.1958	31.4521	22.4185	13.4454	14.4189	12.27	41.3555	13.3781	-1.6282	1.71918e-05	0.00460155	yes	-	PREDICTED: glycine-rich protein 5-like [Phoenix dactylifera]	-	-	-	-
Unigene0025287	79.3333	257	6.5588	2.6513	4.1019	17.8291	8.6509	15.7459	4.43733	14.0753	1.6654	8.90368e-05	0.0153017	yes	EARLI1	PREDICTED: 14 kDa proline-rich protein DC2.15-like [Gossypium raimondii]	-	-	-	-
Unigene0025289	909.333	2511.33	56.6756	29.707	39.5739	175.156	71.9487	94.0908	41.9855	113.732	1.43767	2.82985e-05	0.00669163	yes	At4g12490	PREDICTED: 14 kDa proline-rich protein DC2.15-like [Gossypium raimondii]	-	-	-	-
Unigene0025304	1172.33	458.333	43.2784	28.6099	38.0625	12.1442	11.8519	19.0788	36.6503	14.3583	-1.35194	2.77643e-06	0.00107801	yes	ATL60	RING-H2 finger protein ATL60-like [Asparagus officinalis]	-	-	-	-
Unigene0025315	171.667	56.3333	7.5342	5.5837	3.8385	1.7267	2.0058	1.816	5.65213	1.8495	-1.61166	3.99448e-05	0.00854602	yes	BHLH35	PREDICTED: transcription factor bHLH35 isoform X3 [Elaeis guineensis]	-	-	-	-
Unigene0025318	5.66667	37.6667	0.4151	0.2152	0.653	2.9199	1.7391	3.9153	0.427767	2.8581	2.74016	3.5326e-05	0.00777941	yes	LSH6	PREDICTED: protein LIGHT-DEPENDENT SHORT HYPOCOTYLS 6-like [Daucus carota subsp. sativus] [Daucus carota]	-	-	-	-
Unigene0025419	1165.33	275.333	37.8103	29.8034	15.2878	7.4754	5.6983	6.2229	27.6338	6.46553	-2.09559	5.49481e-10	1.08007e-06	yes	AOX1A	ubiquinol oxidase 2, mitochondrial-like [Asparagus officinalis]	-	GO:0043231//intracellular membrane-bounded organelle;GO:0043227//membrane-bounded organelle;GO:0044464//cell part;GO:0043226//organelle;GO:0016020//membrane;GO:0005623//cell;GO:0044424//intracellular part;GO:0043229//intracellular organelle;GO:0044425//membrane part;GO:0005622//intracellular	GO:0016682//oxidoreductase activity, acting on diphenols and related substances as donors, oxygen as acceptor;GO:0003824//catalytic activity;GO:0016491//oxidoreductase activity;GO:0016679//oxidoreductase activity, acting on diphenols and related substances as donors	GO:0006091//generation of precursor metabolites and energy;GO:0051716//cellular response to stimulus;GO:0008152//metabolic process;GO:0006950//response to stress;GO:0050896//response to stimulus;GO:0007165//signal transduction;GO:0023052//signaling;GO:0044700//single organism signaling;GO:0044699//single-organism process;GO:0055114//oxidation-reduction process;GO:0044237//cellular metabolic proce…
Unigene0025466	1256	383.333	33.9954	76.3791	49.38	13.1082	17.5851	19.6246	53.2515	16.7726	-1.66671	2.52788e-07	0.000154372	yes	LTP3	non-specific lipid-transfer protein A-like [Asparagus officinalis]	-	-	-	-
Unigene0025546	27	4	0.6544	0.9187	1.394	0.2877	0.0779	0.0756	0.989033	0.147067	-2.74955	0.00028973	0.0353864	yes	RTM2	inactive protein RESTRICTED TEV MOVEMENT 2-like [Asparagus officinalis]	-	-	-	-
Unigene0025707	334.333	94.6667	17.8974	8.7602	3.7135	2.7736	2.0228	3.5718	10.1237	2.7894	-1.85971	0.000168119	0.0240993	yes	MYB4	myb-related protein Myb4-like [Asparagus officinalis]	-	-	-	-
Unigene0025786	3186.67	1064.67	90.8936	53.4918	69.3971	21.1645	19.6579	30.3888	71.2608	23.7371	-1.58597	7.91375e-09	9.57259e-06	yes	PGIP	Polygalacturonase inhibitor [Ananas comosus]	-	-	-	-
Unigene0025865	1754	753.667	123.404	87.1884	47.8309	32.499	32.9711	44.6721	86.141	36.7141	-1.23037	0.000150719	0.0226089	yes	-	PREDICTED: heavy metal-associated isoprenylated plant protein 47 [Elaeis guineensis]	-	-	-	-
Unigene0025965	2329	937.333	85.8052	38.0413	28.7144	23.8715	16.3392	19.5716	50.8536	19.9274	-1.35159	0.000169346	0.0240993	yes	-	PAR1 domain-containing protein [Cephalotus follicularis]	-	-	-	-
Unigene0026041	532.333	243.333	17.0907	17.0413	11.5931	6.5346	8.1212	6.4083	15.2417	7.02137	-1.1182	0.000156991	0.0231801	yes	-	DUF1218 domain-containing protein [Cephalotus follicularis]	-	-	-	-
Unigene0026102	249.333	88.3333	7.9602	12.2785	4.3839	2.9082	3.6338	2.3191	8.20753	2.9537	-1.47443	0.00042795	0.0455436	yes	WRKY51	probable WRKY transcription factor 50 [Asparagus officinalis]	-	-	-	-
Unigene0026198	2075.67	4148.33	27.5279	26.3233	38.2225	55.2875	86.9819	45.3795	30.6912	62.5496	1.02717	0.000230426	0.0303853	yes	PME16	PREDICTED: pectinesterase-like [Elaeis guineensis]	-	-	GO:0016787//hydrolase activity;GO:0003824//catalytic activity	-
Unigene0026299	357.667	127.333	8.8879	14.4234	5.7996	3.0361	4.6314	2.9153	9.70363	3.5276	-1.45984	0.000182473	0.025281	yes	RIN4	RPM1-interacting protein 4-like isoform X1 [Asparagus officinalis]	ko04626//Plant-pathogen interaction//Environmental adaptation//Organismal Systems	-	-	-
Unigene0026375	24	3.33333	0.571	1.1276	0.9268	0.0717	0.1553	0.1509	0.875133	0.125967	-2.79646	0.000131694	0.0204532	yes	BZIP43	PREDICTED: bZIP transcription factor 53 [Citrus sinensis]	-	-	-	-
Unigene0026546	1058.33	298.667	28.0173	16.0918	7.5834	5.7295	4.6782	3.8667	17.2308	4.75813	-1.85652	3.23322e-06	0.00121053	yes	AAO	PREDICTED: L-ascorbate oxidase-like [Phoenix dactylifera]	-	-	GO:0016491//oxidoreductase activity;GO:0016682//oxidoreductase activity, acting on diphenols and related substances as donors, oxygen as acceptor;GO:0016679//oxidoreductase activity, acting on diphenols and related substances as donors;GO:0005488//binding;GO:0043167//ion binding;GO:0043169//cation binding;GO:0003824//catalytic activity	GO:0044699//single-organism process;GO:0008152//metabolic process;GO:0044710//single-organism metabolic process
Unigene0026586	3870	495	114.516	471.898	59.5893	13.5794	62.5858	11.1463	215.335	29.1038	-2.8873	5.16434e-05	0.0104449	yes	HEL	PREDICTED: pathogenesis-related protein PR-4 [Vitis vinifera]	-	-	-	-
Unigene0026589	1797.67	648.333	39.9583	53.9238	56.5256	12.8276	14.746	27.8973	50.1359	18.4903	-1.43908	4.82591e-06	0.00163199	yes	TGA1A	PREDICTED: TGACG-sequence-specific DNA-binding protein TGA-1A-like [Musa acuminata subsp. malaccensis] [Musa acuminata]	-	-	-	-
Unigene0026593	303.333	95	8.3977	9.4149	2.4394	1.9206	2.4033	2.0423	6.75067	2.12207	-1.66956	0.000248204	0.0317318	yes	At3g50280	uncharacterized acetyltransferase At3g50280-like [Asparagus officinalis]	-	-	-	-
Unigene0026743	1581.67	3347	53.727	63.0919	75.3568	192.309	129.573	88.6514	64.0586	136.845	1.09507	0.000149839	0.0225476	yes	AZI1	PREDICTED: 36.4 kDa proline-rich protein-like [Phoenix dactylifera]	-	-	-	-
Unigene0026950	286.333	74	7.8862	3.6821	1.9797	0.7524	1.31	1.3808	4.516	1.14773	-1.97626	4.76137e-05	0.00978726	yes	GPAT6	PREDICTED: glycerol-3-phosphate 2-O-acyltransferase 6-like isoform X1 [Populus euphratica]	-	-	GO:0016740//transferase activity;GO:0003824//catalytic activity	-
Unigene0026993	79.3333	23.3333	3.9877	3.794	3.1763	0.9764	1.1534	1.1202	3.65267	1.08333	-1.75347	5.83046e-05	0.011354	yes	HSF24	PREDICTED: heat stress transcription factor B-4b-like [Elaeis guineensis]	-	-	-	-
Unigene0027090	923.333	339.333	31.8077	49.8921	32.6859	16.7235	12.4804	13.4344	38.1286	14.2128	-1.42368	6.7884e-07	0.000344347	yes	WRKY50	probable WRKY transcription factor 51 [Asparagus officinalis]	-	-	-	-
Unigene0027163	334	93.6667	13.004	14.5594	2.9573	2.8001	2.9374	2.8221	10.1736	2.8532	-1.83417	0.000177467	0.0248694	yes	PP2A1	lectin-like [Asparagus officinalis]	-	-	-	-
Unigene0027239	523	188.333	23.9455	17.7539	9.1176	6.7717	3.3332	7.9308	16.939	6.0119	-1.49446	0.000238406	0.0309191	yes	DET2	LOW QUALITY PROTEIN: 3-oxo-5-alpha-steroid 4-dehydrogenase 1-like [Asparagus officinalis]	ko01212//Fatty acid metabolism//Global and Overview//Metabolism;ko01040//Biosynthesis of unsaturated fatty acids//Lipid metabolism//Metabolism;ko00062//Fatty acid elongation//Lipid metabolism//Metabolism	-	-	-
Unigene0027259	657.333	279.667	29.9334	23.4387	21.1882	10.4766	10.8347	10.4461	24.8534	10.5858	-1.23131	7.21748e-06	0.00229283	yes	ARGOS	protein AUXIN-REGULATED GENE INVOLVED IN ORGAN SIZE-like [Asparagus officinalis]	-	-	-	-
Unigene0027270	5575.33	1850.33	222.041	169.257	113.384	44.2217	49.6953	73.3027	168.227	55.7399	-1.59363	3.84876e-08	3.31626e-05	yes	PCR8	PREDICTED: protein PLANT CADMIUM RESISTANCE 7-like isoform X1 [Phoenix dactylifera]	-	GO:0016020//membrane	-	GO:1901564//organonitrogen compound metabolic process;GO:0006082//organic acid metabolic process;GO:1902578//single-organism localization;GO:0051234//establishment of localization;GO:0006725//cellular aromatic compound metabolic process;GO:0019752//carboxylic acid metabolic process;GO:0050896//response to stimulus;GO:0006820//anion transport;GO:0044765//single-organism transport;GO:1901360//organ…
Unigene0027271	125.333	31	9.4988	4.2227	2.5792	1.1757	1.3171	1.4497	5.43357	1.31417	-2.04775	7.46587e-05	0.013674	yes	PCR8	PREDICTED: protein PLANT CADMIUM RESISTANCE 8 isoform X2 [Vitis vinifera]	-	-	-	-
Unigene0027309	487.333	157.333	10.4811	14.1712	12.0273	5.3777	2.7529	3.8046	12.2265	3.9784	-1.61976	1.0997e-06	0.000501242	yes	At3g50280	PREDICTED: uncharacterized acetyltransferase At3g50280 [Elaeis guineensis]	-	-	-	-
Unigene0027398	529.667	211	12.3726	8.4836	5.3988	3.7831	3.9267	2.6579	8.75167	3.4559	-1.3405	0.000122508	0.0192163	yes	WRKY42	PREDICTED: probable WRKY transcription factor 31 [Elaeis guineensis]	-	-	-	-
Unigene0027411	468	0	4.4576	0.6814	3.8299	0	0	0	2.98963	0.001	-11.5458	5.77418e-27	3.63196e-22	yes	ORF6	--	-	-	-	-
Unigene0027426	520.333	185	14.6761	15.5023	8.6383	3.5431	5.5478	4.8592	12.9389	4.65003	-1.4764	8.49641e-06	0.00255783	yes	At3g13560	glucan endo-1,3-beta-glucosidase 4-like [Asparagus officinalis]	-	-	-	-
Unigene0027573	4710.67	1169.33	106.441	59.7518	40.8881	19.6886	17.5149	13.3286	69.0269	16.844	-2.03492	5.98206e-10	1.14022e-06	yes	NDB3	external alternative NAD(P)H-ubiquinone oxidoreductase B3, mitochondrial-like [Asparagus officinalis]	-	-	-	-
Unigene0027580	867.333	377.667	88.0859	74.7734	53.0355	36.5772	28.4151	28.6832	71.9649	31.2252	-1.20458	2.15735e-05	0.00540013	yes	-	uncharacterized protein A4U43_C05F21510 [Asparagus officinalis]	-	-	-	-
Unigene0027682	114	17.3333	3.1471	2.971	0.4736	0.2199	0.5556	0.2313	2.19723	0.3356	-2.71087	5.42248e-05	0.0107594	yes	TOGT1	UDP-glucose-dependent flavonoid glucosyltransferase UGT703B1 [Crocus sativus]	-	-	-	-
Unigene0027769	1333.67	3322	16.4122	21.8305	20.3937	54.0489	44.9293	49.2689	19.5455	49.4157	1.33814	8.73553e-09	1.03673e-05	yes	AS	LOC109848100 gene product [Asparagus officinalis]	ko00250//Alanine, aspartate and glutamate metabolism//Amino acid metabolism//Metabolism	-	-	-
Unigene0027788	104	320	2.8445	2.363	2.5816	4.8336	8.7498	10.6979	2.59637	8.09377	1.64032	8.74622e-06	0.00260729	yes	At1g33260	probable receptor-like protein kinase At4g10390 [Asparagus officinalis]	-	-	-	-
Unigene0027944	398.333	111	4.1365	3.9535	4.157	1.3279	0.998	1.1047	4.08233	1.14353	-1.8359	3.24327e-09	4.6364e-06	yes	At4g08850	probable leucine-rich repeat receptor-like protein kinase At1g35710 [Asparagus officinalis]	-	-	-	-
Unigene0028106	1601.33	765	74.7954	61.3511	45.2085	29.718	26.0347	30.7213	60.4517	28.8247	-1.06848	4.30871e-05	0.00909457	yes	CAMBP25	PREDICTED: mental retardation GTPase activating protein homolog 4 [Populus euphratica]	-	-	-	-
Unigene0028139	23	1.33333	0.9476	2.4015	0.5521	0.2222	0	0	1.3004	0.0740667	-4.13399	0.00011858	0.0186467	yes	WRKY75	PREDICTED: probable WRKY transcription factor 75 isoform X1 [Elaeis guineensis]	-	-	-	-
Unigene0028172	3159.67	1534	102.691	80.6089	47.7985	42.9243	32.0541	36.2655	77.0329	37.0813	-1.05478	0.000213831	0.028617	yes	SDT1	suppressor of disruption of TFIIS [Asparagus officinalis]	-	-	-	-
Unigene0028281	1552	711	64.1502	51.5429	29.1835	20.3348	21.956	23.8832	48.2922	22.058	-1.13049	0.000135936	0.0209056	yes	YLS9	PREDICTED: NDR1/HIN1-Like protein 3-like [Phoenix dactylifera]	-	-	-	-
Unigene0028354	3871.67	1806.67	81.7423	45.3088	36.1893	24.2981	23.7499	27.1473	54.4135	25.0651	-1.11828	0.000125644	0.0196104	yes	At4g35230	PREDICTED: probable serine/threonine-protein kinase At4g35230 [Nicotiana attenuata]	ko04075//Plant hormone signal transduction//Signal transduction//Environmental Information Processing	-	GO:1901363//heterocyclic compound binding;GO:0016772//transferase activity, transferring phosphorus-containing groups;GO:0016740//transferase activity;GO:0032549//ribonucleoside binding;GO:0001883//purine nucleoside binding;GO:0003824//catalytic activity;GO:0097367//carbohydrate derivative binding;GO:0001882//nucleoside binding;GO:0097159//organic cyclic compound binding;GO:0032550//purine ribonu…	GO:0044260//cellular macromolecule metabolic process;GO:0006464//cellular protein modification process;GO:0043412//macromolecule modification;GO:0006796//phosphate-containing compound metabolic process;GO:0019538//protein metabolic process;GO:0006793//phosphorus metabolic process;GO:0044237//cellular metabolic process;GO:0009987//cellular process;GO:0036211//protein modification process;GO:004317…
Unigene0028549	1265.33	441.333	15.6071	18.2864	4.4535	3.753	4.9672	4.7323	12.7823	4.48417	-1.51124	0.000211459	0.0283866	yes	Os06g0675700	probable alpha-glucosidase Os06g0675700 [Asparagus officinalis]	ko00500//Starch and sucrose metabolism//Carbohydrate metabolism//Metabolism;ko00052//Galactose metabolism//Carbohydrate metabolism//Metabolism	-	-	-
Unigene0028610	413	120.667	24.8404	7.379	7.6728	3.291	4.3738	3.6814	13.2974	3.78207	-1.8139	6.94749e-05	0.0130837	yes	PUB23	E3 ubiquitin-protein ligase PUB23-like [Asparagus officinalis]	-	-	-	-
Unigene0029128	6853	2322	173.487	239.93	52.8318	43.6097	60.1382	56.0346	155.416	53.2608	-1.54499	0.000117152	0.0185148	yes	VTE4	probable tocopherol O-methyltransferase, chloroplastic [Asparagus officinalis]	ko00130//Ubiquinone and other terpenoid-quinone biosynthesis//Metabolism of cofactors and vitamins//Metabolism	GO:0005623//cell;GO:0043227//membrane-bounded organelle;GO:0043229//intracellular organelle;GO:0005737//cytoplasm;GO:0044424//intracellular part;GO:0043231//intracellular membrane-bounded organelle;GO:0043226//organelle;GO:0044464//cell part;GO:0005622//intracellular;GO:0044444//cytoplasmic part;GO:0009536//plastid	GO:0008171//O-methyltransferase activity;GO:0003824//catalytic activity;GO:0016741//transferase activity, transferring one-carbon groups;GO:0008168//methyltransferase activity;GO:0016740//transferase activity	GO:0044249//cellular biosynthetic process;GO:0009058//biosynthetic process;GO:0044237//cellular metabolic process;GO:0046483//heterocycle metabolic process;GO:0008152//metabolic process;GO:0018130//heterocycle biosynthetic process;GO:0009987//cellular process
Unigene0029135	189.667	69.3333	2.8824	2.961	1.6167	0.7691	0.6963	1.273	2.4867	0.9128	-1.44586	0.000381564	0.0418855	yes	PDAT1	Lecithin:cholesterol acyltransferase family protein [Theobroma cacao]	ko00561//Glycerolipid metabolism//Lipid metabolism//Metabolism	-	GO:0016740//transferase activity;GO:0016746//transferase activity, transferring acyl groups;GO:0003824//catalytic activity	-
Unigene0029149	6909.67	1252	398.417	449.478	86.4506	40.0975	69.3147	61.0073	311.448	56.8065	-2.45487	8.71979e-08	6.68872e-05	yes	PRMS	PREDICTED: pathogenesis-related protein PRB1-3-like [Elaeis guineensis]	ko04626//Plant-pathogen interaction//Environmental adaptation//Organismal Systems;ko04075//Plant hormone signal transduction//Signal transduction//Environmental Information Processing	-	-	-
Unigene0029244	1014	413.333	38.1677	35.2459	24.1681	14.7299	13.3146	11.7641	32.5272	13.2695	-1.29353	2.41745e-06	0.000974726	yes	-	--	-	-	-	-
Unigene0029302	1390.33	681.667	16.849	13.371	11.451	8.4844	6.6885	5.1764	13.8903	6.7831	-1.03406	0.000159961	0.0235082	yes	PUB34	U-box domain-containing protein 34 isoform X1 [Asparagus officinalis]	-	-	GO:0003824//catalytic activity;GO:0016772//transferase activity, transferring phosphorus-containing groups;GO:0016740//transferase activity;GO:0016301//kinase activity	GO:0009987//cellular process;GO:0008152//metabolic process;GO:0044237//cellular metabolic process
Unigene0029314	158.667	46	2.8772	3.4306	1.0146	0.9468	0.3845	0.7779	2.4408	0.703067	-1.79562	0.000423792	0.0454114	yes	SUT1	sucrose transport protein SUT1-like isoform X1 [Asparagus officinalis]	-	-	-	-
Unigene0029409	1130	516.333	44.753	42.6282	29.1867	17.9548	17.7243	17.7698	38.856	17.8163	-1.12494	1.74849e-05	0.00462102	yes	At1g07170	BnaC04g40780D [Brassica napus]	ko03040//Spliceosome//Transcription//Genetic Information Processing	GO:0044424//intracellular part;GO:0005623//cell;GO:0043226//organelle;GO:0044428//nuclear part;GO:0005622//intracellular;GO:0044464//cell part;GO:0044446//intracellular organelle part;GO:0005681//spliceosomal complex;GO:0005634//nucleus;GO:0043231//intracellular membrane-bounded organelle;GO:1990904//ribonucleoprotein complex;GO:0043229//intracellular organelle;GO:0043227//membrane-bounded organe…	-	GO:0090304//nucleic acid metabolic process;GO:0006725//cellular aromatic compound metabolic process;GO:0010467//gene expression;GO:0000377//RNA splicing, via transesterification reactions with bulged adenosine as nucleophile;GO:0044237//cellular metabolic process;GO:0000375//RNA splicing, via transesterification reactions;GO:0044260//cellular macromolecule metabolic process;GO:0046483//heterocycl…
Unigene0029488	500.667	108.333	3.6369	5.5951	1.6311	0.6942	0.6227	1.062	3.62103	0.792967	-2.19107	4.05909e-07	0.000223962	yes	At1g35710	MDIS1-interacting receptor like kinase 2 [Asparagus officinalis]	-	-	GO:0003824//catalytic activity;GO:0016740//transferase activity	-
Unigene0029512	927.333	283	22.5106	27.1367	10.7311	6.1301	8.4507	4.0266	20.1261	6.20247	-1.69816	5.77391e-06	0.00190146	yes	AVT1	vacuolar amino acid transporter 1-like isoform X2 [Asparagus officinalis]	-	-	-	-
Unigene0029578	321.333	73	41.8062	31.52	13.1095	4.8499	6.0812	8.5904	28.8119	6.50717	-2.14656	1.48635e-06	0.000635995	yes	LECCVA1	PREDICTED: mannose-specific lectin 3-like [Musa acuminata subsp. malaccensis] [Musa acuminata]	-	-	-	-
Unigene0029595	272.667	25.3333	11.1727	23.2401	17.6012	1.8771	1.8972	1.1845	17.338	1.65293	-3.39084	5.51886e-15	3.85707e-11	yes	-	BTB/POZ domain-containing protein [Morus notabilis]	-	GO:0016020//membrane;GO:0031224//intrinsic component of membrane;GO:0044425//membrane part	-	-
Unigene0029596	374.333	33.3333	17.2709	35.8952	28.5509	2.3637	2.0943	3.0132	27.239	2.4904	-3.45122	2.80797e-17	3.53242e-13	yes	-	PREDICTED: respiratory supercomplex factor 2 homolog C1565.01-like [Nelumbo nucifera]	-	GO:0031224//intrinsic component of membrane;GO:0016020//membrane;GO:0044425//membrane part	-	-
Unigene0029597	92	10	8.4854	10.2039	9.9214	1.109	1.0918	0.9543	9.5369	1.0517	-3.1808	5.35697e-11	1.57261e-07	yes	-	BTB/POZ domain-containing protein [Morus notabilis]	-	GO:0044425//membrane part;GO:0016020//membrane;GO:0031224//intrinsic component of membrane	-	-
Unigene0029695	1127.33	391.667	28.0936	34.2563	29.9857	9.8167	11.9232	10.882	30.7785	10.874	-1.50105	3.22074e-09	4.6364e-06	yes	-	chitinase 2-like [Asparagus officinalis]	-	-	-	-
Unigene0029877	4214.67	1683.67	73.533	50.2573	70.4135	22.717	24.6319	30.5972	64.7346	25.982	-1.31702	8.29665e-08	6.52324e-05	yes	GH3.5	jasmonic acid-amido synthetase JAR1-like [Asparagus officinalis]	ko04075//Plant hormone signal transduction//Signal transduction//Environmental Information Processing	-	GO:0005488//binding;GO:0003824//catalytic activity;GO:0005515//protein binding	GO:0031349//positive regulation of defense response;GO:0002253//activation of immune response;GO:0009628//response to abiotic stimulus;GO:0002218//activation of innate immune response;GO:0002376//immune system process;GO:0050778//positive regulation of immune response;GO:0080134//regulation of response to stress;GO:0031347//regulation of defense response;GO:0009314//response to radiation;GO:00485…
Unigene0029940	524	214.333	10.0639	7.4165	6.039	2.5731	2.8947	4.1493	7.8398	3.2057	-1.29018	6.08262e-05	0.0117361	yes	-	plant/T32M21-140 protein [Medicago truncatula]	-	-	-	-
Unigene0030027	81.6667	12.6667	0.8539	2.8491	2.6763	0.5696	0.2803	0.1634	2.12643	0.337767	-2.65434	2.17207e-05	0.00540013	yes	YLS9	NDR1/HIN1-like protein 1 [Asparagus officinalis]	-	-	-	-
Unigene0030038	1537	636.333	80.2576	117.385	71.1014	39.3101	51.168	22.8481	89.5813	37.7754	-1.24575	0.000100261	0.0164882	yes	-	seed trypsin/chymotrypsin inhibitor IVA-like [Asparagus officinalis]	-	-	-	-
Unigene0030233	790.333	2207.33	15.1935	10.7918	12.8876	40.3748	42.2731	26.0625	12.9576	36.2368	1.48365	3.50969e-08	3.15371e-05	yes	CYP96A15	alkane hydroxylase MAH1-like [Asparagus officinalis]	-	-	-	-
Unigene0030386	751	141.667	35.9362	39.0815	4.4151	3.1294	10.0933	1.9463	26.4776	5.05633	-2.38861	0.000453993	0.0474678	yes	CCOMT	flavonoid 3',5'-methyltransferase-like isoform X1 [Asparagus officinalis]	ko00940//Phenylpropanoid biosynthesis//Biosynthesis of other secondary metabolites//Metabolism;ko00360//Phenylalanine metabolism//Amino acid metabolism//Metabolism;ko00941//Flavonoid biosynthesis//Biosynthesis of other secondary metabolites//Metabolism;ko00945//Stilbenoid, diarylheptanoid and gingerol biosynthesis//Biosynthesis of other secondary metabolites//Metabolism	-	-	-
Unigene0030388	918	448.333	21.8406	21.389	13.6936	11.4105	9.1919	7.1917	18.9744	9.2647	-1.03424	0.000397963	0.0432393	yes	-	DUF220 domain-containing protein [Cephalotus follicularis]	-	-	-	-
Unigene0030504	26.3333	0	5.0645	1.3463	0.9363	0	0	0	2.44903	0.001	-11.258	1.02118e-07	7.64667e-05	yes	-	--	-	-	-	-
Unigene0030505	12	362	0.6	0	0.1498	8.4033	7.5084	5.3897	0.249933	7.10047	4.8283	1.6606e-11	5.74598e-08	yes	-	--	-	-	-	-
Unigene0030615	258.667	72.3333	8.314	9.5772	5.1576	3.9273	1.6763	0.7838	7.68293	2.12913	-1.85139	0.000268671	0.0335973	yes	WRKY46	probable WRKY transcription factor 46 [Asparagus officinalis]	-	-	-	-
Unigene0030617	1991.33	859	46.1043	33.4587	35.2754	14.7774	15.6032	19.2422	38.2795	16.5409	-1.21053	1.21038e-06	0.000532399	yes	At5g01020	serine/threonine-protein kinase RIPK-like [Asparagus officinalis]	-	-	GO:0003824//catalytic activity;GO:0016740//transferase activity;GO:0016772//transferase activity, transferring phosphorus-containing groups;GO:0016301//kinase activity	GO:0006793//phosphorus metabolic process;GO:0044237//cellular metabolic process;GO:0006796//phosphate-containing compound metabolic process;GO:0009987//cellular process;GO:0008152//metabolic process
Unigene0030681	1812.67	680.333	30.6294	37.452	12.1627	7.9299	10.9571	11.5231	26.748	10.1367	-1.39984	9.19074e-05	0.0156243	yes	TMN3	PREDICTED: transmembrane 9 superfamily member 2 [Musa acuminata subsp. malaccensis] [Musa acuminata]	-	-	-	-
Unigene0030684	3209	1475.33	43.5802	59.4601	39.1438	25.4539	18.7955	21.8019	47.3947	22.0171	-1.1061	9.17304e-06	0.00270885	yes	PDC1	PREDICTED: pyruvate decarboxylase 1 [Elaeis guineensis]	ko00010//Glycolysis / Gluconeogenesis//Carbohydrate metabolism//Metabolism	-	GO:0016830//carbon-carbon lyase activity;GO:0005488//binding;GO:0003824//catalytic activity;GO:0036094//small molecule binding;GO:0016829//lyase activity;GO:0019842//vitamin binding	-
Unigene0030724	1978.33	549	60.8382	40.0553	17.5424	11.3506	11.3726	9.6766	39.4786	10.7999	-1.87005	3.69477e-07	0.000211274	yes	AGD12	ADP-ribosylation factor GTPase-activating protein AGD12-like [Asparagus officinalis]	ko04144//Endocytosis//Transport and catabolism//Cellular Processes	-	GO:0043169//cation binding;GO:0043167//ion binding;GO:0005488//binding	-
Unigene0030773	253.333	74	4.2907	5.4541	2.4129	1.0359	1.172	1.3821	4.05257	1.19667	-1.75981	6.88732e-06	0.00221027	yes	TT12	PREDICTED: protein DETOXIFICATION 33-like [Musa acuminata subsp. malaccensis] [Musa acuminata]	-	GO:0044425//membrane part;GO:0031224//intrinsic component of membrane;GO:0016020//membrane	GO:0022804//active transmembrane transporter activity;GO:0015291//secondary active transmembrane transporter activity;GO:0005215//transporter activity;GO:0022857//transmembrane transporter activity	GO:0051234//establishment of localization;GO:0042221//response to chemical;GO:0050896//response to stimulus;GO:0042493//response to drug;GO:0051179//localization;GO:1902578//single-organism localization;GO:0015893//drug transport;GO:0044763//single-organism cellular process;GO:0044699//single-organism process;GO:0006810//transport;GO:0009987//cellular process;GO:0044765//single-organism transport
Unigene0030823	449.333	207	6.7965	5.1903	6.6824	3.1746	2.5133	2.9318	6.22307	2.87323	-1.11495	0.000138564	0.021133	yes	43015	organic cation/carnitine transporter 7-like [Asparagus officinalis]	-	-	GO:0005215//transporter activity	-
Unigene0030972	175.333	21.3333	7.4981	4.0913	1.4026	0.7634	0.4008	0.3649	4.33067	0.5097	-3.08687	2.19271e-07	0.000142187	yes	WAK2	PREDICTED: wall-associated receptor kinase 2-like isoform X2 [Musa acuminata subsp. malaccensis] [Musa acuminata]	-	-	-	-
Unigene0031011	250	77.6667	22.0019	21.4851	6.013	4.5369	6.4141	4.44	16.5	5.13033	-1.68534	0.000338553	0.0390583	yes	-	--	-	-	-	-
Unigene0031245	1626.33	149	129.366	54.1197	41.8557	6.6577	6.6477	6.8653	75.1137	6.72357	-3.48178	4.28382e-18	8.98174e-14	yes	-	Anamorsin [Aegilops tauschii]	-	-	-	-
Unigene0031278	654.333	226	9.7734	8.3152	4.325	2.9225	2.5271	2.2478	7.4712	2.5658	-1.54193	4.69852e-06	0.00160615	yes	WAK2	wall-associated receptor kinase 2-like [Asparagus officinalis]	-	-	-	-
Unigene0031362	130	40	5.8409	4.4271	2.6307	1.9534	0.8188	1.1266	4.29957	1.2996	-1.72612	0.000245249	0.031482	yes	MGL	PREDICTED: methionine gamma-lyase-like [Musa acuminata subsp. malaccensis] [Musa acuminata]	ko00270//Cysteine and methionine metabolism//Amino acid metabolism//Metabolism;ko00450//Selenocompound metabolism//Metabolism of other amino acids//Metabolism	-	-	-
Unigene0031377	117.667	43	1.7005	2.2197	1.9708	0.8613	0.6511	0.6666	1.96367	0.726333	-1.43485	0.000259974	0.0328849	yes	-	Zinc finger, CCHC-type [Medicago truncatula]	-	-	-	-
Unigene0031433	103.333	21	9.6208	2.816	2.9865	0.8782	1.1012	1.0695	5.1411	1.0163	-2.33875	2.9068e-05	0.00675108	yes	-	DUF761 domain-containing protein [Cephalotus follicularis]	-	-	-	-
Unigene0031528	284.667	65.6667	8.1009	10.0995	8.2151	2.6146	1.2367	2.2756	8.80517	2.0423	-2.10816	2.36134e-08	2.43489e-05	yes	-	UPF0271 protein BCAH187_A3118 [Anthurium amnicola]	-	-	-	-
Unigene0031538	881	432	25.642	30.0994	22.2116	11.8299	14.6051	12.321	25.9843	12.9187	-1.00818	0.000114109	0.01823	yes	SBH2	PREDICTED: sphinganine C4-monooxygenase 2-like [Elaeis guineensis]	ko00600//Sphingolipid metabolism//Lipid metabolism//Metabolism	-	-	-
Unigene0031683	692	324	16.441	9.8761	10.7345	5.9353	4.4015	6.868	12.3505	5.73493	-1.10672	0.000279437	0.0345663	yes	CYP94B1	PREDICTED: cytochrome P450 94B3 [Elaeis guineensis]	-	-	GO:0016491//oxidoreductase activity;GO:0005488//binding;GO:0043169//cation binding;GO:0043167//ion binding;GO:0016705//oxidoreductase activity, acting on paired donors, with incorporation or reduction of molecular oxygen;GO:0046872//metal ion binding;GO:0003824//catalytic activity	-
Unigene0031705	1029.67	411	34.0689	15.4116	11.7621	8.6143	7.374	7.905	20.4142	7.96443	-1.35793	0.000168216	0.0240993	yes	CNR10	PREDICTED: cell number regulator 10 isoform X1 [Elaeis guineensis]	-	-	-	-
Unigene0031813	0	37	0	0	0	0.0961	2.914	2.6784	0.001	1.89617	10.8889	2.7289e-07	0.000163474	yes	-	--	-	-	-	-
Unigene0031832	333	120.333	11.3598	4.5787	4.4041	2.0816	2.7505	2.39	6.78087	2.40737	-1.49401	0.000260889	0.0328856	yes	-	--	-	-	-	-
Unigene0032199	492.667	214.333	10.129	13.0246	5.6334	4.1422	4.1389	4.3563	9.59567	4.21247	-1.18772	0.000447399	0.0469324	yes	-	PREDICTED: ankyrin repeat-containing protein ITN1-like [Nicotiana attenuata]	-	-	-	-
Unigene0032210	2564.67	1203.33	56.8599	60.346	33.8685	19.967	22.3796	29.0523	50.3581	23.7996	-1.08129	8.50781e-05	0.0150321	yes	SOBIR1	leucine-rich repeat receptor-like serine/threonine/tyrosine-protein kinase SOBIR1 [Asparagus officinalis]	-	-	-	-
Unigene0032391	1127.67	409.333	13.9259	10.0466	12.8573	3.7988	4.6916	4.9636	12.2766	4.48467	-1.45284	3.77504e-08	3.29792e-05	yes	OPT7	PREDICTED: oligopeptide transporter 7-like [Phoenix dactylifera]	-	-	-	-
Unigene0032502	1175.67	478.667	23.4995	28.5575	25.328	9.8724	10.8523	11.2795	25.795	10.6681	-1.27379	2.37285e-07	0.000149252	yes	-	--	-	-	-	-
Unigene0032503	5484.33	2525.33	164.102	181.113	143.707	65.6284	68.5455	93.5486	162.974	75.9075	-1.10233	2.71992e-06	0.00106927	yes	PCO2	plant cysteine oxidase 2-like [Asparagus officinalis]	ko00430//Taurine and hypotaurine metabolism//Metabolism of other amino acids//Metabolism	-	-	-
Unigene0032505	2217.67	910	312.703	115.161	123.831	67.4145	75.1889	79.066	183.898	73.8898	-1.31546	0.000169772	0.024103	yes	AGP16	PREDICTED: arabinogalactan peptide 20 [Ricinus communis]	-	-	-	-
Unigene0032514	911.333	192	16.2617	26.6653	18.8691	6.497	4.1878	2.4867	20.5987	4.3905	-2.2301	7.7007e-10	1.42463e-06	yes	GDPD1	glycerophosphodiester phosphodiesterase GDPD2-like [Asparagus officinalis]	ko00564//Glycerophospholipid metabolism//Lipid metabolism//Metabolism	-	-	-
Unigene0032643	70.3333	205.667	1.2443	1.4621	2.0228	3.5448	5.284	5.3388	1.5764	4.72253	1.58293	2.57717e-05	0.00625885	yes	-	PREDICTED: agamous-like MADS-box protein AGL82 [Malus domestica]	-	-	-	-
Unigene0032666	869.333	325	17.0875	11.5901	11.0451	5.9048	5.4966	3.365	13.2409	4.92213	-1.42765	3.48741e-06	0.00129034	yes	EMB1187	PREDICTED: probable ethanolamine kinase [Phoenix dactylifera]	ko00564//Glycerophospholipid metabolism//Lipid metabolism//Metabolism	-	GO:0016740//transferase activity;GO:0003824//catalytic activity	-
Unigene0032812	4668.33	2155	67.8095	58.1713	76.7226	25.2757	30.1896	39.2546	67.5678	31.5733	-1.09763	6.71131e-06	0.00216483	yes	NPF2.11	protein NRT1/ PTR FAMILY 2.11-like [Asparagus officinalis]	-	-	-	-
Unigene0033103	133.667	46.6667	2.6869	2.4048	1.9935	0.8668	0.6994	0.9116	2.36173	0.825933	-1.51575	7.5001e-05	0.0136741	yes	At5g64700	WAT1-related protein At5g64700-like [Asparagus officinalis]	-	-	-	-
Unigene0033194	2403	499	40.1503	49.8095	11.8542	7.4569	8.7663	5.0282	33.938	7.0838	-2.26031	1.03772e-07	7.67911e-05	yes	MLO1	MLO-like protein 1 [Asparagus officinalis]	-	-	-	-
Unigene0033290	3971	1922.33	78.5783	68.4748	34.6563	26.2654	33.951	27.8066	60.5698	29.341	-1.04568	0.000350398	0.039785	yes	PPA1	Soluble inorganic pyrophosphatase 4 [Ananas comosus]	ko00190//Oxidative phosphorylation//Energy metabolism//Metabolism	-	-	-
Unigene0033362	37	4	1.4415	2.6402	1.663	0.2028	0.1098	0.3199	1.9149	0.210833	-3.18309	2.76466e-06	0.00107801	yes	-	probable inactive poly [ADP-ribose] polymerase SRO3 [Asparagus officinalis]	-	-	-	-
Unigene0033363	23.3333	2.33333	0.8274	0.4874	1.0846	0.0661	0.0716	0.1043	0.7998	0.0806667	-3.30959	2.86724e-05	0.00672945	yes	-	--	-	-	-	-
Unigene0033364	78.3333	11.6667	1.3991	5.2505	2.4456	0.4229	0.5828	0.4043	3.03173	0.47	-2.68941	6.24783e-06	0.00203621	yes	-	probable inactive poly [ADP-ribose] polymerase SRO3 [Asparagus officinalis]	-	-	-	-
Unigene0033366	1040.67	252.667	16.497	28.3348	16.6964	5.5669	4.7768	4.8619	20.5094	5.06853	-2.01665	1.73567e-11	5.74598e-08	yes	SRO2	probable inactive poly [ADP-ribose] polymerase SRO3 [Asparagus officinalis]	-	-	-	-
Unigene0033367	723.333	137	10.4462	19.3029	14.3184	3.2674	2.6105	2.6401	14.6892	2.83933	-2.37113	1.72988e-13	9.89179e-10	yes	SRO2	probable inactive poly [ADP-ribose] polymerase SRO3 [Asparagus officinalis]	-	-	-	-
Unigene0033390	4722	1826	97.9749	39.6344	29.9305	26.2309	21.7377	14.9847	55.8466	20.9844	-1.41215	0.000218334	0.0290343	yes	STK38L	serine/threonine-protein kinase tricorner-like [Asparagus officinalis]	-	-	-	-
Unigene0033703	754.667	282	13.2341	18.9399	13.582	7.0091	6.6093	3.7271	15.252	5.78183	-1.3994	8.63848e-06	0.00258743	yes	PAP3	purple acid phosphatase 17-like [Asparagus officinalis]	-	-	-	GO:0008152//metabolic process
Unigene0033922	3340.33	1069.67	123.067	92.5543	70.3768	26.172	23.8539	41.3153	95.3327	30.4471	-1.64667	1.37432e-08	1.51658e-05	yes	At2g25060	PREDICTED: cucumber peeling cupredoxin-like [Elaeis guineensis]	-	-	-	-
Unigene0033923	2720.67	1184	94.1319	103.115	54.2654	38.4432	24.367	46.7985	83.8374	36.5362	-1.19827	9.07728e-05	0.0154732	yes	BCB	PREDICTED: cucumber peeling cupredoxin-like [Elaeis guineensis]	-	-	-	-
Unigene0033996	330.333	73.3333	8.6018	9.042	2.7872	1.5402	1.6251	1.3706	6.81033	1.51197	-2.1713	8.46735e-07	0.000403482	yes	nep1	aspartic proteinase nepenthesin-1-like isoform X3 [Asparagus officinalis]	-	-	-	-
Unigene0034022	231	472.667	2.0273	2.0978	3.0431	4.28	5.7907	4.893	2.3894	4.9879	1.06178	0.000455951	0.0475611	yes	SBT1.7	LOW QUALITY PROTEIN: subtilisin-like protease SBT1.9 [Asparagus officinalis]	-	-	-	-
Unigene0034190	297.333	113	7.6767	11.0538	9.8153	3.7185	2.8763	4.4365	9.51527	3.6771	-1.37168	5.33266e-05	0.0106823	yes	SWEET16	bidirectional sugar transporter SWEET16-like isoform X1 [Asparagus officinalis]	-	-	-	-
Unigene0034270	968.333	308.333	24.4995	25.9975	5.8647	4.2859	6.3891	7.3367	18.7872	6.0039	-1.64578	0.000226381	0.0299146	yes	POGLUT1	protein O-glucosyltransferase 1-like, partial [Asparagus officinalis]	ko00514//Other types of O-glycan biosynthesis//Glycan biosynthesis and metabolism//Metabolism	-	-	-
Unigene0034301	1674.33	826	37.4796	21.9602	24.0557	12.8521	12.1863	15.8966	27.8318	13.645	-1.02836	0.000161261	0.0235344	yes	At1g64710	alcohol dehydrogenase-like 4 [Asparagus officinalis]	ko00010//Glycolysis / Gluconeogenesis//Carbohydrate metabolism//Metabolism;ko00071//Fatty acid degradation//Lipid metabolism//Metabolism;ko00350//Tyrosine metabolism//Amino acid metabolism//Metabolism;ko01220//Degradation of aromatic compounds//Global and Overview//Metabolism	-	GO:0043169//cation binding;GO:0003824//catalytic activity;GO:0005488//binding;GO:0043167//ion binding	GO:0044710//single-organism metabolic process;GO:0044699//single-organism process;GO:0008152//metabolic process
Unigene0034306	674.667	220.333	50.5141	30.5152	24.1564	9.2179	14.7861	10.2127	35.0619	11.4056	-1.62017	2.22911e-06	0.000910459	yes	SAMT	salicylic acid methyltransferase [Narcissus tazetta var. chinensis] [Narcissus tazetta]	ko00592//alpha-Linolenic acid metabolism//Lipid metabolism//Metabolism	-	-	-
Unigene0034308	270.667	93	17.7875	9.2657	6.0202	4.4848	4.0679	2.58	11.0245	3.7109	-1.57087	0.000290807	0.0354492	yes	AAMT1	anthranilate O-methyltransferase 3-like isoform X1 [Asparagus officinalis]	ko00592//alpha-Linolenic acid metabolism//Lipid metabolism//Metabolism	-	-	-
Unigene0034631	3270	6414	26.9973	40.0421	50.3154	56.7082	83.4916	96.7198	39.1183	78.9732	1.01352	0.000268579	0.0335973	yes	CCD4	carotenoid cleavage dioxygenase [Crocus ancyrensis]	ko00906//Carotenoid biosynthesis//Metabolism of terpenoids and polyketides//Metabolism	-	-	-
Unigene0034643	467.667	223.667	7.865	8.041	5.5548	3.4208	3.1614	3.7371	7.1536	3.43977	-1.05636	0.000330864	0.0386602	yes	-	DUF506 domain-containing protein [Cephalotus follicularis]	-	-	-	-
Unigene0034662	0	11.3333	0	0	0	0.7889	0.9112	0.1659	0.001	0.622	9.28077	8.72507e-05	0.0151768	yes	hh3	histone 3 [Conocephalum conicum]	-	-	-	-
Unigene0034677	19	2.33333	2.41	2.0821	1.0073	0.2764	0.0998	0.2907	1.83313	0.2223	-3.04373	0.00031343	0.0373386	yes	-	--	-	-	-	-
Unigene0034680	2195.67	355.667	33.0494	59.4953	9.8182	4.9991	6.2639	5.6069	34.121	5.6233	-2.60117	3.09054e-08	2.85875e-05	yes	At3g12360	PREDICTED: ankyrin repeat-containing protein At2g01680-like [Elaeis guineensis]	-	-	-	-
Unigene0034690	2278.33	914	53.3036	45.4969	23.5989	17.6005	19.3557	12.0162	40.7998	16.3241	-1.32156	2.84749e-05	0.00670814	yes	Os02g0778400	UMP-CMP kinase 3-like [Asparagus officinalis]	ko00240//Pyrimidine metabolism//Nucleotide metabolism//Metabolism	-	-	-
Unigene0034728	57	14.3333	1.5362	1.9909	1.2352	0.1891	0.6143	0.4262	1.58743	0.409867	-1.95347	0.000369668	0.0412272	yes	NAM-B2	NAC transcription factor 29-like, partial [Asparagus officinalis]	-	-	-	-
Unigene0034881	3716	1089	63.6336	54.7608	31.8764	14.6996	16.1135	13.1946	50.0903	14.6692	-1.77174	1.88818e-10	4.39876e-07	yes	FAP2	fatty-acid-binding protein 2 [Asparagus officinalis]	-	-	-	-
Unigene0034929	1023	453.333	15.0609	14.0007	10.113	4.7495	5.3026	7.4084	13.0582	5.82017	-1.16582	3.86111e-05	0.00840359	yes	AMT3-1	PREDICTED: ammonium transporter 3 member 1 [Brachypodium distachyon]	-	-	-	-
Unigene0035063	1118.33	529.667	23.4588	23.3964	17.576	11.6645	9.7041	9.2491	21.4771	10.2059	-1.07339	2.98988e-05	0.00686362	yes	CM3	chorismate mutase 1, chloroplastic-like [Asparagus officinalis]	ko01230//Biosynthesis of amino acids//Global and Overview//Metabolism;ko00400//Phenylalanine, tyrosine and tryptophan biosynthesis//Amino acid metabolism//Metabolism	-	-	-
Unigene0035135	1992	416.667	49.4171	45.6924	33.9034	12.4348	5.665	8.711	43.0043	8.93693	-2.26663	4.7217e-13	2.28458e-09	yes	ERF114	PREDICTED: ethylene-responsive transcription factor ERF110-like [Phoenix dactylifera]	-	-	-	-
Unigene0035136	1363	480	34.8157	36.1169	24.5213	13.3699	7.7509	12.4985	31.818	11.2064	-1.50551	1.92726e-07	0.000127914	yes	ERF114	PREDICTED: ethylene-responsive transcription factor ERF037-like [Musa acuminata subsp. malaccensis] [Musa acuminata]	-	-	-	-
Unigene0035211	14739.7	5387.33	614.783	860.795	202.804	159.68	250.861	211.37	559.461	207.304	-1.43229	0.000253865	0.0322588	yes	PR1	major allergen Pru ar 1-like [Asparagus officinalis]	-	-	-	-
Unigene0035590	131	29.3333	1.312	4.6928	3.119	0.6229	0.5247	0.9706	3.04127	0.706067	-2.1068	4.79549e-05	0.0098253	yes	Os03g0416500	probable 6-phosphogluconolactonase 1 isoform X2 [Asparagus officinalis]	ko01200//Carbon metabolism//Global and Overview//Metabolism;ko00030//Pentose phosphate pathway//Carbohydrate metabolism//Metabolism	-	GO:0016788//hydrolase activity, acting on ester bonds;GO:0003824//catalytic activity;GO:0016787//hydrolase activity;GO:0052689//carboxylic ester hydrolase activity	GO:0044237//cellular metabolic process;GO:1901564//organonitrogen compound metabolic process;GO:0019362//pyridine nucleotide metabolic process;GO:0006793//phosphorus metabolic process;GO:0019637//organophosphate metabolic process;GO:0034641//cellular nitrogen compound metabolic process;GO:0006753//nucleoside phosphate metabolic process;GO:0006807//nitrogen compound metabolic process;GO:0071704//o…
Unigene0035985	206.333	58.6667	1.4423	1.8146	1.7805	0.6658	0.3433	0.4334	1.67913	0.480833	-1.80411	2.56753e-06	0.00102214	yes	ND6	NADH dehydrogenase subunit 6 (mitochondrion) [Cocos nucifera]	ko00190//Oxidative phosphorylation//Energy metabolism//Metabolism	GO:0043227//membrane-bounded organelle;GO:0044425//membrane part;GO:0043226//organelle;GO:0016020//membrane;GO:0044455//mitochondrial membrane part;GO:0044429//mitochondrial part;GO:0005739//mitochondrion;GO:0044422//organelle part;GO:0044424//intracellular part;GO:0044464//cell part;GO:0005737//cytoplasm;GO:0043229//intracellular organelle;GO:0031967//organelle envelope;GO:0031966//mitochondrial…	GO:0016655//oxidoreductase activity, acting on NAD(P)H, quinone or similar compound as acceptor;GO:0016491//oxidoreductase activity;GO:0003954//NADH dehydrogenase activity;GO:0003824//catalytic activity;GO:0016651//oxidoreductase activity, acting on NAD(P)H;GO:0050136//NADH dehydrogenase (quinone) activity	GO:0090304//nucleic acid metabolic process;GO:0008152//metabolic process;GO:1901360//organic cyclic compound metabolic process;GO:0046483//heterocycle metabolic process;GO:0043170//macromolecule metabolic process;GO:0044699//single-organism process;GO:0016070//RNA metabolic process;GO:0044237//cellular metabolic process;GO:0006807//nitrogen compound metabolic process;GO:0071704//organic substance…
Unigene0036060	412	122	4.0428	4.5218	3.6957	1.2489	0.9467	1.465	4.08677	1.2202	-1.74384	4.1204e-08	3.45565e-05	yes	EFR	probable LRR receptor-like serine/threonine-protein kinase At3g47570 [Asparagus officinalis]	-	-	GO:0016740//transferase activity;GO:0003824//catalytic activity	-
Unigene0036104	2720.67	1271	41.0512	31.9974	32.2455	15.2723	14.9689	19.0706	35.098	16.4373	-1.09442	3.98535e-06	0.00142491	yes	LYK5	PREDICTED: protein LYK5-like [Elaeis guineensis]	-	-	-	-
Unigene0036373	103.667	29.6667	11.1585	11.7922	5.3985	3.0659	2.3715	2.6716	9.44973	2.703	-1.80571	8.38754e-05	0.0149033	yes	SBH1	sphinganine C4-monooxygenase 1-like [Asparagus officinalis]	ko00600//Sphingolipid metabolism//Lipid metabolism//Metabolism	-	-	-
Unigene0036593	922.333	458	22.0036	18.8959	14.8652	10.5631	9.4903	7.6298	18.5882	9.22773	-1.01034	0.000197637	0.0269077	yes	DDB_G0281815	Golgi to ER traffic protein 4 homolog [Asparagus officinalis]	-	-	-	-
Unigene0036642	1574	747.667	29.0931	24.8178	21.6217	11.1296	10.2876	14.5663	25.1775	11.9945	-1.06976	2.79767e-05	0.00664051	yes	BAT1	amino-acid permease BAT1 homolog isoform X1 [Asparagus officinalis]	-	GO:0016020//membrane;GO:0031224//intrinsic component of membrane;GO:0044425//membrane part	GO:0046943//carboxylic acid transmembrane transporter activity;GO:0022857//transmembrane transporter activity;GO:0005342//organic acid transmembrane transporter activity;GO:0022891//substrate-specific transmembrane transporter activity;GO:0005215//transporter activity;GO:0008509//anion transmembrane transporter activity;GO:0015075//ion transmembrane transporter activity;GO:0008514//organic anion …	GO:0046942//carboxylic acid transport;GO:0044765//single-organism transport;GO:0051234//establishment of localization;GO:0006811//ion transport;GO:0051179//localization;GO:0006820//anion transport;GO:1902578//single-organism localization;GO:0006810//transport;GO:0044699//single-organism process;GO:0015711//organic anion transport;GO:0015849//organic acid transport;GO:0071702//organic substance tr…
Unigene0036751	2891.33	1035	26.1899	10.0282	13.2786	8.1645	5.0255	4.0729	16.4989	5.7543	-1.51966	2.46782e-05	0.00603139	yes	XI-F	myosin-12-like [Asparagus officinalis]	-	-	-	-
Unigene0036762	4116	1549.67	56.514	68.1808	51.9012	24.6226	22.5025	20.0741	58.8653	22.3997	-1.39394	1.52501e-09	2.59251e-06	yes	CBG01795	calcium uptake protein, mitochondrial-like, partial [Asparagus officinalis]	-	GO:0043229//intracellular organelle;GO:0043227//membrane-bounded organelle;GO:0005623//cell;GO:0005622//intracellular;GO:0043231//intracellular membrane-bounded organelle;GO:0043226//organelle;GO:0044464//cell part;GO:0044424//intracellular part	-	-
Unigene0036819	806.333	264	5.7376	10.85	2.333	2.2938	2.0713	1.9234	6.30687	2.09617	-1.58917	0.000214367	0.0286277	yes	At3g47570	PREDICTED: receptor kinase-like protein Xa21 [Elaeis guineensis]	-	-	-	-
Unigene0036832	2501.33	1232.33	30.5677	21.8553	42.3823	14.6731	12.8836	19.5978	31.6018	15.7182	-1.00757	0.000379137	0.0418112	yes	NPF2.13	protein NRT1/ PTR FAMILY 2.13-like isoform X2 [Asparagus officinalis]	-	-	-	-
Unigene0036911	2837.67	1220.67	50.2788	101.69	80.1785	29.1315	48.5681	25.5025	77.3824	34.4007	-1.16957	0.000196193	0.026769	yes	At1g17710	PREDICTED: inorganic pyrophosphatase 2 isoform X1 [Phoenix dactylifera]	ko00750//Vitamin B6 metabolism//Metabolism of cofactors and vitamins//Metabolism	-	GO:0016788//hydrolase activity, acting on ester bonds;GO:0003824//catalytic activity;GO:0016787//hydrolase activity;GO:0042578//phosphoric ester hydrolase activity	GO:0009987//cellular process;GO:0006793//phosphorus metabolic process;GO:0044237//cellular metabolic process;GO:0008152//metabolic process;GO:0006796//phosphate-containing compound metabolic process
Unigene0037164	3917.67	1811.67	88.3388	81.6449	72.0954	42.6563	32.8008	36.7401	80.693	37.3991	-1.10944	1.13387e-06	0.000510127	yes	ELI3	PREDICTED: probable mannitol dehydrogenase [Phoenix dactylifera]	ko00940//Phenylpropanoid biosynthesis//Biosynthesis of other secondary metabolites//Metabolism	-	GO:0005488//binding;GO:0043169//cation binding;GO:0003824//catalytic activity;GO:0043167//ion binding	GO:0044699//single-organism process;GO:0044710//single-organism metabolic process;GO:0008152//metabolic process
Unigene0037173	768.667	307.333	10.589	20.447	15.6615	6.6843	5.6442	6.7786	15.5658	6.36903	-1.28924	1.81325e-05	0.0047721	yes	P4H7	probable prolyl 4-hydroxylase 7 [Asparagus officinalis]	ko00330//Arginine and proline metabolism//Amino acid metabolism//Metabolism	-	GO:0005488//binding;GO:0003824//catalytic activity;GO:0016705//oxidoreductase activity, acting on paired donors, with incorporation or reduction of molecular oxygen;GO:0043167//ion binding;GO:0016491//oxidoreductase activity	GO:0008152//metabolic process
Unigene0037218	2005.67	721	64.6377	28.3273	29.648	13.5122	12.9278	16.895	40.871	14.445	-1.50051	4.1227e-06	0.00146507	yes	PUB23	PREDICTED: E3 ubiquitin-protein ligase PUB22-like [Phoenix dactylifera]	-	-	-	-
Unigene0037219	1897	781	65.8457	26.3867	25.9185	14.7023	16.7433	16.2607	39.3836	15.9021	-1.30838	0.000136455	0.0209341	yes	PUB23	PREDICTED: E3 ubiquitin-protein ligase PUB23-like [Phoenix dactylifera]	-	-	-	-
Unigene0037448	269	97.3333	25.1114	37.7383	14.293	8.6274	9.9453	9.7562	25.7142	9.44297	-1.44526	0.000257007	0.0325922	yes	PER12	LOW QUALITY PROTEIN: peroxidase 12-like [Asparagus officinalis]	ko00940//Phenylpropanoid biosynthesis//Biosynthesis of other secondary metabolites//Metabolism	-	GO:0097159//organic cyclic compound binding;GO:0003824//catalytic activity;GO:0005488//binding;GO:0043167//ion binding;GO:1901363//heterocyclic compound binding;GO:0043169//cation binding;GO:0046906//tetrapyrrole binding	GO:0050896//response to stimulus;GO:0006950//response to stress;GO:0008152//metabolic process;GO:0044699//single-organism process;GO:0044710//single-organism metabolic process
Unigene0037480	76	12.6667	0.856	0.4006	2.4001	0.1254	0.3566	0.1484	1.2189	0.210133	-2.5362	0.000287878	0.0352352	yes	GAOA	aldehyde oxidase GLOX-like [Asparagus officinalis]	-	-	-	-
Unigene0037635	127.333	312	9.6236	5.41	8.1227	22.1968	15.8779	18.2849	7.71877	18.7865	1.28326	0.000186158	0.0256783	yes	G1L3	protein G1-like5 [Aegilops tauschii subsp. tauschii] [Aegilops tauschii]	-	-	-	-
Unigene0037685	76	242.333	2.0405	2.2155	1.47	10.7402	3.1767	4.156	1.90867	6.0243	1.65823	0.000388542	0.0424294	yes	AS1	asymmetric leaves1 [Asparagus asparagoides]	-	-	-	-
Unigene0038190	135	46	3.488	1.7025	2.2045	1.0742	0.5253	0.8746	2.465	0.8247	-1.57965	0.000347793	0.0397749	yes	CYP710A1	PREDICTED: cytochrome P450 710A11-like [Elaeis guineensis]	ko00100//Steroid biosynthesis//Lipid metabolism//Metabolism	-	-	-
Unigene0038205	1647.67	747	29.6888	24.5294	21.0512	9.9094	11.5695	12.7885	25.0898	11.4225	-1.13523	6.24156e-06	0.00203621	yes	BAT1	amino-acid permease BAT1 homolog [Ananas comosus]	-	GO:0031224//intrinsic component of membrane;GO:0044425//membrane part;GO:0016020//membrane	GO:0008514//organic anion transmembrane transporter activity;GO:0022892//substrate-specific transporter activity;GO:0005215//transporter activity;GO:0008509//anion transmembrane transporter activity;GO:0022857//transmembrane transporter activity;GO:0046943//carboxylic acid transmembrane transporter activity;GO:0015075//ion transmembrane transporter activity;GO:0005342//organic acid transmembrane …	GO:1902578//single-organism localization;GO:0046942//carboxylic acid transport;GO:0006811//ion transport;GO:0015849//organic acid transport;GO:0009987//cellular process;GO:0044763//single-organism cellular process;GO:0006810//transport;GO:0044765//single-organism transport;GO:0006820//anion transport;GO:0071702//organic substance transport;GO:0044699//single-organism process;GO:0051179//localizat…
Unigene0038277	13005.7	5445.67	209.675	225.809	215.173	111.669	69.7827	92.4866	216.886	91.3129	-1.24804	7.13786e-08	5.68318e-05	yes	UGT85A24	7-deoxyloganetin glucosyltransferase-like [Asparagus officinalis]	-	-	GO:0003824//catalytic activity;GO:0016740//transferase activity;GO:0016757//transferase activity, transferring glycosyl groups	-
Unigene0038383	535	207	22.3705	20.5109	7.7546	7.6206	4.8926	6.9057	16.8787	6.47297	-1.3827	0.000383738	0.0419776	yes	TSJT1	stem-specific protein TSJT1-like [Asparagus officinalis]	-	-	-	-
Unigene0038456	817.333	346.667	30.9707	16.9218	18.3682	10.5483	7.4205	9.7708	22.0869	9.24653	-1.25621	4.47131e-05	0.0093437	yes	CML31	calmodulin-like protein, partial [Elaeis guineensis]	ko04626//Plant-pathogen interaction//Environmental adaptation//Organismal Systems	-	-	-
Unigene0038464	46.6667	11.6667	1.3983	1.3475	0.7051	0.4019	0.256	0.1989	1.1503	0.2856	-2.00994	0.000425192	0.0454202	yes	HAK5	PREDICTED: potassium transporter 5 [Setaria italica]	-	-	-	-
Unigene0038508	115	29.3333	21.4203	13.0188	5.6598	3.2849	4.3872	2.4183	13.3663	3.36347	-1.99058	0.000166581	0.023977	yes	-	--	-	-	-	-
Unigene0038544	76.3333	21.3333	2.5936	2.1644	1.4425	0.6478	0.5051	0.5723	2.06683	0.575067	-1.84562	8.09987e-05	0.0145151	yes	-	T4.15 [Malus x robusta]	-	-	-	-
Unigene0038629	5978	2600.67	151.82	116.725	107.608	63.7073	46.8045	52.4958	125.384	54.3359	-1.20638	3.77837e-07	0.000212196	yes	slr0537	ribokinase [Zea mays]	-	-	GO:0003824//catalytic activity;GO:0016772//transferase activity, transferring phosphorus-containing groups;GO:0016740//transferase activity	-
Unigene0038772	139	328.333	2.1984	2.8223	2.7114	4.9135	6.7488	6.9912	2.57737	6.21783	1.27051	7.94547e-05	0.0143201	yes	At5g07050	WAT1-related protein At5g07050-like [Asparagus officinalis]	-	-	-	-
Unigene0039047	246	76.6667	13.2288	12.1457	4.3117	2.0345	4.4894	2.7856	9.8954	3.10317	-1.67302	0.000338429	0.0390583	yes	PP2A1	phloem protein 2 [Lycoris aurea]	-	-	-	-
Unigene0039182	1012	463.667	15.047	11.6925	7.4019	5.3649	5.554	4.6604	11.3805	5.1931	-1.13189	0.000132043	0.020457	yes	-	DUF1336 domain-containing protein [Cephalotus follicularis]	-	-	-	-
Unigene0039365	371	138.333	9.5236	7.4434	4.6877	3.8247	2.7142	1.4449	7.21823	2.66127	-1.43953	0.000371339	0.0412672	yes	-	cold regulated protein 27 [Arabidopsis thaliana]	-	-	-	-
Unigene0039374	261.333	81.3333	6.7844	5.3847	2.6254	1.1499	2.0624	1.3983	4.9315	1.53687	-1.68203	6.52006e-05	0.0124553	yes	TOGT1	PREDICTED: scopoletin glucosyltransferase-like [Elaeis guineensis]	-	-	-	-
Unigene0039491	802.333	328.333	12.5908	12.0198	5.502	4.2292	3.477	4.5864	10.0375	4.09753	-1.29258	0.000100397	0.0164882	yes	HAK17	probable potassium transporter 17 [Asparagus officinalis]	-	GO:0044425//membrane part;GO:0031224//intrinsic component of membrane;GO:0016020//membrane	GO:0005215//transporter activity;GO:0046873//metal ion transmembrane transporter activity;GO:0008324//cation transmembrane transporter activity;GO:0022857//transmembrane transporter activity;GO:0022892//substrate-specific transporter activity;GO:0022890//inorganic cation transmembrane transporter activity;GO:0022891//substrate-specific transmembrane transporter activity;GO:0015075//ion transmembr…	GO:0044763//single-organism cellular process;GO:0044765//single-organism transport;GO:0051179//localization;GO:0044699//single-organism process;GO:1902578//single-organism localization;GO:0051234//establishment of localization;GO:0006811//ion transport;GO:0030001//metal ion transport;GO:0006810//transport;GO:0034220//ion transmembrane transport;GO:0055085//transmembrane transport;GO:0009987//cell…
Unigene0039496	1603.33	698	35.2836	27.7679	14.0678	11.0838	13.1433	9.2	25.7064	11.1424	-1.20607	0.000192887	0.0263752	yes	GPXMC1	probable glutathione peroxidase 2 [Asparagus officinalis]	ko00480//Glutathione metabolism//Metabolism of other amino acids//Metabolism;ko00590//Arachidonic acid metabolism//Lipid metabolism//Metabolism	GO:0043226//organelle;GO:0005623//cell;GO:0005622//intracellular;GO:0043229//intracellular organelle;GO:0044446//intracellular organelle part;GO:0043231//intracellular membrane-bounded organelle;GO:0043227//membrane-bounded organelle;GO:0031984//organelle subcompartment;GO:0044422//organelle part;GO:0044424//intracellular part;GO:0044464//cell part	GO:0016491//oxidoreductase activity;GO:0003824//catalytic activity;GO:0004601//peroxidase activity;GO:0016209//antioxidant activity;GO:0016684//oxidoreductase activity, acting on peroxide as acceptor	GO:0009987//cellular process;GO:0065007//biological regulation;GO:0009404//toxin metabolic process;GO:0009725//response to hormone;GO:0051716//cellular response to stimulus;GO:0009414//response to water deprivation;GO:0006950//response to stress;GO:0007154//cell communication;GO:0042221//response to chemical;GO:0070887//cellular response to chemical stimulus;GO:0008152//metabolic process;GO:00507…
Unigene0039497	336	60.3333	36.7733	51.5266	6.4818	5.434	9.1209	2.6669	31.5939	5.7406	-2.46037	8.84537e-05	0.015285	yes	GPX2	probable glutathione peroxidase 2 [Asparagus officinalis]	ko00480//Glutathione metabolism//Metabolism of other amino acids//Metabolism;ko00590//Arachidonic acid metabolism//Lipid metabolism//Metabolism	GO:0043231//intracellular membrane-bounded organelle;GO:0044446//intracellular organelle part;GO:0005622//intracellular;GO:0031984//organelle subcompartment;GO:0043227//membrane-bounded organelle;GO:0043229//intracellular organelle;GO:0044424//intracellular part;GO:0005623//cell;GO:0044422//organelle part;GO:0044464//cell part;GO:0043226//organelle	GO:0016491//oxidoreductase activity;GO:0016684//oxidoreductase activity, acting on peroxide as acceptor;GO:0003824//catalytic activity;GO:0004601//peroxidase activity;GO:0016209//antioxidant activity	GO:0009628//response to abiotic stimulus;GO:0044699//single-organism process;GO:0071310//cellular response to organic substance;GO:0009987//cellular process;GO:0023052//signaling;GO:0001101//response to acid chemical;GO:0044710//single-organism metabolic process;GO:0007165//signal transduction;GO:0006950//response to stress;GO:0009415//response to water;GO:0044763//single-organism cellular proces…
Unigene0039498	2327.33	753.667	107.788	112.547	41.8403	28.4096	35.2874	21.471	87.3917	28.3893	-1.62215	3.82919e-06	0.00139771	yes	GPX2	probable glutathione peroxidase 2 [Asparagus officinalis]	ko00480//Glutathione metabolism//Metabolism of other amino acids//Metabolism;ko00590//Arachidonic acid metabolism//Lipid metabolism//Metabolism	GO:0005623//cell;GO:0043231//intracellular membrane-bounded organelle;GO:0044422//organelle part;GO:0043229//intracellular organelle;GO:0044446//intracellular organelle part;GO:0044424//intracellular part;GO:0043226//organelle;GO:0031984//organelle subcompartment;GO:0044464//cell part;GO:0005622//intracellular;GO:0043227//membrane-bounded organelle	GO:0004601//peroxidase activity;GO:0003824//catalytic activity;GO:0016684//oxidoreductase activity, acting on peroxide as acceptor;GO:0016491//oxidoreductase activity;GO:0016209//antioxidant activity	GO:0009755//hormone-mediated signaling pathway;GO:0009725//response to hormone;GO:0006979//response to oxidative stress;GO:1901700//response to oxygen-containing compound;GO:0009414//response to water deprivation;GO:0010033//response to organic substance;GO:0019748//secondary metabolic process;GO:0009404//toxin metabolic process;GO:0001101//response to acid chemical;GO:0009628//response to abioti…
Unigene0039557	156.667	45.3333	2.9673	4.1056	2.4178	1.0985	1.0196	0.6602	3.16357	0.9261	-1.77231	1.323e-05	0.00364986	yes	NAC021	NAC domain-containing protein 21/22-like [Asparagus officinalis]	-	-	-	-
Unigene0039698	4268.67	1539.67	158.627	79.1813	85.7346	40.4705	34.371	40.2476	107.848	38.363	-1.4912	1.51644e-07	0.000106351	yes	PGIP	polygalacturonase inhibitor-like [Asparagus officinalis]	-	-	-	-
Unigene0039919	642.667	304.333	14.88	10.3067	7.6384	5.0743	5.4774	4.9103	10.9417	5.154	-1.08607	0.000356452	0.0402528	yes	At2g24240	PREDICTED: BTB/POZ domain-containing protein At4g30940 [Elaeis guineensis]	-	-	-	-
Unigene0039980	880	282.667	31.8008	13.1458	10.6896	5.4066	5.1282	6.9311	18.5454	5.82197	-1.67148	1.40724e-05	0.0038485	yes	PUB21	U-box domain-containing protein 21-like [Asparagus officinalis]	-	-	-	-
Unigene0040181	201	442.667	2.7488	4.1035	3.3013	5.3435	9.8991	7.7291	3.38453	7.65723	1.17787	0.00035247	0.0398748	yes	MYB86	transcription factor MYB86-like [Asparagus officinalis]	-	-	-	-
Unigene0040334	281.667	59.6667	25.4578	17.435	2.9395	2.3964	5.5213	1.7159	15.2774	3.2112	-2.25022	0.000454302	0.0474678	yes	At3g47570	probable LRR receptor-like serine/threonine-protein kinase At3g47570 [Asparagus officinalis]	-	-	-	-
Unigene0040700	1229.33	432.667	19.5866	24.4275	21.8118	6.8399	8.6476	8.1062	21.942	7.86457	-1.48025	4.85076e-09	6.35652e-06	yes	CYP71A4	PREDICTED: cytochrome P450 71A1-like isoform X1 [Phoenix dactylifera]	-	-	-	-
Unigene0040866	3236.33	1230	69.5499	42.355	47.4204	22.3974	17.915	19.7854	53.1084	20.0326	-1.40659	3.97794e-08	3.38125e-05	yes	GAD1	glutamate decarboxylase [Asparagus officinalis]	ko00410//beta-Alanine metabolism//Metabolism of other amino acids//Metabolism;ko00250//Alanine, aspartate and glutamate metabolism//Amino acid metabolism//Metabolism;ko00650//Butanoate metabolism//Carbohydrate metabolism//Metabolism;ko00430//Taurine and hypotaurine metabolism//Metabolism of other amino acids//Metabolism	-	-	-
Unigene0040900	239	76	4.0548	3.3245	3.0574	1.3701	1.1355	0.8087	3.4789	1.10477	-1.65489	4.16627e-06	0.00147224	yes	ZIFL1	protein ZINC INDUCED FACILITATOR-LIKE 1-like [Asparagus officinalis]	-	-	-	-
Unigene0040901	579.667	285.333	9.5484	8.1809	7.4455	4.845	4.2516	3.3091	8.3916	4.13523	-1.02098	0.0003319	0.0386602	yes	ZIFL1	protein ZINC INDUCED FACILITATOR-LIKE 1-like isoform X2 [Asparagus officinalis]	-	-	-	-
Unigene0041077	125.667	22.6667	13.8379	5.0261	1.4315	1.7878	0.968	0.7312	6.76517	1.16233	-2.5411	0.000244378	0.0314488	yes	BGLU24	furostanol glycoside 26-O-beta-glucosidase-like [Asparagus officinalis]	ko00500//Starch and sucrose metabolism//Carbohydrate metabolism//Metabolism;ko00940//Phenylpropanoid biosynthesis//Biosynthesis of other secondary metabolites//Metabolism;ko00460//Cyanoamino acid metabolism//Metabolism of other amino acids//Metabolism	-	-	-
Unigene0041078	1590.33	469.667	79.4178	31.8302	14.4217	15.9765	12.0284	7.7706	41.8899	11.9252	-1.81259	0.000160373	0.0235138	yes	F26G	furostanol glycoside 26-O-beta-glucosidase-like [Asparagus officinalis]	ko00500//Starch and sucrose metabolism//Carbohydrate metabolism//Metabolism;ko00940//Phenylpropanoid biosynthesis//Biosynthesis of other secondary metabolites//Metabolism;ko00460//Cyanoamino acid metabolism//Metabolism of other amino acids//Metabolism	-	-	-
Unigene0041122	1184.67	467.333	23.3706	21.0842	10.8866	9.6409	7.358	4.6856	18.4471	7.22817	-1.35169	8.49629e-05	0.0150321	yes	CIPK23	CBL-interacting protein kinase 23-like protein [Ornithogalum longebracteatum]	-	GO:0043229//intracellular organelle;GO:0044424//intracellular part;GO:0044464//cell part;GO:0043226//organelle;GO:0005622//intracellular;GO:0005737//cytoplasm;GO:0005623//cell;GO:0043231//intracellular membrane-bounded organelle;GO:0016020//membrane;GO:0043227//membrane-bounded organelle;GO:0044444//cytoplasmic part	GO:0016740//transferase activity;GO:0003824//catalytic activity;GO:0005261//cation channel activity;GO:0016773//phosphotransferase activity, alcohol group as acceptor;GO:0097159//organic cyclic compound binding;GO:0015075//ion transmembrane transporter activity;GO:0022838//substrate-specific channel activity;GO:0032550//purine ribonucleoside binding;GO:0022857//transmembrane transporter activity;…	GO:0071496//cellular response to external stimulus;GO:0042594//response to starvation;GO:0071495//cellular response to endogenous stimulus;GO:0009414//response to water deprivation;GO:0010035//response to inorganic substance;GO:0033554//cellular response to stress;GO:0051234//establishment of localization;GO:0000278//mitotic cell cycle;GO:0046467//membrane lipid biosynthetic process;GO:0006811//i…
Unigene0041430	4012.67	8408.67	60.3564	45.7883	83.9283	148.895	156.682	96.9673	63.3577	134.181	1.08259	7.5391e-05	0.0137055	yes	CYP96A15	PREDICTED: alkane hydroxylase MAH1-like [Musa acuminata subsp. malaccensis] [Musa acuminata]	-	-	-	-
Unigene0041520	506.667	172.667	8.5188	6.8268	3.0859	2.7237	1.8621	1.6143	6.14383	2.0667	-1.57181	5.41095e-05	0.0107594	yes	-	Lipoate-protein ligase A [Anthurium amnicola]	-	-	-	-
Unigene0041920	3769.67	1835.67	56.0764	56.4497	38.9764	24.0326	26.3181	23.9171	50.5008	24.7559	-1.02853	1.30774e-05	0.00362365	yes	DRP1E	PREDICTED: dynamin-related protein 1E-like [Phoenix dactylifera]	-	-	GO:0016462//pyrophosphatase activity;GO:0005488//binding;GO:0097367//carbohydrate derivative binding;GO:0016818//hydrolase activity, acting on acid anhydrides, in phosphorus-containing anhydrides;GO:0016817//hydrolase activity, acting on acid anhydrides;GO:0001883//purine nucleoside binding;GO:0001882//nucleoside binding;GO:0016787//hydrolase activity;GO:0032550//purine ribonucleoside binding;GO:…	-
Unigene0041946	624.333	39.6667	24.9056	14.7126	6.9068	0.772	1.064	1.0826	15.5083	0.972867	-3.99466	8.94095e-18	1.40596e-13	yes	FHT	protein DMR6-LIKE OXYGENASE 2-like [Asparagus officinalis]	-	-	-	-
Unigene0041947	3459.67	1088	102.283	62.0519	67.6427	20.6665	25.6787	26.4622	77.326	24.2691	-1.67183	1.65387e-10	4.00109e-07	yes	FHT	protein DMR6-LIKE OXYGENASE 2-like [Asparagus officinalis]	-	-	-	-
Unigene0041979	1034	353.667	20.2354	18.9904	9.0499	5.5729	5.1796	5.7355	16.0919	5.496	-1.54988	1.18382e-06	0.000524383	yes	HST	PREDICTED: hydroxycinnamoyltransferase 1 [Elaeis guineensis]	ko00940//Phenylpropanoid biosynthesis//Biosynthesis of other secondary metabolites//Metabolism;ko00941//Flavonoid biosynthesis//Biosynthesis of other secondary metabolites//Metabolism;ko00945//Stilbenoid, diarylheptanoid and gingerol biosynthesis//Biosynthesis of other secondary metabolites//Metabolism	GO:0005737//cytoplasm;GO:0044464//cell part;GO:0005623//cell;GO:0005622//intracellular;GO:0044444//cytoplasmic part;GO:0044424//intracellular part	GO:0016747//transferase activity, transferring acyl groups other than amino-acyl groups;GO:0008374//O-acyltransferase activity;GO:0016740//transferase activity;GO:0016746//transferase activity, transferring acyl groups;GO:0050737//O-hydroxycinnamoyltransferase activity;GO:0050734//hydroxycinnamoyltransferase activity;GO:0003824//catalytic activity	GO:0044550//secondary metabolite biosynthetic process;GO:0009699//phenylpropanoid biosynthetic process;GO:0019438//aromatic compound biosynthetic process;GO:0071704//organic substance metabolic process;GO:0045184//establishment of protein localization;GO:0044765//single-organism transport;GO:0050789//regulation of biological process;GO:0051649//establishment of localization in cell;GO:1902578//si…
Unigene0042053	2251.33	819.667	31.8816	33.419	35.2853	14.8172	13.4806	8.6724	33.5286	12.3234	-1.44399	3.25927e-08	2.97113e-05	yes	ALMT14	aluminum-activated malate transporter 12-like [Asparagus officinalis]	-	-	-	-
Unigene0042097	4255	1252.33	130.288	70.3165	54.5785	26.8494	21.5506	25.437	85.061	24.6123	-1.78912	6.41966e-09	8.07593e-06	yes	hpxO	3-hydroxybenzoate 6-hydroxylase, partial [Anthurium amnicola]	-	-	-	-
Unigene0042225	674.667	228.667	13.5252	21.6971	18.9286	6.5483	5.8431	6.3358	18.0503	6.2424	-1.53185	1.38536e-07	0.00010016	yes	PER25	LOW QUALITY PROTEIN: peroxidase 25-like [Asparagus officinalis]	ko00940//Phenylpropanoid biosynthesis//Biosynthesis of other secondary metabolites//Metabolism	-	GO:1901363//heterocyclic compound binding;GO:0046906//tetrapyrrole binding;GO:0097159//organic cyclic compound binding;GO:0003824//catalytic activity;GO:0005488//binding;GO:0043169//cation binding;GO:0043167//ion binding	GO:0044237//cellular metabolic process;GO:0044699//single-organism process;GO:0009987//cellular process;GO:0006950//response to stress;GO:0050896//response to stimulus;GO:0042743//hydrogen peroxide metabolic process;GO:0008152//metabolic process;GO:0044710//single-organism metabolic process;GO:0072593//reactive oxygen species metabolic process
Unigene0042338	524	176.667	20.9708	14.974	10.3774	4.5464	4.8625	6.139	15.4407	5.18263	-1.57498	2.32346e-06	0.000942875	yes	CRK10	serine-threonine kinase STK6 [Cocos nucifera]	-	-	-	-
Unigene0042386	3619	1549	39.9761	28.66	21.9084	11.0082	11.5245	16.1025	30.1815	12.8784	-1.22871	7.2628e-06	0.00229563	yes	RLK5	LOW QUALITY PROTEIN: receptor-like protein kinase 5 [Asparagus officinalis]	-	-	-	-
Unigene0042388	31838.3	13826.7	410.201	456.482	428.67	166.434	181.881	222.182	431.784	190.166	-1.18305	4.18352e-08	3.46241e-05	yes	PDC2	pyruvate decarboxylase [Lycoris aurea]	ko00010//Glycolysis / Gluconeogenesis//Carbohydrate metabolism//Metabolism	-	GO:0019842//vitamin binding;GO:0005488//binding;GO:0016829//lyase activity;GO:0003824//catalytic activity;GO:0016830//carbon-carbon lyase activity;GO:0036094//small molecule binding	-
Unigene0042389	394.333	125.333	23.0996	27.3813	23.1926	8.8856	6.0874	8.6455	24.5578	7.87283	-1.64123	2.29449e-07	0.000145781	yes	PDC1	LOW QUALITY PROTEIN: pyruvate decarboxylase 2-like [Asparagus officinalis]	ko00010//Glycolysis / Gluconeogenesis//Carbohydrate metabolism//Metabolism	-	GO:0019842//vitamin binding;GO:0036094//small molecule binding;GO:0005488//binding	-
Unigene0042391	4109.67	1337.33	33.1361	35.1541	27.7624	10.0378	10.4376	11.0792	32.0175	10.5182	-1.60597	1.35762e-12	5.02321e-09	yes	FLS2	LRR receptor-like serine/threonine-protein kinase FLS2 [Asparagus officinalis]	ko04626//Plant-pathogen interaction//Environmental adaptation//Organismal Systems	GO:0044464//cell part;GO:0016020//membrane;GO:0044424//intracellular part;GO:0043231//intracellular membrane-bounded organelle;GO:0043226//organelle;GO:0043229//intracellular organelle;GO:0043227//membrane-bounded organelle;GO:0005622//intracellular;GO:0005623//cell	GO:0016740//transferase activity;GO:0004672//protein kinase activity;GO:0003824//catalytic activity;GO:0016772//transferase activity, transferring phosphorus-containing groups;GO:0004674//protein serine/threonine kinase activity;GO:0016773//phosphotransferase activity, alcohol group as acceptor;GO:0016301//kinase activity	GO:0050794//regulation of cellular process;GO:0009605//response to external stimulus;GO:0009987//cellular process;GO:0051716//cellular response to stimulus;GO:0044699//single-organism process;GO:0008152//metabolic process;GO:0006796//phosphate-containing compound metabolic process;GO:0009617//response to bacterium;GO:0044763//single-organism cellular process;GO:0006950//response to stress;GO:0050…
Unigene0042452	550.667	48.6667	33.74	66.9294	3.6631	1.4741	6.518	1.5502	34.7775	3.18077	-3.45071	1.86217e-05	0.00482018	yes	GN1	PREDICTED: glucan endo-1,3-beta-glucosidase-like isoform X1 [Phoenix dactylifera]	-	-	-	-
Unigene0042552	578.333	238.667	9.5997	5.2759	4.7927	3.5544	2.3606	2.0554	6.5561	2.6568	-1.30315	0.000200121	0.0271285	yes	NTMC2T6.1	C2 domain-containing protein At1g53590-like [Asparagus officinalis]	-	-	-	-
Unigene0042585	4560.33	1956	69.8572	76.6143	48.0541	30.4497	31.3836	22.181	64.8419	28.0048	-1.21125	2.12249e-06	0.000872581	yes	TPS9	trans-ocimene synthase [Litsea cubeba]	-	-	-	-
Unigene0042706	10467.7	2642.33	183.94	234.73	264.728	70.5735	44.8235	59.3003	227.8	58.2324	-1.96787	4.83667e-15	3.80283e-11	yes	ADH3	alcohol dehydrogenase 1 [Asparagus officinalis]	ko00010//Glycolysis / Gluconeogenesis//Carbohydrate metabolism//Metabolism;ko00071//Fatty acid degradation//Lipid metabolism//Metabolism;ko00592//alpha-Linolenic acid metabolism//Lipid metabolism//Metabolism;ko00350//Tyrosine metabolism//Amino acid metabolism//Metabolism	-	GO:0003824//catalytic activity;GO:0043167//ion binding;GO:0043169//cation binding;GO:0005488//binding	GO:0008152//metabolic process;GO:0044699//single-organism process;GO:0044710//single-organism metabolic process
Unigene0042987	733.333	275	10.5789	8.7409	4.0935	2.688	3.2513	2.8162	7.80443	2.9185	-1.41907	3.88728e-05	0.00840808	yes	B120	G-type lectin S-receptor-like serine/threonine-protein kinase B120 [Asparagus officinalis]	-	-	-	-
Unigene0043293	3785	1849.33	45.2533	53.4696	33.6534	20.5144	20.0898	24.7176	44.1254	21.7739	-1.01901	3.17418e-05	0.0072078	yes	UXS2	UDP-xylose synthase [Ornithogalum longebracteatum]	ko00500//Starch and sucrose metabolism//Carbohydrate metabolism//Metabolism;ko00520//Amino sugar and nucleotide sugar metabolism//Carbohydrate metabolism//Metabolism	-	-	-
Unigene0043337	29.3333	4	0.5045	0.7712	1.7637	0.1365	0.0739	0.2153	1.01313	0.1419	-2.83588	0.000235161	0.0306881	yes	-	--	-	-	-	-
Unigene0043359	2393.33	1016.67	48.3105	53.1037	28.1998	16.7853	18.4214	20.2502	43.2047	18.4856	-1.22478	7.17179e-06	0.00228988	yes	UGT85A24	7-deoxyloganetin glucosyltransferase-like [Asparagus officinalis]	-	-	GO:0016740//transferase activity;GO:0003824//catalytic activity	-
Unigene0043492	7571.33	3391	163.477	108.061	91.3323	41.9169	50.993	69.1725	120.957	54.0275	-1.16272	2.20376e-05	0.00543594	yes	At5g47530	PREDICTED: cytochrome b561 and DOMON domain-containing protein At5g47530-like [Musa acuminata subsp. malaccensis] [Musa acuminata]	-	GO:0016020//membrane	-	GO:0051707//response to other organism;GO:0051704//multi-organism process;GO:0051716//cellular response to stimulus;GO:0006950//response to stress;GO:0065007//biological regulation;GO:0008152//metabolic process;GO:0050896//response to stimulus;GO:0050794//regulation of cellular process;GO:0043207//response to external biotic stimulus;GO:0044699//single-organism process;GO:0044763//single-organism…
Unigene0043609	6905.67	3250.33	191.791	91.6506	77.8274	53.8779	61.4555	52.0509	120.423	55.7948	-1.10991	0.000308594	0.0369601	yes	SNAP33	SNAP25 homologous protein SNAP33-like [Asparagus officinalis]	-	-	-	-
Unigene0043810	26	0	3.0387	6.2507	0.8852	0	0	0	3.39153	0.001	-11.7277	1.66693e-07	0.000113967	yes	-	(-)-germacrene D synthase-like [Asparagus officinalis]	-	-	-	-
Unigene0044048	1428.67	706.333	105.36	89.1882	74.6362	40.106	46.0426	47.5063	89.728	44.5516	-1.01008	4.93569e-05	0.0100797	yes	PAP29	PREDICTED: probable inactive purple acid phosphatase 29 [Phoenix dactylifera]	-	-	-	-
Unigene0044090	999	400.667	14.7523	10.6617	7.1354	3.1755	4.2563	5.6022	10.8498	4.34467	-1.32035	4.73272e-05	0.00976026	yes	SD18	receptor-like serine/threonine-protein kinase SD1-8 isoform X1 [Asparagus officinalis]	-	-	-	-
Unigene0044251	16325	7868	397.271	193.646	200.554	134.35	126.893	114.673	263.824	125.305	-1.07413	0.000118438	0.0186467	yes	B3GALT7	beta-1,3-galactosyltransferase 7-like [Asparagus officinalis]	-	-	-	-
Unigene0044460	5601.67	2655.67	97.7006	108.902	57.8801	34.3789	40.1364	51.9834	88.1609	42.1662	-1.06405	0.000100113	0.0164882	yes	STC	sugar carrier protein C-like [Ananas comosus]	-	-	-	-
Unigene0044486	1155.33	334.333	32.7413	10.5238	5.0354	5.4129	5.2768	2.7449	16.1002	4.4782	-1.84608	0.000433319	0.0458851	yes	LAC14	PREDICTED: laccase-21-like [Phoenix dactylifera]	-	GO:0005576//extracellular region	GO:0016491//oxidoreductase activity;GO:0003824//catalytic activity	GO:0008152//metabolic process;GO:0044710//single-organism metabolic process;GO:0044699//single-organism process
Unigene0044667	67.3333	14.3333	2.0768	5.2411	2.5315	0.6247	0.7285	0.8086	3.28313	0.7206	-2.1878	5.53615e-05	0.0108481	yes	TOGT1	scopoletin glucosyltransferase-like [Asparagus officinalis]	-	-	-	-
Unigene0044820	285.333	31.6667	23.0188	18.0749	1.8332	1.4659	2.1507	1.0941	14.309	1.57023	-3.18787	3.55214e-06	0.0013066	yes	SD25	G-type lectin S-receptor-like serine/threonine-protein kinase SD2-5 [Asparagus officinalis]	-	-	-	-
Unigene0044890	743	342	14.0363	11.0545	9.2188	4.158	5.7161	5.9855	11.4365	5.28653	-1.11326	9.49941e-05	0.0160191	yes	TT12	protein DETOXIFICATION 29-like [Asparagus officinalis]	-	-	-	-
Unigene0045280	671.333	239.667	6.9283	7.5654	2.4654	2.0117	2.2222	1.8352	5.65303	2.02303	-1.48251	9.70086e-05	0.0162283	yes	Os12g0136900	LOW QUALITY PROTEIN: probable calcium-transporting ATPase 4, plasma membrane-type [Asparagus officinalis]	-	-	-	-
Unigene0045312	39.6667	9	3.1773	1.7968	1.4137	0.3556	0.55	0.5342	2.12927	0.479933	-2.14945	0.000291943	0.0354502	yes	At3g47570	probable LRR receptor-like serine/threonine-protein kinase At3g47570 [Asparagus officinalis]	-	-	-	-
Unigene0045602	301.667	99	9.2134	3.9986	5.009	2.6622	1.8945	1.2999	6.07367	1.9522	-1.63747	7.17604e-05	0.0133542	yes	PUB21	PREDICTED: U-box domain-containing protein 21-like [Elaeis guineensis]	-	-	-	-
Unigene0045725	712.667	255.667	8.2709	7.7177	7.46	4.0436	2.4301	1.9259	7.8162	2.79987	-1.48111	2.9154e-06	0.00112502	yes	KAT1	LOW QUALITY PROTEIN: potassium channel KAT3-like [Asparagus officinalis]	-	GO:0016020//membrane	-	GO:0044763//single-organism cellular process;GO:0051179//localization;GO:0044699//single-organism process;GO:0009987//cellular process;GO:0006810//transport;GO:0006811//ion transport;GO:0030001//metal ion transport;GO:0044765//single-organism transport;GO:0055085//transmembrane transport;GO:0051234//establishment of localization;GO:0034220//ion transmembrane transport;GO:1902578//single-organism …
Unigene0045726	210.667	67	7.619	4.7383	4.9228	2.4241	2.0041	1.0143	5.76003	1.81417	-1.66677	5.7506e-05	0.0112333	yes	AKT5	LOW QUALITY PROTEIN: potassium channel KAT3-like [Asparagus officinalis]	-	-	-	GO:0044699//single-organism process;GO:0044765//single-organism transport;GO:0051179//localization;GO:0051234//establishment of localization;GO:1902578//single-organism localization;GO:0006810//transport
Unigene0045816	284.667	82.3333	18.2683	30.0031	21.1826	6.5998	6.1997	7.6935	23.1513	6.831	-1.76093	5.83529e-07	0.000300852	yes	-	--	-	-	-	-
Unigene0045837	3762.33	1876	71.9881	53.3751	38.2414	30.2989	29.995	20.8552	54.5349	27.0497	-1.01157	0.000222729	0.0295563	yes	Os09g0297000	ferrochelatase-1, chloroplastic-like [Asparagus officinalis]	ko00860//Porphyrin and chlorophyll metabolism//Metabolism of cofactors and vitamins//Metabolism	-	-	-
Unigene0045895	756.333	194.333	9.6866	12.2613	2.2182	1.3103	2.9819	2.0024	8.05537	2.0982	-1.9408	0.000116493	0.0184569	yes	B120	G-type lectin S-receptor-like serine/threonine-protein kinase B120 [Asparagus officinalis]	-	-	-	-
Unigene0045917	150	51.6667	4.9315	7.0174	2.8522	1.7854	1.6917	1.6765	4.9337	1.71787	-1.52205	0.000308842	0.0369601	yes	-	--	-	-	-	-
Unigene0046029	13167.3	5431.33	342.086	428.735	162.425	126.383	145.844	116.083	311.082	129.437	-1.26505	3.21123e-05	0.00725478	yes	SDR1	salutaridine reductase-like [Asparagus officinalis]	ko00902//Monoterpenoid biosynthesis//Metabolism of terpenoids and polyketides//Metabolism	-	-	-
Unigene0046078	1302.67	360.333	21.5008	23.6294	33.5625	7.597	5.4632	9.0219	26.2309	7.3607	-1.83335	3.65646e-10	7.66638e-07	yes	BT2	LOW QUALITY PROTEIN: BTB/POZ and TAZ domain-containing protein 2-like [Asparagus officinalis]	-	-	-	GO:0008152//metabolic process;GO:0044260//cellular macromolecule metabolic process;GO:0071704//organic substance metabolic process;GO:0044238//primary metabolic process;GO:0009987//cellular process;GO:0044237//cellular metabolic process;GO:0043170//macromolecule metabolic process
Unigene0046269	1945.67	975.333	183.485	91.1309	118.301	57.2056	64.5081	73.8745	130.972	65.1961	-1.0064	0.000398022	0.0432393	yes	-	Os07g0120600-like protein [Zea mays]	-	-	-	-
Unigene0046399	727.333	330	9.5223	16.0883	10.459	7.0955	4.1131	5.3714	12.0232	5.52667	-1.12134	0.000342629	0.0393273	yes	HDA19	PREDICTED: histone deacetylase 19-like [Elaeis guineensis]	-	-	-	-
Unigene0046560	1343.67	512.667	13.9358	15.8154	6.0346	4.8841	4.8821	3.9332	11.9286	4.56647	-1.38527	3.49275e-05	0.0077357	yes	Gba2	non-lysosomal glucosylceramidase-like [Asparagus officinalis]	ko00600//Sphingolipid metabolism//Lipid metabolism//Metabolism;ko00511//Other glycan degradation//Glycan biosynthesis and metabolism//Metabolism	GO:0044424//intracellular part;GO:0044464//cell part;GO:0043231//intracellular membrane-bounded organelle;GO:0016020//membrane;GO:0005622//intracellular;GO:0043229//intracellular organelle;GO:0044425//membrane part;GO:0031224//intrinsic component of membrane;GO:0005623//cell;GO:0043226//organelle;GO:0043227//membrane-bounded organelle	GO:0016798//hydrolase activity, acting on glycosyl bonds;GO:0003824//catalytic activity;GO:0016787//hydrolase activity;GO:0004553//hydrolase activity, hydrolyzing O-glycosyl compounds	GO:0008152//metabolic process;GO:0006687//glycosphingolipid metabolic process;GO:0071704//organic substance metabolic process;GO:0006664//glycolipid metabolic process;GO:0044255//cellular lipid metabolic process;GO:0006629//lipid metabolic process;GO:0006665//sphingolipid metabolic process;GO:0043603//cellular amide metabolic process;GO:0009987//cellular process;GO:0044710//single-organism metabo…
Unigene0046565	2542.33	1063	56.3495	33.2815	25.1126	12.924	19.1335	15.6149	38.2479	15.8908	-1.26719	3.29313e-05	0.00737146	yes	-	serine esterase family protein [Medicago truncatula]	-	-	-	-
Unigene0047219	164.333	35.3333	7.5018	10.7882	2.9877	1.1271	2.5315	1.0098	7.09257	1.55613	-2.18834	4.61844e-05	0.00958746	yes	AAP7	PREDICTED: probable amino acid permease 7 [Musa acuminata subsp. malaccensis] [Musa acuminata]	-	-	-	-
Unigene0047236	26	3	1.4644	4.0064	2.9864	0.7511	0.2324	0	2.81907	0.327833	-3.10418	0.000349647	0.039785	yes	-	wound induced protein, partial [Solanum lycopersicum]	-	GO:0043231//intracellular membrane-bounded organelle;GO:0044424//intracellular part;GO:0044464//cell part;GO:0005623//cell;GO:0043226//organelle;GO:0043229//intracellular organelle;GO:0005622//intracellular;GO:0043227//membrane-bounded organelle	-	GO:0006950//response to stress;GO:0050896//response to stimulus
Unigene0047237	3456.33	1368.67	58.9208	41.1614	38.0583	14.6378	17.0365	23.0244	46.0468	18.2329	-1.33656	4.90559e-07	0.000262751	yes	CAT1	PREDICTED: cationic amino acid transporter 1-like [Elaeis guineensis]	-	-	-	-
Unigene0047238	1205.67	548.667	39.8463	20.8704	24.446	11.1564	10.919	16.3649	28.3876	12.8134	-1.1476	0.000166384	0.023977	yes	At3g07010	PREDICTED: probable pectate lyase 8 [Prunus mume]	ko00040//Pentose and glucuronate interconversions//Carbohydrate metabolism//Metabolism	-	-	-
Unigene0047272	788.333	1580	12.8429	13.377	16.5918	27.1746	34.779	25.3232	14.2706	29.0923	1.02759	4.41592e-05	0.00925871	yes	UGT85A24	PREDICTED: 7-deoxyloganetin glucosyltransferase-like isoform X1 [Phoenix dactylifera]	-	-	GO:0016740//transferase activity;GO:0016757//transferase activity, transferring glycosyl groups;GO:0003824//catalytic activity	-
Unigene0047788	2160	838.667	36.4602	55.6214	29.2565	20.4115	14.9	12.2856	40.446	15.8657	-1.35009	5.62795e-06	0.00186315	yes	LEA14-A	late embryogenesis abundant protein [Tamarix hispida]	-	-	-	-
Unigene0047920	178.667	32	2.9113	3.013	1.5107	0.6266	0.3609	0.3365	2.47833	0.441333	-2.48943	3.04529e-08	2.85875e-05	yes	NAC086	NAC domain-containing protein 86-like [Asparagus officinalis]	-	-	-	-
Unigene0048424	33.3333	3	2.3781	2.1002	0.4157	0.1394	0.1006	0.1955	1.63133	0.145167	-3.49027	3.03322e-05	0.0069156	yes	At1g35710	PREDICTED: MDIS1-interacting receptor like kinase 2-like [Elaeis guineensis]	-	-	-	-
Unigene0048569	1342.67	594	61.4814	41.931	28.3814	16.3289	20.9157	20.8035	43.9313	19.3494	-1.18296	8.68032e-05	0.0151768	yes	At1g64065	PREDICTED: late embryogenesis abundant protein At1g64065-like [Musa acuminata subsp. malaccensis] [Musa acuminata]	-	-	-	-
Unigene0048619	314.667	130.333	3.6772	2.8143	2.1833	1.5024	1.1892	0.8778	2.8916	1.1898	-1.28115	0.000279718	0.0345663	yes	-	PREDICTED: microtubule-associated protein futsch-like [Setaria italica]	-	-	-	-
Unigene0048684	149.333	46.6667	2.1208	1.3779	3.3957	0.5818	1.0662	0.5491	2.29813	0.732367	-1.64982	0.000344468	0.0394663	yes	PME17	pectinesterase-like [Asparagus officinalis]	ko00500//Starch and sucrose metabolism//Carbohydrate metabolism//Metabolism;ko00040//Pentose and glucuronate interconversions//Carbohydrate metabolism//Metabolism	-	GO:0016787//hydrolase activity;GO:0016788//hydrolase activity, acting on ester bonds;GO:0003824//catalytic activity	GO:0008152//metabolic process
Unigene0048892	3117	1249.33	44.602	24.3799	14.7457	10.8708	9.7809	12.3105	27.9092	10.9874	-1.34489	7.08769e-05	0.0132683	yes	RBOHC	PREDICTED: respiratory burst oxidase homolog protein C-like isoform X1 [Phoenix dactylifera]	ko04626//Plant-pathogen interaction//Environmental adaptation//Organismal Systems	GO:0016020//membrane;GO:0031224//intrinsic component of membrane;GO:0044425//membrane part	GO:0003824//catalytic activity;GO:0043167//ion binding;GO:0016651//oxidoreductase activity, acting on NAD(P)H;GO:0016491//oxidoreductase activity;GO:0046872//metal ion binding;GO:0043169//cation binding;GO:0005488//binding	GO:0044699//single-organism process;GO:0008152//metabolic process;GO:0044710//single-organism metabolic process
Unigene0048998	39	7.33333	2.7332	1.6205	1.452	0.2356	0.3062	0.5451	1.93523	0.3623	-2.41725	8.72446e-05	0.0151768	yes	AtMg00810	PREDICTED: uncharacterized mitochondrial protein AtMg00810-like [Cucumis melo]	-	-	-	-
Unigene0049015	48.3333	10	1.65	1.5918	0.4326	0.2176	0.3666	0.178	1.2248	0.254067	-2.26927	0.000447508	0.0469324	yes	-	--	-	-	-	-
Unigene0049056	5421.67	2688	71.9407	54.4067	48.4804	34.1479	27.9844	24.1906	58.2759	28.7743	-1.01812	2.74692e-05	0.00656963	yes	GFPT2	glutamine--fructose-6-phosphate aminotransferase [isomerizing] 2 [Asparagus officinalis]	ko00520//Amino sugar and nucleotide sugar metabolism//Carbohydrate metabolism//Metabolism;ko00250//Alanine, aspartate and glutamate metabolism//Amino acid metabolism//Metabolism	-	-	-
Unigene0049076	9538.67	4465	111.613	76.4369	64.2623	43.1444	40.8212	33.4115	84.1041	39.1257	-1.10406	1.03695e-05	0.00296474	yes	ADCK1	PREDICTED: uncharacterized aarF domain-containing protein kinase At1g79600, chloroplastic isoform X1 [Musa acuminata subsp. malaccensis] [Musa acuminata]	-	-	-	-
Unigene0049320	417	175	9.9335	6.555	5.3743	3.244	3.5669	2.3094	7.2876	3.0401	-1.26132	0.000209921	0.0282742	yes	At3g57810	OTU domain-containing protein At3g57810-like [Asparagus officinalis]	-	-	-	-
Unigene0049333	519.667	226	3.972	3.6927	2.5972	1.9106	1.6305	0.9182	3.42063	1.48643	-1.20241	0.000377894	0.0417742	yes	ABCC3	ABC transporter C family member 3 [Ananas comosus]	-	-	-	-
Unigene0049406	5335	2480.67	38.8413	38.6772	36.7315	21.4304	17.235	14.7421	38.0833	17.8025	-1.09708	1.52919e-06	0.000649127	yes	CMTA4	calmodulin-binding transcription activator 4-like isoform X2 [Asparagus officinalis]	-	-	-	-
Unigene0049433	867.667	371.333	9.9496	8.9256	4.5317	3.0192	3.7259	3.2838	7.8023	3.34297	-1.22277	0.000113696	0.01823	yes	SD18	receptor-like serine/threonine-protein kinase SD1-8 [Asparagus officinalis]	-	-	-	-
Unigene0049485	1043.67	497	12.6243	15.7854	8.6853	5.1256	5.6622	7.0908	12.365	5.95953	-1.05299	0.000260361	0.0328849	yes	GSO2	LRR receptor-like serine/threonine-protein kinase GSO1 [Asparagus officinalis]	-	-	-	-
Unigene0049640	746	372.333	16.4952	11.6927	12.6273	7.1118	6.4146	6.8177	13.6051	6.78137	-1.0045	0.000161218	0.0235344	yes	CRK25	PREDICTED: cysteine-rich receptor-like protein kinase 10 [Elaeis guineensis]	-	-	-	-
Unigene0049811	103.667	21.3333	0.7959	1.6503	1.9615	0.4479	0.2425	0.2355	1.46923	0.308633	-2.2511	1.03427e-05	0.00296474	yes	-	DNA/RNA polymerases superfamily protein [Theobroma cacao]	-	-	-	-
Unigene0050630	335.667	85	38.6822	26.1773	16.5602	6.2954	6.9835	7.1859	27.1399	6.8216	-1.99223	1.53862e-07	0.000106351	yes	ABCG39	ABC transporter G family member 39-like [Asparagus officinalis]	-	-	-	-
Unigene0051257	243.333	90	4.2814	3.7368	6.4858	2.3551	1.6933	1.3602	4.83467	1.80287	-1.42312	0.000158112	0.023291	yes	At4g01130	PREDICTED: LOW QUALITY PROTEIN: GDSL esterase/lipase At4g01130 [Phoenix dactylifera]	-	-	-	-
Unigene0052049	0	49.3333	0	0	0	5.6585	3.2217	0	0.001	2.96007	11.5314	1.76753e-06	0.000741185	yes	NCU05495	--	-	-	-	-
Unigene0052094	107.333	277.333	1.9163	1.5542	2.2558	3.1978	4.2448	7.5578	1.90877	5.00013	1.38933	0.000368551	0.0411755	yes	-	rve domain-containing protein/RVT_3 domain-containing protein [Cephalotus follicularis]	-	-	-	-
Unigene0052267	0	33	0	0	0	3.0621	4.891	0	0.001	2.65103	11.3723	7.89471e-06	0.0024583	yes	-	--	-	-	-	-
Unigene0052403	0	102	0	0	0	0	0	38.3837	0.001	12.7946	13.6432	0.000150966	0.0226089	yes	-	--	-	-	-	-
Unigene0052419	0	50.3333	0	0	0	1.6504	2.1239	0	0.001	1.2581	10.297	1.29594e-06	0.000562171	yes	plyE	--	-	-	-	-
Unigene0052471	0.666667	50.3333	0	0	0.1235	3.9144	5.6518	0.2614	0.0411667	3.27587	6.31426	3.82956e-07	0.000213167	yes	HSP12	--	-	-	-	-
Unigene0052575	4629	11366.7	67.9169	92.1348	81.7472	108.872	293.894	208.806	80.5996	203.857	1.33872	1.60207e-05	0.00434356	yes	-	pore-forming toxin-like protein Hfr-2 [Triticum aestivum]	-	-	-	-
Unigene0052692	0	64.3333	0	0	0	2.6459	3.8086	0.0679	0.001	2.17413	11.0862	2.16991e-08	2.31334e-05	yes	-	--	-	-	-	-
Unigene0052728	1127.33	324.333	21.3009	37.4722	70.1577	13.9427	11.0585	13.1572	42.9769	12.7195	-1.75652	2.94097e-06	0.00112797	yes	-	hypothetical protein BAE44_0026277 [Dichanthelium oligosanthes]	-	-	-	-
Unigene0053286	8.66667	47	0.7411	0.1281	0.9068	3.7795	3.6694	2.1245	0.592	3.19113	2.4304	0.000151942	0.0226472	yes	-	--	-	-	-	-
Unigene0053531	8.33333	0	1.1348	0.8715	0.8816	0	0	0	0.962633	0.001	-9.91084	0.000137635	0.0210638	yes	-	--	-	-	-	-
Unigene0053550	0.666667	23	0.2251	0	0	1.7812	1.8216	3.5382	0.0750333	2.38033	4.98749	8.04571e-07	0.000395371	yes	CUT1	PREDICTED: 3-ketoacyl-CoA synthase 6 [Gossypium raimondii]	ko00062//Fatty acid elongation//Lipid metabolism//Metabolism	-	GO:0016746//transferase activity, transferring acyl groups;GO:0016740//transferase activity;GO:0003824//catalytic activity	GO:0008152//metabolic process;GO:0009987//cellular process;GO:0006629//lipid metabolic process;GO:0044238//primary metabolic process;GO:0006082//organic acid metabolic process;GO:0032787//monocarboxylic acid metabolic process;GO:0044763//single-organism cellular process;GO:0044699//single-organism process;GO:0044255//cellular lipid metabolic process;GO:0044237//cellular metabolic process;GO:00442…
Unigene0053766	0	85.6667	0	0	0	0.1209	0	32.5477	0.001	10.8895	13.4107	6.53457e-05	0.0124553	yes	-	PREDICTED: protein TAR1-like [Cicer arietinum]	-	-	-	-
Unigene0053813	92.6667	3.33333	3.4628	2.8757	0.5865	0	0.0511	0.1986	2.30833	0.0832333	-4.79355	1.81096e-08	1.96395e-05	yes	-	jasmonate induced protein [Hordeum vulgare subsp. vulgare] [Hordeum vulgare]	-	-	-	-
Unigene0054084	42.3333	10.6667	3.7871	3.4277	3.231	0.555	0.8585	1.2506	3.48193	0.888033	-1.9712	0.000309795	0.0369756	yes	-	--	-	-	-	-
Unigene0054086	2	20.6667	0.3859	0	0.1686	1.2723	2.0206	2.23	0.184833	1.84097	3.31617	9.00756e-05	0.015438	yes	-	--	-	-	-	-
Unigene0054134	139.333	22	2.1524	4.0473	1.7336	0.5566	0.2411	0.4683	2.64443	0.422	-2.64764	1.36412e-07	9.97712e-05	yes	-	--	-	-	-	-
Unigene0054371	47.6667	7.66667	2.2907	2.1336	0.3128	0.2518	0.3067	0.1986	1.57903	0.252367	-2.64545	0.000329009	0.0385376	yes	-	--	-	-	-	-
Unigene0054446	0	16	0	0	0	2.5251	0.9703	0.514	0.001	1.33647	10.3842	7.78992e-06	0.00243774	yes	ORF4	--	-	-	-	-
Unigene0054840	248.333	100.667	22.3519	16.0924	11.7465	5.9086	6.3288	8.0376	16.7303	6.75833	-1.30772	0.000339632	0.0390583	yes	-	Os02g0455400 [Oryza sativa Japonica Group]	-	-	-	-
Unigene0054845	0.333333	23.3333	0	0.059	0	0.9606	1.3003	2.1468	0.0196667	1.46923	6.22317	8.41063e-08	6.53121e-05	yes	aldA	aldehyde dehydrogenase [Chlamydomonas reinhardtii]	ko00010//Glycolysis / Gluconeogenesis//Carbohydrate metabolism//Metabolism;ko00620//Pyruvate metabolism//Carbohydrate metabolism//Metabolism;ko00040//Pentose and glucuronate interconversions//Carbohydrate metabolism//Metabolism;ko00561//Glycerolipid metabolism//Lipid metabolism//Metabolism;ko00330//Arginine and proline metabolism//Amino acid metabolism//Metabolism;ko00071//Fatty acid degradation/…	-	GO:0016491//oxidoreductase activity;GO:0003824//catalytic activity	-
Unigene0054953	0	279.667	0	0	0	0	0	44.7326	0.001	14.9109	13.8641	6.90105e-05	0.0130353	yes	-	--	-	-	-	-
Unigene0055770	247.667	41.6667	5.0866	5.0244	1.2308	0.743	0.4102	0.7354	3.7806	0.629533	-2.58626	9.425e-07	0.000442412	yes	GLR2.9	PREDICTED: glutamate receptor 2.7-like, partial [Phoenix dactylifera]	-	-	-	-
Unigene0055779	10.3333	0	0.4469	0.2206	1.1159	0	0	0	0.594467	0.001	-9.21545	0.000169214	0.0240993	yes	-	plant/F20B17-9 protein [Medicago truncatula]	-	-	-	-
Unigene0055794	930	241.333	23.3054	35.8813	14.103	2.7559	12.048	4.8306	24.4299	6.54483	-1.90022	6.73259e-05	0.0127554	yes	pod	PREDICTED: peroxidase 15 [Phoenix dactylifera]	ko00940//Phenylpropanoid biosynthesis//Biosynthesis of other secondary metabolites//Metabolism	-	-	-
Unigene0055813	0	105	0	0	0	5.5832	4.6455	0.0663	0.001	3.43167	11.7447	3.01256e-09	4.62171e-06	yes	-	hypothetical protein g.16822, partial [Anthurium amnicola]	-	-	-	-
Unigene0056020	109	242.333	4.6275	4.8863	5.7069	13.0196	11.5531	9.6512	5.07357	11.408	1.16897	0.000425318	0.0454202	yes	-	PREDICTED: protein LAZY 1 isoform X2 [Elaeis guineensis]	-	-	-	-
Unigene0056084	72.6667	16.6667	5.5249	2.4434	5.231	0.8674	0.8767	1.2772	4.39977	1.0071	-2.12722	3.90327e-05	0.00840808	yes	EBOS	myrcene synthase [Lilium sp. BT-2016]	-	-	-	-
Unigene0056198	15	0.666667	0.4681	0.337	0.7841	0.0686	0	0	0.529733	0.0228667	-4.53395	7.82201e-05	0.0141381	yes	-	--	-	-	-	-
Unigene0056444	0	38.3333	0	0	0	5.8812	4.0941	0	0.001	3.3251	11.6992	4.25854e-06	0.00149644	yes	-	--	-	-	-	-
Unigene0056690	0.666667	38.6667	0	0.129	0	3.8074	4.123	0	0.043	2.64347	5.94195	7.22487e-05	0.0134054	yes	-	--	-	-	-	-
Unigene0057154	0	20	0	0	0	1.0861	1.9601	1.5229	0.001	1.52303	10.5727	3.65443e-08	3.23751e-05	yes	ADH3	NAD-dependent alcohol dehydrogenase [Euglena gracilis]	-	-	-	-
Unigene0057663	0	114	0	0	0	0.195	17.8448	0	0.001	6.01327	12.5539	1.62996e-05	0.00440018	yes	-	--	-	-	-	-
Unigene0057675	69.3333	13.3333	3.7602	1.1093	1.1489	0.1613	0.6694	0.3109	2.00613	0.380533	-2.39832	0.000323648	0.0381193	yes	RhGT1	PREDICTED: UDP-glycosyltransferase 88F3-like [Phoenix dactylifera]	-	-	-	-
Unigene0057699	0	20.3333	0	0	0	0.2261	0.8853	0.0183	0.001	0.376567	8.55676	3.7805e-05	0.00825672	yes	ALTA10	Aldehyde dehydrogenase [Anthurium amnicola]	ko00010//Glycolysis / Gluconeogenesis//Carbohydrate metabolism//Metabolism;ko00620//Pyruvate metabolism//Carbohydrate metabolism//Metabolism;ko00040//Pentose and glucuronate interconversions//Carbohydrate metabolism//Metabolism;ko00561//Glycerolipid metabolism//Lipid metabolism//Metabolism;ko00330//Arginine and proline metabolism//Amino acid metabolism//Metabolism;ko00071//Fatty acid degradation/…	-	-	-
Unigene0057754	2041.67	505.333	27.33	31.0355	26.1319	7.5819	7.2547	6.3002	28.1658	7.0456	-1.99915	1.66e-16	1.49163e-12	yes	NDA1	internal alternative NAD(P)H-ubiquinone oxidoreductase A1, mitochondrial-like [Asparagus officinalis]	-	-	GO:0097159//organic cyclic compound binding;GO:0036094//small molecule binding;GO:0005488//binding;GO:0000166//nucleotide binding;GO:1901265//nucleoside phosphate binding;GO:1901363//heterocyclic compound binding	GO:0008152//metabolic process;GO:0044710//single-organism metabolic process;GO:0044699//single-organism process
Unigene0058380	294.333	71	55.3956	42.167	12.6911	7.0931	12.6736	6.7136	36.7512	8.82677	-2.05784	4.1314e-05	0.00880898	yes	-	--	-	-	-	-
Unigene0058389	0	54.6667	0	0	0	3.8393	5.1827	0	0.001	3.00733	11.5543	9.8001e-07	0.000449946	yes	-	--	-	-	-	-
Unigene0058850	351.333	90.6667	62.9521	30.1107	14.8492	11.7786	6.1182	9.0638	35.9707	8.98687	-2.00093	3.59927e-05	0.0078883	yes	-	--	-	-	-	-
Unigene0059016	1.66667	14.6667	0.1893	0.0818	0.1655	1.4982	1.1717	1.1379	0.145533	1.26927	3.12457	0.000405551	0.0439056	yes	-	--	-	-	-	-
Unigene0059020	40.3333	6.66667	2.2509	2.917	2.5205	0.3092	0.4688	0.5203	2.5628	0.432767	-2.56606	9.81174e-06	0.00285722	yes	-	--	-	-	-	-
Unigene0059339	31	3.33333	0.4372	1.3221	1.2419	0	0.1388	0.2021	1.0004	0.113633	-3.13812	0.000124606	0.0194968	yes	-	Beta-galactosidase [Dorcoceras hygrometricum]	-	-	-	-
Unigene0059557	0.666667	94.6667	0.1128	0	0	4.8081	9.9302	0.1043	0.0376	4.94753	7.03983	2.26014e-07	0.000145064	yes	-	--	-	-	-	-
Unigene0059780	1.33333	29.6667	0	0.2249	0	2.0596	1.4869	1.7448	0.0749667	1.76377	4.55627	2.62024e-07	0.000158474	yes	alcA	alcohol dehydrogenase [Galdieria sulphuraria]	-	-	-	-
Unigene0059783	49.3333	5.33333	0.5051	0.96	1.2007	0.0711	0.0769	0.1495	0.8886	0.0991667	-3.16361	8.0038e-07	0.000395371	yes	-	hypothetical protein GlmaxMp12 (mitochondrion) [Glycine max]	-	-	-	-
Unigene0059842	998	407	116.436	79.5761	65.4418	33.0428	29.0219	43.9412	87.1513	35.3353	-1.30241	1.27588e-05	0.0035668	yes	-	DUF1442 family protein [Medicago truncatula]	-	-	-	-
Unigene0059923	1007.67	370.333	88.0005	86.7391	49.432	25.7911	29.8576	27.1238	74.7239	27.5908	-1.43738	7.38992e-07	0.000368909	yes	-	wound-responsive family protein [Medicago truncatula]	-	-	-	-
Unigene0059959	0	23	0	0	0	4.0575	0.2704	0	0.001	1.44263	10.4945	0.000291622	0.0354502	yes	-	--	-	-	-	-
Unigene0060160	0	22.6667	0	0	0	2.2429	2.4288	0	0.001	1.55723	10.6048	4.1613e-05	0.00884276	yes	cta3	Na+/K+ P-type ATPase [Riccia fluitans]	-	-	-	-
Unigene0060210	0	17.3333	0	0	0	2.1504	1.3407	0	0.001	1.1637	10.1845	0.000156627	0.0231801	yes	-	--	-	-	-	-
Unigene0060485	0	15	0	0	0	1.2993	2.5502	0	0.001	1.28317	10.3255	0.00030414	0.0366483	yes	-	--	-	-	-	-
Unigene0060899	0	149	0	0	0	18.9375	29.0426	0	0.001	15.9934	13.9652	4.89873e-08	4.00169e-05	yes	-	--	-	-	-	-
Unigene0061263	0	32.3333	0	0	0	3.6625	0.9661	0	0.001	1.54287	10.5914	1.98721e-05	0.00510187	yes	gel1	endo-1,3-beta-glucanase [Fragilariopsis cylindrus CCMP1102]	-	-	-	-
Unigene0061339	11.3333	0	0.702	0.5199	0.3506	0	0	0	0.524167	0.001	-9.03388	1.841e-05	0.00480494	yes	HSP17.3-B	PREDICTED: 18.1 kDa class I heat shock protein-like [Populus euphratica]	ko04141//Protein processing in endoplasmic reticulum//Folding, sorting and degradation//Genetic Information Processing	-	-	-
Unigene0061380	0	32.6667	0	0	0	0.067	1.7061	0	0.001	0.591033	9.2071	0.000114191	0.01823	yes	pgdA	Chitin deacetylase [Anthurium amnicola]	ko00520//Amino sugar and nucleotide sugar metabolism//Carbohydrate metabolism//Metabolism	-	-	-
Unigene0061899	0	18.6667	0	0	0	1.6874	2.4364	0	0.001	1.3746	10.4248	0.000106287	0.0173198	yes	-	--	-	-	-	-
Unigene0061922	205	74.6667	11.4036	16.6956	9.8471	2.8819	4.7461	6.5035	12.6488	4.7105	-1.42504	0.000438131	0.0461615	yes	-	--	-	-	-	-
Unigene0062139	7.66667	0	0.5037	0.6527	0.5869	0	0	0	0.5811	0.001	-9.18264	0.000244491	0.0314488	yes	-	--	-	-	-	-
Unigene0062141	79.3333	19.6667	10.0875	12.3732	4.5713	2.9564	2.3715	1.3819	9.01067	2.2366	-2.01033	0.000171704	0.02427	yes	-	--	-	-	-	-
Unigene0062801	1558.33	446.333	130.882	152.712	136.865	41.9094	36.8738	43.065	140.153	40.6161	-1.78688	2.68863e-13	1.40929e-09	yes	-	--	-	-	-	-
Unigene0063149	0	89	0	0	0	2.1457	3.1667	0	0.001	1.7708	10.7902	1.93194e-07	0.000127914	yes	-	--	-	-	-	-
Unigene0063222	252	30.6667	9.3301	28.3234	19.7496	2.032	2.6079	2.6119	19.1344	2.41727	-2.98472	1.5906e-10	4.00109e-07	yes	-	uncharacterized protein A4U43_C02F20650 [Asparagus officinalis]	-	-	-	-
Unigene0063224	54	11.3333	5.0827	2.1248	1.1464	0.4805	0.7285	0.5054	2.78463	0.571467	-2.28475	0.000339664	0.0390583	yes	TPS10	monoterpene synthase-like protein [Freesia hybrid cultivar]	-	-	GO:0003824//catalytic activity;GO:0010333//terpene synthase activity;GO:0016838//carbon-oxygen lyase activity, acting on phosphates;GO:0016829//lyase activity;GO:0016835//carbon-oxygen lyase activity	-
Unigene0063277	0	12	0	0	0	0.2374	0.5712	0.1942	0.001	0.334267	8.38486	2.70643e-05	0.00654749	yes	PCMP-H59	PREDICTED: pentatricopeptide repeat-containing protein At5g50990 [Musa acuminata subsp. malaccensis] [Musa acuminata]	-	-	-	-
Unigene0063644	0.333333	77.3333	0	0.0303	0	1.0181	6.4144	0.2271	0.0101	2.5532	7.98181	2.89573e-08	2.75972e-05	yes	plyE	--	-	-	-	-
Unigene0063840	0	20	0	0	0	0.5014	4.0334	0.0753	0.001	1.5367	10.5856	8.22763e-05	0.0146606	yes	-	--	-	-	-	-
Unigene0063854	36.6667	6.33333	3.3369	2.9442	0.9307	0.3745	0.338	0.5252	2.40393	0.412567	-2.5427	0.000200052	0.0271285	yes	-	--	-	-	-	-
Unigene0064039	0	163.333	0	0	0	0	0	43.0248	0.001	14.3416	13.8079	9.85147e-05	0.0163529	yes	-	senescence-associated protein, putative [Medicago truncatula]	-	-	-	-
Unigene0064373	0	10.6667	0	0	0	0.4416	2.5106	0.8127	0.001	1.25497	10.2934	0.000152525	0.0226805	yes	-	--	-	-	-	-
Unigene0064477	0	27.6667	0	0	0	0.439	1.1546	3.8915	0.001	1.82837	10.8363	2.46327e-07	0.000151901	yes	-	--	-	-	-	-
Unigene0064478	2	51.3333	0.1433	0.2477	0	1.8904	2.6612	5.6328	0.130333	3.3948	4.70305	5.59926e-09	7.18762e-06	yes	-	--	-	-	-	-
Unigene0064638	105.667	35.3333	11.5974	7.1457	7.5429	2.8456	3.1671	2.7433	8.762	2.91867	-1.58595	0.000170139	0.024103	yes	AGP20	Arabinogalactan peptide 20 [Ananas comosus]	-	GO:0016020//membrane;GO:0031224//intrinsic component of membrane;GO:0044425//membrane part	-	GO:0009605//response to external stimulus;GO:0050896//response to stimulus
Unigene0065309	92	30	1.6815	2.0407	1.2946	0.7216	0.4574	0.4627	1.67227	0.547233	-1.61158	0.00027142	0.0338737	yes	TDC	PREDICTED: aromatic-L-amino-acid decarboxylase-like [Phoenix dactylifera]	ko00350//Tyrosine metabolism//Amino acid metabolism//Metabolism;ko00950//Isoquinoline alkaloid biosynthesis//Biosynthesis of other secondary metabolites//Metabolism	-	GO:0016829//lyase activity;GO:0003824//catalytic activity	GO:0044237//cellular metabolic process;GO:0044281//small molecule metabolic process;GO:0043436//oxoacid metabolic process;GO:0008152//metabolic process;GO:0044763//single-organism cellular process;GO:0044699//single-organism process;GO:0044710//single-organism metabolic process;GO:0006082//organic acid metabolic process;GO:0019752//carboxylic acid metabolic process;GO:0071704//organic substance m…
Unigene0065607	21.3333	0.333333	4.0697	1.3283	0.1581	0.0795	0	0	1.85203	0.0265	-6.12697	5.5266e-05	0.0108481	yes	-	--	-	-	-	-
Unigene0065685	173	65.3333	22.2626	15.3141	12.9098	4.3601	7.8357	6.9269	16.8288	6.37423	-1.40061	0.000421892	0.045285	yes	-	Os07g0120600-like protein [Zea mays]	-	-	-	-
Unigene0065768	0	11.6667	0	0	0	0.4416	1.9925	0.3096	0.001	0.914567	9.83694	0.000144092	0.021787	yes	-	--	-	-	-	-
Unigene0065801	0.666667	123.333	0	0	0.0654	0.0658	6.4847	6.4362	0.0218	4.3289	7.63353	6.3668e-08	5.13425e-05	yes	-	--	-	-	-	-
Unigene0066192	2611.33	1194.33	62.0898	61.973	46.8621	21.8366	24.8084	32.213	56.975	26.286	-1.11603	7.46345e-06	0.00234725	yes	ZIP5	zinc transporter 8-like [Asparagus officinalis]	-	GO:0044425//membrane part;GO:0031224//intrinsic component of membrane;GO:0016020//membrane	GO:0022890//inorganic cation transmembrane transporter activity;GO:0016491//oxidoreductase activity;GO:0022857//transmembrane transporter activity;GO:0003824//catalytic activity;GO:0015075//ion transmembrane transporter activity;GO:0008324//cation transmembrane transporter activity;GO:0016628//oxidoreductase activity, acting on the CH-CH group of donors, NAD or NADP as acceptor;GO:0016627//oxidor…	GO:0072511//divalent inorganic cation transport;GO:0044765//single-organism transport;GO:0008152//metabolic process;GO:0044710//single-organism metabolic process;GO:0051179//localization;GO:0006810//transport;GO:0006812//cation transport;GO:0044763//single-organism cellular process;GO:0000041//transition metal ion transport;GO:0006811//ion transport;GO:0051234//establishment of localization;GO:00…
Unigene0066329	0.333333	12	0.0819	0	0	0.8642	0.7018	1.136	0.0273	0.900667	5.04402	6.26981e-05	0.0120235	yes	-	--	-	-	-	-

## Sheet: The DEGs of 'CK-2-VS-T-2' group
Supplementary Table S1 The RPKM of DEGs between CK-2 and T-2 group
Group 'CK-2' indicates three biological replicates ('F-60d-1', 'F-60d-2', and 'F-60d-3') sampled on day 60 in A. H11648 agave. Group 'T-2' ('R-60d-1', 'R-60d-2', 'R-60d-3') represent the three biological replicates of A. H11648R plants sampled on day 60.
GeneID	CK-2_count	T-2_count	F-60d-1_rpkm	F-60d-2_rpkm	F-60d-3_rpkm	R-60d-1_rpkm	R-60d-2_rpkm	R-60d-3_rpkm	CK-2_rpkm	T-2_rpkm	log2 Ratio(T-2/CK-2)	Pvalue	FDR	significant	Symbol	Description	Pathway	GO Component	GO Function	GO Process
Unigene0000033	390	63	35.3764	43.5724	20.4591	6.9631	4.1761	6.0543	33.136	5.73117	-2.5315	6.17275e-09	5.91359e-07	yes	-	uncharacterized protein A4U43_C05F6680 [Asparagus officinalis]	-	-	-	-
Unigene0000045	705	233.667	14.6034	10.4343	7.3123	3.787	4.2859	3.2463	10.7833	3.77307	-1.51499	1.5907e-05	0.00063738	yes	Os01g0656200	PREDICTED: probable protein phosphatase 2C 8 [Brachypodium distachyon]	ko04075//Plant hormone signal transduction//Signal transduction//Environmental Information Processing	-	GO:0004721//phosphoprotein phosphatase activity;GO:0016791//phosphatase activity;GO:0003824//catalytic activity;GO:0016788//hydrolase activity, acting on ester bonds;GO:0042578//phosphoric ester hydrolase activity;GO:0016787//hydrolase activity	-
Unigene0000046	2	15.6667	0.1337	0	0.0849	0.3662	0.6365	0.7281	0.0728667	0.576933	2.98507	0.00305399	0.0451054	yes	-	Chromo domain-containing protein, partial [Cephalotus follicularis]	-	-	-	-
Unigene0000082	179.333	34.6667	1.6825	1.722	1.5504	0.4781	0.2981	0.2325	1.65163	0.336233	-2.29636	6.66728e-07	3.98863e-05	yes	MSP1	leucine-rich repeat receptor protein kinase MSP1 [Asparagus officinalis]	-	-	-	-
Unigene0000084	21.3333	2	1.2012	3.1802	1.0165	0	0.1694	0.3488	1.7993	0.172733	-3.38082	0.00111827	0.02105	yes	-	--	-	-	-	-
Unigene0000162	29	96	2.3007	1.5349	3.9276	9.0756	9.5649	6.9105	2.58773	8.517	1.71866	0.000927292	0.0182256	yes	-	--	-	-	-	-
Unigene0000165	0	7.33333	0	0	0	0.928	0.2419	0.7473	0.001	0.639067	9.31982	0.00101504	0.0195383	yes	-	--	-	-	-	-
Unigene0000185	99	26	4.1465	9.1231	11.2792	2.1627	2.1927	2.0962	8.18293	2.15053	-1.92792	0.000349289	0.00853039	yes	PDF2.2	PREDICTED: defensin Ec-AMP-D2-like [Elaeis guineensis]	-	-	-	-
Unigene0000186	225.667	96.3333	21.5117	19.0863	16.8664	8.1813	6.9423	10.4197	19.1548	8.51443	-1.16972	0.003027	0.0448125	yes	PHT1-8	PREDICTED: inorganic phosphate transporter 1-4-like [Arachis ipaensis]	-	-	-	-
Unigene0000216	1376.33	302	43.7272	37.1911	37.4555	6.3407	9.7833	10.4775	39.4579	8.86717	-2.15377	5.81802e-12	9.36049e-10	yes	SBH2	sphinganine C4-monooxygenase 1-like isoform X1 [Asparagus officinalis]	ko00600//Sphingolipid metabolism//Lipid metabolism//Metabolism	-	-	-
Unigene0000221	6	33	0.2202	0.0641	0.3594	1.7612	1.2976	0.4796	0.214567	1.17947	2.45864	0.00221481	0.03546	yes	-	--	-	-	-	-
Unigene0000246	50.6667	0	3.7897	1.2863	2.6132	0	0	0	2.56307	0.001	-11.3237	2.00253e-11	3.00755e-09	yes	-	--	-	-	-	-
Unigene0000287	10	0	2.0853	0.177	0.4412	0	0	0	0.901167	0.001	-9.81565	0.00158598	0.0275721	yes	RPS12	40S ribosomal protein S12 [Anthurium amnicola]	ko03010//Ribosome//Translation//Genetic Information Processing	GO:1990904//ribonucleoprotein complex;GO:0030529//intracellular ribonucleoprotein complex;GO:0044424//intracellular part;GO:0044464//cell part;GO:0032991//macromolecular complex;GO:0005622//intracellular;GO:0005623//cell	-	-
Unigene0000311	332	680.333	13.4858	15.1407	18.6555	31.7201	27.5195	39.3451	15.7607	32.8616	1.06007	0.000783024	0.0160806	yes	Os12g0586600	calcium-transporting ATPase 1, plasma membrane-type-like [Asparagus officinalis]	-	-	-	-
Unigene0000347	173.333	10.3333	4.6117	3.7982	4.3333	0.0275	0.3347	0.3938	4.24773	0.252	-4.0752	6.97447e-11	9.90986e-09	yes	GSVIVT00023967001	peroxidase 4-like [Asparagus officinalis]	ko00940//Phenylpropanoid biosynthesis//Biosynthesis of other secondary metabolites//Metabolism	-	-	-
Unigene0000361	132.333	1.33333	13.0607	4.9547	9.5089	0	0.2708	0	9.17477	0.0902667	-6.66733	2.83461e-15	7.96575e-13	yes	grg-1	Glucose-repressible gene protein, partial [Anthurium amnicola]	-	-	-	-
Unigene0000366	152.667	319.667	7.0762	4.9718	5.3896	10.3773	13.9573	13.2909	5.81253	12.5418	1.10951	0.00241426	0.0377662	yes	ERECTA	LOW QUALITY PROTEIN: LRR receptor-like serine/threonine-protein kinase ERECTA [Asparagus officinalis]	-	-	GO:1901363//heterocyclic compound binding;GO:0097367//carbohydrate derivative binding;GO:0003824//catalytic activity;GO:0004672//protein kinase activity;GO:0032549//ribonucleoside binding;GO:0016772//transferase activity, transferring phosphorus-containing groups;GO:0001882//nucleoside binding;GO:0016301//kinase activity;GO:0036094//small molecule binding;GO:0001883//purine nucleoside binding;GO:…	GO:0044238//primary metabolic process;GO:0019538//protein metabolic process;GO:0006464//cellular protein modification process;GO:0044260//cellular macromolecule metabolic process;GO:0009987//cellular process;GO:0071704//organic substance metabolic process;GO:0036211//protein modification process;GO:0008152//metabolic process;GO:0044237//cellular metabolic process;GO:0043170//macromolecule metabol…
Unigene0000374	551	161	9.921	14.2764	11.1612	3.6632	3.8535	3.1696	11.7862	3.5621	-1.7263	4.25236e-07	2.64899e-05	yes	UGT85A24	7-deoxyloganetin glucosyltransferase-like [Asparagus officinalis]	-	-	GO:0016740//transferase activity;GO:0016757//transferase activity, transferring glycosyl groups;GO:0003824//catalytic activity	-
Unigene0000428	132.333	38.3333	4.3575	4.6944	4.5295	1.6524	1.1688	1.2721	4.52713	1.36443	-1.7303	0.00010193	0.00312405	yes	NAR2.1	high-affinity nitrate transporter-activating protein 2.1-like [Asparagus officinalis]	-	-	-	-
Unigene0000438	98.3333	242.333	2.9015	2.8632	3.949	8.1909	9.0477	7.0351	3.2379	8.09123	1.3213	0.000653527	0.0139319	yes	BAG3	PREDICTED: BAG family molecular chaperone regulator 2-like [Nelumbo nucifera]	-	-	-	-
Unigene0000443	555.667	39.3333	58.8451	106.023	34.4545	4.8576	5.5481	4.5944	66.4408	5.00003	-3.73206	9.45054e-15	2.35255e-12	yes	-	--	-	-	-	-
Unigene0000449	0.333333	9.66667	0	0	0.0732	0.5614	0.3659	0.9418	0.0244	0.623033	4.67436	0.00108256	0.0205487	yes	-	--	-	-	-	-
Unigene0000467	83	290.333	3.9647	3.0279	5.4332	18.0392	18.7258	7.3093	4.14193	14.6914	1.8266	8.71289e-05	0.00274737	yes	-	Auxin responsive SAUR protein [Corchorus capsularis]	-	-	-	-
Unigene0000482	9.33333	0	1.1678	0.6689	0.278	0	0	0	0.7049	0.001	-9.46127	0.000566285	0.0124932	yes	rpl1001	60S ribosomal protein L10-A [Anthurium amnicola]	ko03010//Ribosome//Translation//Genetic Information Processing	GO:0005623//cell;GO:0044464//cell part;GO:0005622//intracellular;GO:1990904//ribonucleoprotein complex;GO:0032991//macromolecular complex;GO:0030529//intracellular ribonucleoprotein complex;GO:0044424//intracellular part	-	GO:0071704//organic substance metabolic process;GO:0010467//gene expression;GO:0008152//metabolic process;GO:0043170//macromolecule metabolic process
Unigene0000504	5.33333	28.3333	0.4548	0.2316	0.6736	3.2288	2.405	1.6507	0.453333	2.42817	2.42122	0.00113873	0.0213089	yes	-	--	-	-	-	-
Unigene0000515	3531.67	10979.3	26.5312	22.9283	32.4635	84.8409	87.2621	86.8486	27.3077	86.3172	1.66034	1.5239e-10	2.04141e-08	yes	Os01g0911100	DEAD-box ATP-dependent RNA helicase 30 [Ananas comosus]	ko03040//Spliceosome//Transcription//Genetic Information Processing	GO:0005622//intracellular;GO:0043227//membrane-bounded organelle;GO:0005623//cell;GO:0044424//intracellular part;GO:0044464//cell part;GO:0043231//intracellular membrane-bounded organelle;GO:0043226//organelle;GO:0043229//intracellular organelle	GO:0016787//hydrolase activity;GO:0016887//ATPase activity;GO:0032550//purine ribonucleoside binding;GO:0017111//nucleoside-triphosphatase activity;GO:0097159//organic cyclic compound binding;GO:0005488//binding;GO:0032549//ribonucleoside binding;GO:0003676//nucleic acid binding;GO:0042623//ATPase activity, coupled;GO:0036094//small molecule binding;GO:0001883//purine nucleoside binding;GO:001681…	GO:1901361//organic cyclic compound catabolic process;GO:0008152//metabolic process;GO:0016071//mRNA metabolic process;GO:0016072//rRNA metabolic process;GO:0071840//cellular component organization or biogenesis;GO:0044085//cellular component biogenesis;GO:0044237//cellular metabolic process;GO:0071704//organic substance metabolic process;GO:0016070//RNA metabolic process;GO:1901575//organic subs…
Unigene0000517	28.3333	5.66667	2.8993	1.6756	2.6857	0.4768	0.7459	0.256	2.4202	0.4929	-2.29576	0.00191177	0.0317485	yes	-	--	-	-	-	-
Unigene0000524	141	1.66667	2.3528	1.9356	0.8239	0	0.0245	0.0379	1.7041	0.0208	-6.35628	1.75673e-15	5.11872e-13	yes	HSP70-2	heat shock protein 70-2 [Nicotiana tabacum]	ko04141//Protein processing in endoplasmic reticulum//Folding, sorting and degradation//Genetic Information Processing;ko03040//Spliceosome//Transcription//Genetic Information Processing;ko04144//Endocytosis//Transport and catabolism//Cellular Processes	-	-	-
Unigene0000547	200.667	45	6.4384	6.0783	4.1693	1.142	1.1303	1.6462	5.562	1.30617	-2.09026	2.23708e-06	0.000118764	yes	DOF4.6	PREDICTED: dof zinc finger protein DOF4.6-like isoform X1 [Elaeis guineensis]	-	-	-	-
Unigene0000581	13	0	2.0035	1.6576	1.5896	0	0	0	1.75023	0.001	-10.7733	1.79385e-05	0.000708454	yes	-	--	-	-	-	-
Unigene0000604	50	12.3333	5.895	8.0037	5.9243	2.0925	1.6885	1.3372	6.60767	1.70607	-1.95347	0.000973768	0.0189495	yes	-	receptor kinase-like protein Xa21 [Asparagus officinalis]	-	-	-	-
Unigene0000628	11	0	1.7864	0.5457	0.7937	0	0	0	1.04193	0.001	-10.025	0.000172753	0.00485173	yes	At1g18390	LEAF RUST 10 DISEASE-RESISTANCE LOCUS RECEPTOR-LIKE PROTEIN KINASE-like 1.2 isoform X1 [Asparagus officinalis]	-	-	-	-
Unigene0000640	123612	137.333	4720.9	5378.91	874.231	2.7019	4.9093	5.4625	3658.01	4.3579	-9.71321	3.33434e-43	1.91661e-39	yes	tlp	thaumatin-like protein/pathogenesis related protein-5 [Populus szechuanica]	-	-	-	-
Unigene0000659	721.333	188.333	6.5157	9.7465	14.2663	2.5818	3.3253	2.0349	10.1762	2.64733	-1.94258	2.87994e-07	1.86573e-05	yes	At3g47570	receptor kinase-like protein Xa21 [Asparagus officinalis]	-	-	-	-
Unigene0000678	2609	1217.67	29.0341	46.4843	38.0105	17.7325	18.2938	18.4703	37.843	18.1655	-1.05882	0.000131582	0.00387147	yes	SCPL40	serine carboxypeptidase-like 40 [Asparagus officinalis]	-	-	-	-
Unigene0000690	5268.33	104.667	165.077	223.204	36.2408	1.8437	3.5912	3.5835	141.507	3.00613	-5.55683	5.27705e-21	3.30359e-18	yes	-	formin-2-like [Asparagus officinalis]	-	-	-	-
Unigene0000693	564.333	119.333	13.561	12.899	23.1865	2.1749	4.8363	3.3194	16.5488	3.44353	-2.26477	4.83759e-08	3.76231e-06	yes	GSTU17	PREDICTED: glutathione S-transferase U17-like [Phoenix dactylifera]	ko00480//Glutathione metabolism//Metabolism of other amino acids//Metabolism	-	-	-
Unigene0000713	13	0	0.9335	1.7284	0.8619	0	0	0	1.1746	0.001	-10.198	3.05725e-05	0.00112913	yes	FDD123	--	-	-	-	-
Unigene0000739	9	0	1.7497	0.2672	0.4442	0	0	0	0.820367	0.001	-9.68013	0.00129946	0.0236306	yes	RPS15	40S ribosomal protein S15 [Anthurium amnicola]	ko03010//Ribosome//Translation//Genetic Information Processing	-	-	-
Unigene0000750	21	63	1.4345	1.0675	1.2607	3.6931	4.0262	3.9049	1.25423	3.87473	1.62729	0.00184427	0.0309231	yes	-	--	-	-	-	-
Unigene0000770	18.6667	1	1.3362	2.4812	0.7982	0.1913	0	0.0856	1.53853	0.0923	-4.05908	0.000222436	0.00595193	yes	DOF3.4	PREDICTED: dof zinc finger protein DOF2.2-like [Phoenix dactylifera]	-	-	-	-
Unigene0000786	72.3333	21	5.1368	5.7255	5.4634	2.6189	0.8076	1.5872	5.4419	1.67123	-1.7032	0.00256335	0.0396266	yes	CALA2	PREDICTED: probable calcium-binding protein CML31 [Elaeis guineensis]	ko04626//Plant-pathogen interaction//Environmental adaptation//Organismal Systems	-	-	-
Unigene0000787	1340.67	309.667	33.6218	27.6155	17.4719	6.7634	5.8383	6.6763	26.2364	6.426	-2.02958	4.82621e-10	5.83473e-08	yes	At3g16150	PREDICTED: probable isoaspartyl peptidase/L-asparaginase 2 [Phoenix dactylifera]	-	-	GO:0003824//catalytic activity	-
Unigene0000798	26	0	2.548	2.3285	0.3317	0	0	0	1.73607	0.001	-10.7616	1.94252e-06	0.000104531	yes	-	--	-	-	-	-
Unigene0000801	495	201.667	50.9261	51.857	25.546	18.2935	19.5458	17.6189	42.7764	18.4861	-1.21038	0.00114889	0.0214603	yes	THY-2	Os12g0446900, partial [Oryza sativa Japonica Group]	ko00240//Pyrimidine metabolism//Nucleotide metabolism//Metabolism;ko00670//One carbon pool by folate//Metabolism of cofactors and vitamins//Metabolism;ko00790//Folate biosynthesis//Metabolism of cofactors and vitamins//Metabolism	-	GO:0042083//5,10-methylenetetrahydrofolate-dependent methyltransferase activity;GO:0003824//catalytic activity;GO:0097159//organic cyclic compound binding;GO:0016740//transferase activity;GO:0036094//small molecule binding;GO:0005488//binding;GO:0016741//transferase activity, transferring one-carbon groups;GO:0000166//nucleotide binding;GO:0008168//methyltransferase activity;GO:1901265//nucleosid…	GO:0009069//serine family amino acid metabolic process;GO:0046394//carboxylic acid biosynthetic process;GO:0043604//amide biosynthetic process;GO:0044237//cellular metabolic process;GO:0006575//cellular modified amino acid metabolic process;GO:1901360//organic cyclic compound metabolic process;GO:1901564//organonitrogen compound metabolic process;GO:0042558//pteridine-containing compound metaboli…
Unigene0000802	233.667	486	3.065	1.9548	3.3785	6.1461	7.1752	4.4299	2.79943	5.91707	1.07975	0.00278763	0.0421976	yes	Os08g0500300	probable protein phosphatase 2C 66 [Asparagus officinalis]	-	-	-	-
Unigene0000803	3.33333	23.6667	0.1945	0.2641	0.2469	1.8148	1.5771	1.7649	0.235167	1.71893	2.86976	0.000266241	0.00688231	yes	-	--	-	-	-	-
Unigene0000825	18.6667	2.33333	1.1353	1.7341	1.4412	0.0864	0.3002	0.1545	1.43687	0.180367	-2.99392	0.000889166	0.0176796	yes	-	--	-	-	-	-
Unigene0000827	369	106.667	5.1057	7.3095	8.0855	2.1533	1.497	2.4035	6.83357	2.01793	-1.75976	5.90521e-06	0.000275355	yes	UGT73B5	PREDICTED: UDP-glycosyltransferase 73B4-like [Phoenix dactylifera]	-	-	-	-
Unigene0000878	12.3333	46	0.4322	0.3961	0.9876	2.3146	1.7828	2.5885	0.6053	2.22863	1.88044	0.002736	0.0416069	yes	-	reverse transcriptase [Corchorus capsularis]	-	-	-	-
Unigene0000915	39.3333	6.66667	1.6997	3.0543	1.523	0.4867	0.5287	0.1089	2.09233	0.374767	-2.48105	0.000714381	0.0149453	yes	-	Adenosine monophosphate-protein transferase FICD, partial [Anthurium amnicola]	-	-	-	-
Unigene0000918	0.666667	11.6667	0	0	0.2514	1.0845	1.8849	0.8625	0.0838	1.2773	3.93	0.00141437	0.025234	yes	-	--	-	-	-	-
Unigene0000957	333.333	19	11.9305	3.4091	6.3619	0.4198	0.5794	0.2872	7.23383	0.4288	-4.07638	8.57844e-13	1.57494e-10	yes	At2g43860	polygalacturonase-like [Asparagus officinalis]	ko00500//Starch and sucrose metabolism//Carbohydrate metabolism//Metabolism;ko00040//Pentose and glucuronate interconversions//Carbohydrate metabolism//Metabolism	-	GO:0003824//catalytic activity;GO:0016798//hydrolase activity, acting on glycosyl bonds;GO:0016787//hydrolase activity	GO:0008152//metabolic process
Unigene0000995	59	2.66667	6.1289	1.7974	0.9959	0.1193	0.3111	0	2.97407	0.143467	-4.37365	9.56492e-06	0.000417955	yes	-	lysine-rich arabinogalactan protein 19-like [Ananas comosus]	-	-	-	-
Unigene0001005	29	3.66667	1.9992	2.1488	0.9164	0.0676	0.2937	0.3023	1.68813	0.2212	-2.93201	0.000421687	0.00986053	yes	DOF5.3	PREDICTED: dof zinc finger protein DOF5.6-like [Elaeis guineensis]	-	-	-	-
Unigene0001007	85.6667	28.3333	3.0086	2.4963	2.1571	1.0849	0.6776	0.91	2.554	0.890833	-1.51953	0.00229026	0.0363573	yes	ATX1	protein SODIUM POTASSIUM ROOT DEFECTIVE 1-like [Asparagus officinalis]	-	-	-	-
Unigene0001011	22.3333	0	1.1833	1.4176	2.6508	0	0	0	1.75057	0.001	-10.7736	2.05947e-07	1.39122e-05	yes	-	--	-	-	-	-
Unigene0001028	260.667	24.6667	4.263	2.4054	2.4966	0.2674	0.2905	0.3469	3.055	0.3016	-3.34046	1.66248e-12	2.87991e-10	yes	AHA10	PREDICTED: ATPase 10, plasma membrane-type-like [Musa acuminata subsp. malaccensis] [Musa acuminata]	ko00190//Oxidative phosphorylation//Energy metabolism//Metabolism	GO:0044464//cell part;GO:0044425//membrane part;GO:0005737//cytoplasm;GO:0016020//membrane;GO:0030054//cell junction;GO:0043227//membrane-bounded organelle;GO:0043226//organelle;GO:0005623//cell;GO:0005622//intracellular;GO:0005911//cell-cell junction;GO:0044424//intracellular part;GO:0009536//plastid;GO:0044444//cytoplasmic part;GO:0043231//intracellular membrane-bounded organelle;GO:0043229//in…	GO:0042623//ATPase activity, coupled;GO:0001882//nucleoside binding;GO:0043169//cation binding;GO:0017111//nucleoside-triphosphatase activity;GO:0015662//ATPase activity, coupled to transmembrane movement of ions, phosphorylative mechanism;GO:0042625//ATPase coupled ion transmembrane transporter activity;GO:0042626//ATPase activity, coupled to transmembrane movement of substances;GO:0097159//orga…	GO:0015672//monovalent inorganic cation transport;GO:1901564//organonitrogen compound metabolic process;GO:0008152//metabolic process;GO:0006164//purine nucleotide biosynthetic process;GO:0006996//organelle organization;GO:0072522//purine-containing compound biosynthetic process;GO:0006725//cellular aromatic compound metabolic process;GO:0009699//phenylpropanoid biosynthetic process;GO:0055067//m…
Unigene0001052	336.667	688.667	2.0107	1.7721	2.7763	4.6866	4.2965	4.6091	2.18637	4.53073	1.05121	0.000792363	0.0162294	yes	ND1	RecName: Full=NADH-ubiquinone oxidoreductase chain 1; AltName: Full=NADH dehydrogenase subunit 1 (mitochondrion) [Oenothera berteroana]	ko00190//Oxidative phosphorylation//Energy metabolism//Metabolism	GO:0005740//mitochondrial envelope;GO:0043231//intracellular membrane-bounded organelle;GO:0044424//intracellular part;GO:0005622//intracellular;GO:0031090//organelle membrane;GO:0019866//organelle inner membrane;GO:0031975//envelope;GO:0043229//intracellular organelle;GO:0044446//intracellular organelle part;GO:0005739//mitochondrion;GO:0044444//cytoplasmic part;GO:0031967//organelle envelope;GO…	GO:0016491//oxidoreductase activity;GO:0016651//oxidoreductase activity, acting on NAD(P)H;GO:0003824//catalytic activity;GO:0050136//NADH dehydrogenase (quinone) activity;GO:0003954//NADH dehydrogenase activity;GO:0016655//oxidoreductase activity, acting on NAD(P)H, quinone or similar compound as acceptor	GO:0008152//metabolic process;GO:0022904//respiratory electron transport chain;GO:0006091//generation of precursor metabolites and energy;GO:0055114//oxidation-reduction process;GO:0022900//electron transport chain;GO:0044763//single-organism cellular process;GO:0015980//energy derivation by oxidation of organic compounds;GO:0044699//single-organism process;GO:0044237//cellular metabolic process;…
Unigene0001078	2318	926.333	62.5897	79.7014	57.8119	28.7075	27.0166	27.6103	66.701	27.7781	-1.26376	3.21545e-06	0.000163695	yes	SABP2	PREDICTED: methylesterase 10 [Vitis vinifera]	-	-	-	-
Unigene0001081	41.6667	1.66667	0.6278	0.939	1.1457	0	0.0415	0.0641	0.904167	0.0352	-4.68294	8.27322e-08	6.08264e-06	yes	-	PREDICTED: transcriptional regulator ATRX homolog isoform X1 [Juglans regia]	-	-	-	-
Unigene0001124	33.6667	2.66667	0.6871	0.4975	0.4652	0.0372	0.0646	0.0333	0.549933	0.0450333	-3.61019	5.14014e-06	0.000244734	yes	fucP	Bacterial glucose/galactose transporter, partial [Corchorus olitorius]	-	-	-	-
Unigene0001129	21	100	0.293	0.2557	0.425	2.1564	2.1985	0.3646	0.324567	1.57317	2.27708	0.000680488	0.0143661	yes	-	--	-	-	-	-
Unigene0001131	63.3333	14.6667	2.0216	2.9568	2.6129	1.163	0.3887	0.3202	2.53043	0.623967	-2.01984	0.00139732	0.0250022	yes	-	uncharacterized protein A4U43_C03F14650 [Asparagus officinalis]	-	-	-	-
Unigene0001158	643	280	51.0103	61.0755	55.1983	21.9279	22.8667	30.0816	55.7614	24.9587	-1.15972	0.000227822	0.00607292	yes	At3g47570	probable LRR receptor-like serine/threonine-protein kinase At3g47570 [Asparagus officinalis]	-	-	-	-
Unigene0001229	8.33333	0	0.0285	0.2902	0.0543	0	0	0	0.124333	0.001	-6.95807	0.00288674	0.0432628	yes	mas5	Mitochondrial protein import protein mas5 [Anthurium amnicola]	ko04141//Protein processing in endoplasmic reticulum//Folding, sorting and degradation//Genetic Information Processing	-	-	-
Unigene0001230	705.333	254.333	12.277	15.3346	12.0086	4.8887	5.0392	4.8851	13.2067	4.93767	-1.41937	4.15486e-06	0.000203334	yes	tal	PREDICTED: transaldolase-like [Phoenix dactylifera]	ko01200//Carbon metabolism//Global and Overview//Metabolism;ko01230//Biosynthesis of amino acids//Global and Overview//Metabolism;ko00030//Pentose phosphate pathway//Carbohydrate metabolism//Metabolism	-	-	-
Unigene0001236	2.66667	97	0.0369	0	0.1404	1.6599	2.1832	2.1072	0.0591	1.98343	5.0687	7.15803e-12	1.14581e-09	yes	-	--	-	-	-	-
Unigene0001238	658.667	2225.67	21.8425	30.0359	12.8763	74.9768	67.7883	89.3386	21.5849	77.3679	1.84171	3.69344e-08	2.94864e-06	yes	DREB1E	PREDICTED: dehydration-responsive element-binding protein 1C-like [Elaeis guineensis]	-	-	-	-
Unigene0001239	18.3333	65	0.6864	1.0984	1.1826	3.7593	3.0076	3.9506	0.989133	3.5725	1.8527	0.000661486	0.01404	yes	DREB1C	PREDICTED: dehydration-responsive element-binding protein 1E-like [Erythranthe guttata]	-	-	-	-
Unigene0001245	0.666667	15.3333	0.0717	0	0	0.6976	0.8715	0.2731	0.0239	0.614067	4.68331	0.000283068	0.00724326	yes	-	--	-	-	-	-
Unigene0001287	1057.67	18.3333	110.507	103.143	56.7485	1.7709	1.9664	1.2323	90.1329	1.65653	-5.76581	3.95387e-38	1.31578e-34	yes	-	uncharacterized protein A4U43_C07F22680 [Asparagus officinalis]	-	-	-	-
Unigene0001309	44.6667	1.33333	0.7362	2.124	0.5919	0.0597	0	0.0534	1.1507	0.0377	-4.9318	4.03955e-07	2.53641e-05	yes	At1g09380	LOW QUALITY PROTEIN: WAT1-related protein At1g09380-like [Asparagus officinalis]	-	-	-	-
Unigene0001325	4.33333	23	0.6574	0.0956	0.5961	2.8574	2.7811	1.6362	0.4497	2.4249	2.43089	0.00342768	0.049186	yes	-	--	-	-	-	-
Unigene0001354	48	10	0.9701	0.5645	0.8796	0.1124	0.2931	0.1006	0.804733	0.1687	-2.25405	0.000757946	0.0156796	yes	TT12	protein DETOXIFICATION 27-like isoform X1 [Ananas comosus]	-	-	-	-
Unigene0001369	15	0	2.239	1.2436	1.4211	0	0	0	1.63457	0.001	-10.6747	7.79378e-06	0.000350244	yes	-	--	-	-	-	-
Unigene0001395	74.6667	4	10.1789	9.767	2.7334	0	1.2421	0	7.55977	0.414033	-4.19052	5.60077e-05	0.00189781	yes	CSE	lysophospholipase, partial [Hyacinthus orientalis]	ko00940//Phenylpropanoid biosynthesis//Biosynthesis of other secondary metabolites//Metabolism	-	-	-
Unigene0001410	35	7.33333	1.2137	0.9198	1.075	0.1031	0.209	0.3688	1.0695	0.226967	-2.23638	0.00143142	0.0254887	yes	-	--	-	-	-	-
Unigene0001426	453	1367.33	3.3736	2.8457	5.4879	12.4205	14.2554	8.6915	3.9024	11.7891	1.59502	2.44143e-06	0.000128395	yes	JMJ706	lysine-specific demethylase JMJ706-like [Asparagus officinalis]	-	-	-	-
Unigene0001434	114.667	6.66667	4.9565	5.1248	3.9688	0.0928	0.3226	0.4151	4.68337	0.276833	-4.08046	3.06835e-11	4.52235e-09	yes	At2g44790	PREDICTED: blue copper protein-like [Elaeis guineensis]	-	-	-	-
Unigene0001452	9	0	1.5966	0.3423	0.4267	0	0	0	0.788533	0.001	-9.62303	0.000960477	0.018738	yes	RPL7	60S ribosomal protein L7 [Coccomyxa subellipsoidea C-169]	ko03010//Ribosome//Translation//Genetic Information Processing	GO:0044391//ribosomal subunit;GO:0005623//cell;GO:0043227//membrane-bounded organelle;GO:0043228//non-membrane-bounded organelle;GO:0005737//cytoplasm;GO:0044422//organelle part;GO:0015934//large ribosomal subunit;GO:0009536//plastid;GO:0005840//ribosome;GO:0005622//intracellular;GO:0043231//intracellular membrane-bounded organelle;GO:0043232//intracellular non-membrane-bounded organelle;GO:00329…	-	-
Unigene0001456	566	147.667	11.3717	14.3766	7.1132	2.3623	2.8082	3.8282	10.9538	2.99957	-1.86861	1.38046e-06	7.65659e-05	yes	SCPL50	PREDICTED: serine carboxypeptidase-like 50 [Phoenix dactylifera]	-	-	GO:0008238//exopeptidase activity;GO:0008233//peptidase activity;GO:0003824//catalytic activity;GO:0004180//carboxypeptidase activity;GO:0016787//hydrolase activity;GO:0070011//peptidase activity, acting on L-amino acid peptides	GO:0071704//organic substance metabolic process;GO:0044238//primary metabolic process;GO:0043170//macromolecule metabolic process;GO:0008152//metabolic process;GO:0019538//protein metabolic process
Unigene0001462	12.6667	0	1.7383	0.2309	1.1513	0	0	0	1.04017	0.001	-10.0226	0.000182198	0.00506381	yes	TEF1	translation elongation factor 1-alpha, partial [Tengia sp. MEN-2015]	ko03013//RNA transport//Translation//Genetic Information Processing	-	GO:0005488//binding;GO:1901363//heterocyclic compound binding;GO:0097159//organic cyclic compound binding	-
Unigene0001515	2.33333	29.3333	0	0.0206	0.1541	0.5415	0.8129	0.6166	0.0582333	0.657	3.49598	0.000193325	0.00529625	yes	-	--	-	-	-	-
Unigene0001568	4.66667	28	0.0417	0.1273	0.1587	0.9129	0.5289	0.5445	0.109233	0.6621	2.59964	0.000720437	0.0150537	yes	CAISE5	PREDICTED: glucose and ribitol dehydrogenase homolog 1 [Phoenix dactylifera]	-	-	-	-
Unigene0001578	1264.33	586.333	66.3769	61.975	33.7145	28.5228	23.8432	27.5938	54.0221	26.6533	-1.01924	0.0014974	0.0264688	yes	CAMBP25	PREDICTED: calmodulin-binding protein 25 [Phoenix dactylifera]	-	-	-	-
Unigene0001585	15.3333	1	0.824	1.3985	2.557	0	0	0.2991	1.59317	0.0997	-3.99816	0.000979682	0.019013	yes	FDD123	--	-	-	-	-
Unigene0001596	40.3333	8.66667	4.8159	5.6502	2.9238	0.3822	1.3287	1.2539	4.4633	0.988267	-2.17514	0.0018816	0.0313331	yes	-	PMEI domain-containing protein [Cephalotus follicularis]	-	-	-	-
Unigene0001601	6.33333	36.6667	0.5267	0.6034	0.1672	3.1249	2.0889	2.9392	0.432433	2.71767	2.65182	0.000203296	0.00553344	yes	CNGC2	cyclic nucleotide-gated ion channel 2-like [Asparagus officinalis]	ko04626//Plant-pathogen interaction//Environmental adaptation//Organismal Systems	-	-	-
Unigene0001605	202	51	9.4434	13.7372	4.3642	2.4363	1.9791	3.0326	9.1816	2.48267	-1.88686	0.000171368	0.00482004	yes	-	Elastin-binding protein ebpS, partial [Anthurium amnicola]	-	-	-	-
Unigene0001620	10	0	1.2934	0.9878	0.2052	0	0	0	0.8288	0.001	-9.69488	0.000578089	0.0126873	yes	-	Glutamine synthetase, partial [Anthurium amnicola]	-	-	-	-
Unigene0001623	8.66667	33.6667	0.4363	0.3455	0.6153	1.7698	1.7943	1.9	0.4657	1.82137	1.96755	0.00229744	0.0364529	yes	-	--	-	-	-	-
Unigene0001628	51.6667	0	5.2427	1.2561	1.8922	0	0	0	2.797	0.001	-11.4497	3.07423e-10	3.88017e-08	yes	MOD-E	heat shock protein 90, partial [Roombia truncata]	ko04141//Protein processing in endoplasmic reticulum//Folding, sorting and degradation//Genetic Information Processing;ko04626//Plant-pathogen interaction//Environmental adaptation//Organismal Systems	-	-	-
Unigene0001637	24.6667	0	0.3017	0.8534	1.7022	0	0	0	0.952433	0.001	-9.89547	6.12682e-07	3.70357e-05	yes	-	--	-	-	-	-
Unigene0001642	982.667	145.667	18.6205	28.5264	10.2751	2.4401	3.6912	2.8502	19.1407	2.99383	-2.67658	5.18708e-11	7.42022e-09	yes	HSFB1	heat stress transcription factor B-1-like [Asparagus officinalis]	-	-	-	-
Unigene0001646	1.33333	14.3333	0.0957	0.1948	0.1215	1.863	1.3154	1.4584	0.137333	1.5456	3.49241	0.000580978	0.0127418	yes	-	--	-	-	-	-
Unigene0001667	2.66667	26	0.3676	0	0	1.3979	1.3605	1.2507	0.122533	1.33637	3.44707	0.000658929	0.0140184	yes	-	--	-	-	-	-
Unigene0001691	628	125.333	9.5952	11.4991	7.034	1.6048	1.9584	2.2912	9.3761	1.95147	-2.26443	3.35079e-10	4.19539e-08	yes	4CLL7	PREDICTED: 4-coumarate--CoA ligase-like 7 [Phoenix dactylifera]	-	-	-	-
Unigene0001721	18.6667	109.333	0.6187	0.405	1.8514	7.9605	5.8894	2.5986	0.958367	5.48283	2.51627	0.000144768	0.00419118	yes	GSTU6	glutathione S-transferase U17-like [Asparagus officinalis]	ko00480//Glutathione metabolism//Metabolism of other amino acids//Metabolism	-	GO:0003824//catalytic activity	-
Unigene0001735	800	1586.67	17.0941	20.1447	26.3323	50.4902	38.2651	39.8658	21.1904	42.8737	1.01668	0.000491841	0.0111667	yes	FAD4	PREDICTED: fatty acid desaturase 4, chloroplastic-like [Musa acuminata subsp. malaccensis] [Musa acuminata]	-	-	-	-
Unigene0001740	0.666667	12.6667	0.1026	0.1045	0	0.2497	1.519	2.4575	0.0690333	1.40873	4.35096	0.00238491	0.0373905	yes	HPPR	PREDICTED: hydroxyphenylpyruvate reductase-like [Ipomoea nil]	ko01200//Carbon metabolism//Global and Overview//Metabolism;ko00630//Glyoxylate and dicarboxylate metabolism//Carbohydrate metabolism//Metabolism;ko00260//Glycine, serine and threonine metabolism//Amino acid metabolism//Metabolism	-	-	-
Unigene0001741	52	2	3.4318	0	0.4295	0	0.1022	0.0526	1.2871	0.0516	-4.64061	0.00200261	0.0328721	yes	BURP3	PREDICTED: BURP domain-containing protein 3 [Elaeis guineensis]	-	-	-	-
Unigene0001743	9	0	1.31	0.9528	0.3563	0	0	0	0.873033	0.001	-9.76989	0.000501229	0.0113551	yes	rps3002	RS30, ribosomal protein 30 40S small ribosomal subunit [Thalassiosira pseudonana CCMP1335]	ko03010//Ribosome//Translation//Genetic Information Processing	GO:0005623//cell;GO:0030529//intracellular ribonucleoprotein complex;GO:0032991//macromolecular complex;GO:1990904//ribonucleoprotein complex;GO:0044464//cell part;GO:0044424//intracellular part;GO:0005622//intracellular	-	GO:0043170//macromolecule metabolic process;GO:0010467//gene expression;GO:0071704//organic substance metabolic process;GO:0008152//metabolic process
Unigene0001745	253	16.3333	9.6175	16.9543	3.2814	0.6477	0.6433	0.7864	9.95107	0.692467	-3.84503	6.21931e-10	7.35029e-08	yes	RHA2B	PREDICTED: E3 ubiquitin-protein ligase RHA2B-like [Musa acuminata subsp. malaccensis] [Musa acuminata]	-	-	-	-
Unigene0001754	40	131.333	0.4902	0.4576	0.8816	2.6515	1.7281	1.6902	0.6098	2.02327	1.73028	0.000387197	0.00921418	yes	CYP78A11	PREDICTED: cytochrome P450 78A11 [Elaeis guineensis]	-	-	-	-
Unigene0001777	367	144.667	5.7275	6.0923	3.9255	2.2417	2.4315	1.8445	5.24843	2.17257	-1.27249	0.000532998	0.0119001	yes	At3g08860	alanine--glyoxylate aminotransferase 2 homolog 3, mitochondrial-like [Asparagus officinalis]	ko00270//Cysteine and methionine metabolism//Amino acid metabolism//Metabolism;ko00260//Glycine, serine and threonine metabolism//Amino acid metabolism//Metabolism;ko00280//Valine, leucine and isoleucine degradation//Amino acid metabolism//Metabolism;ko00250//Alanine, aspartate and glutamate metabolism//Amino acid metabolism//Metabolism	-	GO:0043168//anion binding;GO:0016769//transferase activity, transferring nitrogenous groups;GO:0016740//transferase activity;GO:0043167//ion binding;GO:0003824//catalytic activity;GO:0005488//binding	-
Unigene0001804	47.6667	1.33333	2.8199	1.3513	0.7581	0	0.1403	0	1.6431	0.0467667	-5.1348	6.24124e-07	3.76912e-05	yes	Stab2	beta-Ig-H3/fasciclin [Fragilariopsis cylindrus CCMP1102]	-	-	-	-
Unigene0001821	23.3333	0	0.8554	0.9011	0.4119	0	0	0	0.7228	0.001	-9.49745	2.06338e-07	1.39237e-05	yes	hsp90	Heat shock protein 83, partial [Anthurium amnicola]	ko04141//Protein processing in endoplasmic reticulum//Folding, sorting and degradation//Genetic Information Processing;ko04626//Plant-pathogen interaction//Environmental adaptation//Organismal Systems	-	GO:0005488//binding;GO:0005515//protein binding	GO:0009987//cellular process;GO:0071704//organic substance metabolic process;GO:0044237//cellular metabolic process;GO:0044238//primary metabolic process;GO:0050896//response to stimulus;GO:0019538//protein metabolic process;GO:0044260//cellular macromolecule metabolic process;GO:0044267//cellular protein metabolic process;GO:0008152//metabolic process;GO:0043170//macromolecule metabolic process
Unigene0001833	20	71	0.2296	0.2777	0.4554	1.013	1.366	1.0157	0.3209	1.13157	1.81813	0.000857227	0.0171741	yes	-	--	-	-	-	-
Unigene0001838	148	26	2.615	2.1188	1.9632	0.308	0.3122	0.597	2.23233	0.405733	-2.45995	6.67411e-07	3.98863e-05	yes	At1g69990	PREDICTED: inactive LRR receptor-like serine/threonine-protein kinase BIR2 [Phoenix dactylifera]	-	-	-	-
Unigene0001843	655.333	1403	3.4102	3.772	8.4447	9.613	12.1086	11.0252	5.20897	10.9156	1.06732	0.00300936	0.0446454	yes	CMTA3	LOW QUALITY PROTEIN: calmodulin-binding transcription activator 3-like [Asparagus officinalis]	-	-	-	-
Unigene0001846	0.333333	8	0	0	0.1324	0.5076	0.8822	1.3623	0.0441333	0.917367	4.37756	0.00286607	0.0430345	yes	-	--	-	-	-	-
Unigene0001856	16.6667	0	0.3365	0.623	0.7379	0	0	0	0.5658	0.001	-9.14415	3.29772e-06	0.000167345	yes	APO	chloroperoxidase-like protein [Fragilariopsis cylindrus CCMP1102]	-	-	-	-
Unigene0001865	10.6667	0	1.7979	0.2288	0.4755	0	0	0	0.834067	0.001	-9.70402	0.000761354	0.015717	yes	aac	mitochondrial ADP/ATP translocator protein [Klebsormidium flaccidum]	-	GO:0043226//organelle;GO:0005622//intracellular;GO:0044446//intracellular organelle part;GO:0044422//organelle part;GO:0019866//organelle inner membrane;GO:0031967//organelle envelope;GO:0044464//cell part;GO:0044425//membrane part;GO:0043229//intracellular organelle;GO:0043227//membrane-bounded organelle;GO:0044424//intracellular part;GO:0031224//intrinsic component of membrane;GO:0005623//cell;…	-	GO:0044699//single-organism process;GO:0051179//localization;GO:0009987//cellular process;GO:0051234//establishment of localization;GO:0044763//single-organism cellular process
Unigene0001871	1.33333	25.6667	0	0	0.1845	0.7076	1.5756	0.7913	0.0615	1.02483	4.05866	0.000149732	0.00430337	yes	GIP	Retrovirus-related Pol polyprotein from transposon TNT 1-94, partial [Anthurium amnicola]	-	-	-	-
Unigene0001886	7.66667	0	0.1799	0.7327	0.609	0	0	0	0.5072	0.001	-8.98641	0.00107929	0.0204994	yes	CLAH10	Aldehyde dehydrogenase [Anthurium amnicola]	ko00010//Glycolysis / Gluconeogenesis//Carbohydrate metabolism//Metabolism;ko00620//Pyruvate metabolism//Carbohydrate metabolism//Metabolism;ko00040//Pentose and glucuronate interconversions//Carbohydrate metabolism//Metabolism;ko00561//Glycerolipid metabolism//Lipid metabolism//Metabolism;ko00330//Arginine and proline metabolism//Amino acid metabolism//Metabolism;ko00071//Fatty acid degradation/…	-	GO:0016491//oxidoreductase activity;GO:0003824//catalytic activity	-
Unigene0001896	7016	265	202.837	125.049	77.3043	4.3136	5.4965	6.3788	135.063	5.3963	-4.64552	2.9767e-32	6.27378e-29	yes	AMY1.7	alpha-amylase isozyme 3C isoform X1 [Asparagus officinalis]	ko00500//Starch and sucrose metabolism//Carbohydrate metabolism//Metabolism	-	-	-
Unigene0001929	86	23.6667	0.8368	2.0331	1.2114	0.1787	0.6211	0.3357	1.36043	0.3785	-1.8457	0.00231126	0.0365921	yes	NPF5.2	PREDICTED: protein NRT1/ PTR FAMILY 5.2-like [Phoenix dactylifera]	-	-	-	-
Unigene0001939	65.6667	16.6667	5.0705	5.7514	2.4443	1.406	0.6788	1.5375	4.42207	1.20743	-1.87278	0.00192395	0.0318674	yes	-	LysM domain-containing protein [Cephalotus follicularis]	-	-	-	-
Unigene0001945	2923	169.333	62.5572	87.7535	29.7607	4.5881	3.3849	3.271	60.0238	3.748	-4.00134	1.53788e-22	1.24665e-19	yes	SGR	PREDICTED: protein STAY-GREEN, chloroplastic-like isoform X1 [Musa acuminata subsp. malaccensis] [Musa acuminata]	-	-	-	-
Unigene0001973	36	5.33333	4.1894	3.8498	3.8913	0.6218	0.4323	0.7788	3.97683	0.610967	-2.70245	7.72992e-05	0.0024873	yes	-	--	-	-	-	-
Unigene0002031	15.6667	52.6667	0.4388	0.5957	0.1547	1.3646	1.3147	1.619	0.3964	1.43277	1.85377	0.00266745	0.0409072	yes	-	--	-	-	-	-
Unigene0002051	15	51.6667	0.332	0.3381	0.3425	1.1617	1.0096	1.4235	0.337533	1.19827	1.82785	0.00112108	0.0210904	yes	WRKY22	probable WRKY transcription factor 27 [Asparagus officinalis]	ko04626//Plant-pathogen interaction//Environmental adaptation//Organismal Systems	-	-	-
Unigene0002088	0.666667	11.3333	0	0.0847	0.1056	0.8101	1.672	0.6342	0.0634333	1.03877	4.03349	0.00130784	0.0237489	yes	-	--	-	-	-	-
Unigene0002095	0.333333	9.66667	0	0	0.1017	0.2924	1.4398	0.7847	0.0339	0.838967	4.62926	0.00196515	0.0323832	yes	-	--	-	-	-	-
Unigene0002110	15.6667	0	0.7539	0.2032	0.1126	0	0	0	0.356567	0.001	-8.47803	7.83877e-05	0.0025172	yes	MOD-E	PREDICTED: heat shock protein 83 [Populus euphratica]	ko04141//Protein processing in endoplasmic reticulum//Folding, sorting and degradation//Genetic Information Processing;ko04626//Plant-pathogen interaction//Environmental adaptation//Organismal Systems	GO:0005622//intracellular;GO:0044424//intracellular part;GO:0005623//cell;GO:0044464//cell part	GO:0005488//binding;GO:0097367//carbohydrate derivative binding;GO:0001883//purine nucleoside binding;GO:0036094//small molecule binding;GO:0005515//protein binding;GO:0001882//nucleoside binding;GO:1901363//heterocyclic compound binding;GO:0032549//ribonucleoside binding;GO:0097159//organic cyclic compound binding;GO:0032550//purine ribonucleoside binding	GO:0050896//response to stimulus;GO:0009605//response to external stimulus;GO:0009987//cellular process;GO:0098542//defense response to other organism;GO:0008152//metabolic process;GO:0071704//organic substance metabolic process;GO:0006952//defense response;GO:0044238//primary metabolic process;GO:0043170//macromolecule metabolic process;GO:0009617//response to bacterium;GO:0042742//defense respo…
Unigene0002130	34.6667	1	0.9891	0.9196	0.4367	0.0262	0.0227	0.0234	0.7818	0.0241	-5.01969	1.80555e-07	1.23153e-05	yes	HSP70	heat shock protein 70-2 [Nicotiana tabacum]	ko04141//Protein processing in endoplasmic reticulum//Folding, sorting and degradation//Genetic Information Processing;ko03040//Spliceosome//Transcription//Genetic Information Processing;ko04144//Endocytosis//Transport and catabolism//Cellular Processes	-	GO:1901363//heterocyclic compound binding;GO:0032549//ribonucleoside binding;GO:0097159//organic cyclic compound binding;GO:0097367//carbohydrate derivative binding;GO:0001883//purine nucleoside binding;GO:0036094//small molecule binding;GO:0032550//purine ribonucleoside binding;GO:0005488//binding;GO:0001882//nucleoside binding	-
Unigene0002131	42.6667	0	2.8982	1.3912	1.3139	0	0	0	1.86777	0.001	-10.8671	1.70475e-10	2.26448e-08	yes	HSP70	heat shock protein 70-2 [Nicotiana tabacum]	ko04141//Protein processing in endoplasmic reticulum//Folding, sorting and degradation//Genetic Information Processing;ko03040//Spliceosome//Transcription//Genetic Information Processing;ko04144//Endocytosis//Transport and catabolism//Cellular Processes	-	-	-
Unigene0002135	10.3333	105.333	0.2328	0.4148	0.3324	3.1514	3.8771	3.1996	0.326667	3.40937	3.38361	6.67156e-10	7.82627e-08	yes	Os05g0587100	PREDICTED: probable protein phosphatase 2C 52 isoform X1 [Phoenix dactylifera]	-	-	-	-
Unigene0002142	8.33333	0	1.4009	0.0839	0.7322	0	0	0	0.739	0.001	-9.52943	0.00269271	0.0411647	yes	TEF1	Elongation factor 1-alpha [Anthurium amnicola]	ko03013//RNA transport//Translation//Genetic Information Processing	GO:0005623//cell;GO:0005622//intracellular;GO:0044464//cell part;GO:0044424//intracellular part	GO:0017111//nucleoside-triphosphatase activity;GO:0097367//carbohydrate derivative binding;GO:0032549//ribonucleoside binding;GO:0003824//catalytic activity;GO:1901363//heterocyclic compound binding;GO:0005488//binding;GO:0001882//nucleoside binding;GO:0016787//hydrolase activity;GO:0003723//RNA binding;GO:0097159//organic cyclic compound binding;GO:0016818//hydrolase activity, acting on acid anh…	GO:0034645//cellular macromolecule biosynthetic process;GO:0044260//cellular macromolecule metabolic process;GO:0044237//cellular metabolic process;GO:0043170//macromolecule metabolic process;GO:0044249//cellular biosynthetic process;GO:0009059//macromolecule biosynthetic process;GO:0008152//metabolic process;GO:0009058//biosynthetic process;GO:1901576//organic substance biosynthetic process;GO:0…
Unigene0002160	328.667	1759	32.8438	23.8262	18.1668	141.424	134.175	146.475	24.9456	140.691	2.49567	2.04227e-15	5.86959e-13	yes	THI1.5	PREDICTED: leaf-specific thionin BTH6-like [Oryza sativa Japonica Group]	-	-	-	-
Unigene0002190	19.6667	2.33333	1.7474	1.7793	1.7957	0	0.44	0.1812	1.77413	0.207067	-3.09895	0.00112932	0.0212069	yes	-	--	-	-	-	-
Unigene0002199	27.6667	3	4.7226	3.6067	0.8175	0.2613	0.3405	0.4675	3.04893	0.356433	-3.0966	0.000722417	0.0150801	yes	-	--	-	-	-	-
Unigene0002235	28	0.666667	2.4743	2.1109	1.3582	0.1628	0	0	1.98113	0.0542667	-5.19012	8.5709e-07	4.99311e-05	yes	TEF1	translation elongation factor 1-alpha, partial [Tengia sp. MEN-2015]	ko03013//RNA transport//Translation//Genetic Information Processing	GO:0005622//intracellular;GO:0005623//cell;GO:0044464//cell part;GO:0044424//intracellular part	GO:0032550//purine ribonucleoside binding;GO:0001883//purine nucleoside binding;GO:0003723//RNA binding;GO:0032549//ribonucleoside binding;GO:0003676//nucleic acid binding;GO:0001882//nucleoside binding;GO:0016818//hydrolase activity, acting on acid anhydrides, in phosphorus-containing anhydrides;GO:0017111//nucleoside-triphosphatase activity;GO:0016787//hydrolase activity;GO:0016817//hydrolase a…	GO:0043170//macromolecule metabolic process;GO:0008152//metabolic process;GO:0009059//macromolecule biosynthetic process;GO:0009058//biosynthetic process;GO:0044237//cellular metabolic process;GO:0044260//cellular macromolecule metabolic process;GO:0034645//cellular macromolecule biosynthetic process;GO:1901576//organic substance biosynthetic process;GO:0009987//cellular process;GO:0044249//cellu…
Unigene0002242	62.3333	3.66667	1.3374	1.5253	2.7504	0	0.1132	0.2039	1.87103	0.1057	-4.14579	1.85323e-07	1.2627e-05	yes	WRKY40	PREDICTED: WRKY transcription factor WRKY76 [Elaeis guineensis]	-	-	-	-
Unigene0002248	1394.33	3172.33	28.3179	20.3987	25.7422	50.6168	56.1154	66.9551	24.8196	57.8958	1.22198	7.4526e-06	0.000335866	yes	BHLH63	transcription factor bHLH63-like [Asparagus officinalis]	-	-	-	-
Unigene0002249	350.333	1192	6.0814	5.5554	6.7626	18.9423	22.1122	22.7653	6.13313	21.2733	1.79435	6.31845e-10	7.45353e-08	yes	BHLH63	transcription factor bHLH63-like [Asparagus officinalis]	-	-	-	-
Unigene0002266	1040.67	6247	63.6357	49.3398	37.8516	295.842	314.969	338.576	50.2757	316.462	2.6541	5.98523e-20	3.29078e-17	yes	-	PREDICTED: thionin isoform X2 [Camelina sativa]	-	-	-	-
Unigene0002268	20	0	0.5533	3.8502	1.5219	0	0	0	1.97513	0.001	-10.9477	1.01422e-05	0.000437735	yes	-	--	-	-	-	-
Unigene0002291	3666.67	1171.33	38.1383	41.8387	56.0154	16.5816	15.6905	11.917	45.3308	14.7297	-1.62176	1.14659e-08	1.04581e-06	yes	GDPDL2	rust resistance kinase Lr10-like isoform X1 [Asparagus officinalis]	-	-	-	-
Unigene0002311	496.667	1656.33	6.7858	4.0794	7.5855	17.3659	20.2922	24.4572	6.15023	20.7051	1.75127	4.66935e-08	3.64942e-06	yes	PIF1	transcription factor PIF4-like isoform X2 [Asparagus officinalis]	ko04075//Plant hormone signal transduction//Signal transduction//Environmental Information Processing	-	-	-
Unigene0002341	14	0	1.9546	0.1373	0.9412	0	0	0	1.01103	0.001	-9.98161	0.000219486	0.00590045	yes	rps1802	40S ribosomal protein S18 [Anthurium amnicola]	ko03010//Ribosome//Translation//Genetic Information Processing	GO:0032991//macromolecular complex;GO:0044424//intracellular part;GO:0005623//cell;GO:0005622//intracellular;GO:1990904//ribonucleoprotein complex;GO:0030529//intracellular ribonucleoprotein complex;GO:0044464//cell part	GO:0097159//organic cyclic compound binding;GO:0005488//binding;GO:0003676//nucleic acid binding;GO:0005198//structural molecule activity;GO:1901363//heterocyclic compound binding	GO:0010467//gene expression;GO:0008152//metabolic process;GO:0071704//organic substance metabolic process;GO:0043170//macromolecule metabolic process
Unigene0002351	211.667	805	0.6158	0.5472	3.403	7.2083	6.628	2.6033	1.522	5.47987	1.84817	0.00275679	0.0418209	yes	-	--	-	-	-	-
Unigene0002366	389.667	80.3333	2.2479	1.0772	3.0712	0.4649	0.5542	0.2986	2.1321	0.439233	-2.27922	9.42455e-07	5.41732e-05	yes	-	Sacsin [Anthurium amnicola]	-	-	-	-
Unigene0002377	251.333	75.6667	6.0945	10.4841	4.0164	2.2409	2.2765	2.0614	6.865	2.19293	-1.6464	0.000261392	0.00677635	yes	-	C2H2-like zinc finger protein [Theobroma cacao]	-	-	-	-
Unigene0002389	264.333	672.333	25.44	27.939	38.6998	72.9245	66.263	97.4082	30.6929	78.8652	1.36148	4.16327e-05	0.00148054	yes	-	--	-	-	-	-
Unigene0002394	81.3333	15.3333	1.6375	2.577	3.9306	0.1449	0.6298	0.7132	2.71503	0.495967	-2.45265	0.00016223	0.00462056	yes	At4g28400	phosphatase 2C (PP2C)-like protein [Corchorus olitorius]	-	-	-	-
Unigene0002403	75.6667	322	1.4555	1.5728	4.751	12.7609	13.8539	5.5629	2.5931	10.7259	2.04835	0.000139647	0.00407463	yes	-	--	-	-	-	-
Unigene0002406	56.3333	2.33333	2.5163	1.3622	1.9408	0	0.2021	0.0347	1.93977	0.0789333	-4.6191	6.18606e-08	4.6731e-06	yes	PER12	peroxidase 12-like [Ananas comosus]	ko00940//Phenylpropanoid biosynthesis//Biosynthesis of other secondary metabolites//Metabolism	-	-	-
Unigene0002417	23.3333	75	0.5772	0.5442	0.4885	1.717	1.4921	2.1646	0.536633	1.79123	1.73894	0.000633482	0.0136361	yes	GPAT1	PREDICTED: probable glycerol-3-phosphate acyltransferase 3 [Elaeis guineensis]	ko00564//Glycerophospholipid metabolism//Lipid metabolism//Metabolism;ko00561//Glycerolipid metabolism//Lipid metabolism//Metabolism	-	-	-
Unigene0002477	1.66667	18	0.0827	0.0842	0.3148	1.4086	2.0984	1.4402	0.160567	1.64907	3.36041	0.000361119	0.00873416	yes	-	--	-	-	-	-
Unigene0002499	188.333	64.3333	2.6184	3.2797	1.4045	0.6583	0.9361	1.0307	2.4342	0.875033	-1.47604	0.00149789	0.02647	yes	At3g09070	PREDICTED: UPF0503 protein At3g09070, chloroplastic [Elaeis guineensis]	-	-	-	-
Unigene0002503	95.6667	26.3333	3.1049	3.6216	1.8274	1.3054	0.7165	0.5225	2.8513	0.848133	-1.74926	0.00153667	0.0269809	yes	-	uncharacterized protein A4U43_C09F1680, partial [Asparagus officinalis]	-	-	-	-
Unigene0002522	41	181	4.9349	3.8427	4.0535	17.8997	20.7741	19.8073	4.27703	19.4937	2.18833	3.49496e-07	2.21426e-05	yes	-	wound-responsive family protein [Medicago truncatula]	-	-	-	-
Unigene0002531	133.667	24.3333	9.7738	21.149	17.7648	2.0275	3.9938	2.9024	16.2292	2.97457	-2.44784	3.48155e-06	0.000175127	yes	SBH2	sphinganine C4-monooxygenase 2-like [Asparagus officinalis]	ko00600//Sphingolipid metabolism//Lipid metabolism//Metabolism	-	-	-
Unigene0002545	6425	12870.3	226.833	137.274	74.2351	281.153	304.628	351.171	146.114	312.317	1.09592	0.00161577	0.0279491	yes	PPCK1	PREDICTED: phosphoenolpyruvate carboxylase kinase 2-like [Phoenix dactylifera]	-	-	-	-
Unigene0002556	10980.7	5107.33	107.915	97.6702	71.5636	46.4507	43.1564	45.79	92.383	45.1324	-1.03347	7.42231e-05	0.00240054	yes	PMA4	plasma membrane ATPase [Asparagus officinalis]	ko00190//Oxidative phosphorylation//Energy metabolism//Metabolism	GO:0016020//membrane;GO:0031224//intrinsic component of membrane;GO:0044425//membrane part	GO:0016787//hydrolase activity;GO:0032549//ribonucleoside binding;GO:0097159//organic cyclic compound binding;GO:0017111//nucleoside-triphosphatase activity;GO:0001882//nucleoside binding;GO:0016817//hydrolase activity, acting on acid anhydrides;GO:0016818//hydrolase activity, acting on acid anhydrides, in phosphorus-containing anhydrides;GO:0003824//catalytic activity;GO:0097367//carbohydrate de…	GO:0009259//ribonucleotide metabolic process;GO:1901293//nucleoside phosphate biosynthetic process;GO:0006139//nucleobase-containing compound metabolic process;GO:0044763//single-organism cellular process;GO:0006163//purine nucleotide metabolic process;GO:1901362//organic cyclic compound biosynthetic process;GO:0019438//aromatic compound biosynthetic process;GO:1901137//carbohydrate derivative bi…
Unigene0002559	108.667	24	1.1726	1.6389	5.9835	0.9514	0.7538	0.1752	2.93167	0.6268	-2.22564	0.00237446	0.0372451	yes	At3g47570	probable LRR receptor-like serine/threonine-protein kinase At3g47570 [Asparagus officinalis]	-	-	-	-
Unigene0002560	852	304.667	4.8496	4.563	12.0692	2.8882	3.1257	1.5328	7.1606	2.51557	-1.5092	0.000424988	0.00992671	yes	At3g47570	probable LRR receptor-like serine/threonine-protein kinase At3g47570 [Asparagus officinalis]	-	-	-	-
Unigene0002586	120	369	2.3185	2.2545	3.7916	8.5666	8.1293	9.1426	2.7882	8.61283	1.62715	1.52788e-05	0.000617787	yes	-	--	-	-	-	-
Unigene0002596	67	0.666667	2.3341	3.6972	3.4568	0	0	0.0941	3.1627	0.0313667	-6.65578	7.00605e-13	1.30969e-10	yes	YLS9	late embryogenesis abundant protein [Medicago truncatula]	-	-	-	-
Unigene0002642	3	31.6667	0.2044	0.0694	0.4324	1.5752	1.2248	4.3762	0.2354	2.39207	3.34507	0.000187394	0.00517864	yes	-	--	-	-	-	-
Unigene0002667	20.6667	1.66667	1.9279	2.454	2.0803	0.1173	0.2039	0.2099	2.15407	0.177033	-3.60497	7.38749e-05	0.00239418	yes	At3g47570	receptor kinase-like protein Xa21 [Asparagus officinalis]	-	-	-	-
Unigene0002753	7	0	0.3493	0.1779	0.4989	0	0	0	0.342033	0.001	-8.41799	0.00111472	0.0210087	yes	adh1	alcohol dehydrogenase-like protein, partial [Heterocapsa triquetra]	ko00940//Phenylpropanoid biosynthesis//Biosynthesis of other secondary metabolites//Metabolism	-	-	-
Unigene0002763	503	218.333	7.3691	6.9586	8.961	3.4124	4.5599	2.3013	7.7629	3.42453	-1.18069	0.00105422	0.0201077	yes	PXC3	leucine-rich repeat receptor-like tyrosine-protein kinase PXC3 isoform X2 [Asparagus officinalis]	-	-	-	-
Unigene0002801	2724.67	1239.33	30.1809	32.2605	48.0531	19.9094	20.2044	10.7725	36.8315	16.9621	-1.11863	0.000477491	0.0108994	yes	At3g47570	probable LRR receptor-like serine/threonine-protein kinase At3g47570 [Asparagus officinalis]	-	-	-	-
Unigene0002804	159	28.6667	11.4737	6.3487	3.7374	1.37	0.8242	1.98	7.1866	1.3914	-2.36877	2.52641e-05	0.000955395	yes	ATJ11	chaperone protein dnaJ 11, chloroplastic-like [Asparagus officinalis]	-	-	-	-
Unigene0002807	579.333	153	35.4233	45.8052	15.1015	9.0487	8.9868	9.1944	32.11	9.07663	-1.82279	1.36564e-05	0.000563628	yes	NUDT1	nudix hydrolase 1 [Asparagus officinalis]	-	GO:0044444//cytoplasmic part;GO:0005737//cytoplasm;GO:0005622//intracellular;GO:0005623//cell;GO:0044424//intracellular part;GO:0044464//cell part	GO:0047429//nucleoside-triphosphate diphosphatase activity;GO:0016818//hydrolase activity, acting on acid anhydrides, in phosphorus-containing anhydrides;GO:0016462//pyrophosphatase activity;GO:0003824//catalytic activity;GO:0005488//binding;GO:0016787//hydrolase activity;GO:0043169//cation binding;GO:0043167//ion binding;GO:0016817//hydrolase activity, acting on acid anhydrides	GO:0006950//response to stress;GO:0050896//response to stimulus;GO:0033554//cellular response to stress;GO:0051716//cellular response to stimulus;GO:0009987//cellular process
Unigene0002836	52.6667	0	1.0983	0.6627	5.9382	0	0	0	2.5664	0.001	-11.3255	7.45538e-09	7.02528e-07	yes	-	--	-	-	-	-
Unigene0002845	184.333	395	5.5466	5.0518	8.2927	14.1756	13.492	13.1859	6.29703	13.6178	1.11275	0.001718	0.0293192	yes	HYH	bZIP family transcription factor, partial [Hyacinthus orientalis]	ko04712//Circadian rhythm - plant//Environmental adaptation//Organismal Systems	-	-	-
Unigene0002869	213.667	37.3333	4.2475	6.8464	2.4532	0.784	0.7451	0.9863	4.5157	0.838467	-2.42912	1.05631e-06	6.00626e-05	yes	GA2OX1	PREDICTED: gibberellin 2-beta-dioxygenase 1 [Phoenix dactylifera]	-	-	-	-
Unigene0002883	0	5.33333	0	0	0	0.6096	0.4414	0.4545	0.001	0.501833	8.97106	0.00231536	0.0366224	yes	-	protein UPSTREAM OF FLC, partial [Asparagus officinalis]	-	-	-	-
Unigene0002890	5	22	0.2759	0.3371	0.2802	1.4772	1.2837	1.3216	0.297733	1.36083	2.1924	0.00337417	0.0486087	yes	-	--	-	-	-	-
Unigene0002892	28.6667	0	3.4203	0.2177	1.2211	0	0	0	1.6197	0.001	-10.6615	3.73275e-06	0.000185841	yes	TAR1-A	transcript antisense to ribosomal rna protein [Nannochloropsis gaditana CCMP526]	-	-	-	-
Unigene0002926	8	48.3333	0.0769	0.2349	0.1952	1.0761	1.2604	0.7744	0.169	1.03697	2.61727	7.96663e-05	0.00254616	yes	-	--	-	-	-	-
Unigene0002944	198.667	981.333	11.7207	12.241	26.7052	84.5801	74.2957	88.6794	16.889	82.5184	2.28863	1.19081e-09	1.32184e-07	yes	-	BnaC09g07450D [Brassica napus]	-	-	-	-
Unigene0002972	88.3333	0	1.1002	6.5118	2.0513	0	0	0	3.2211	0.001	-11.6533	2.47586e-12	4.20822e-10	yes	-	pathogen-related protein-like [Asparagus officinalis]	-	-	-	-
Unigene0003050	72	12.6667	4.9829	6.7439	2.5622	1.2282	0.8005	0.6868	4.763	0.905167	-2.39562	9.54484e-05	0.00294827	yes	-	--	-	-	-	-
Unigene0003075	47.6667	14	1.3959	1.7768	2.3479	0.5946	0.406	0.646	1.8402	0.548867	-1.74533	0.00336555	0.0485358	yes	-	remorin 4.1-like isoform X2 [Asparagus officinalis]	-	-	-	-
Unigene0003083	38	105.667	0.6962	0.818	0.6798	1.4121	2.0579	2.7795	0.731333	2.08317	1.51018	0.00176516	0.0299783	yes	TPP6	PREDICTED: probable trehalose-phosphate phosphatase 6 [Elaeis guineensis]	ko00500//Starch and sucrose metabolism//Carbohydrate metabolism//Metabolism	-	-	-
Unigene0003084	22	102.667	0.3195	0.3977	0.5859	2.1821	2.084	1.8556	0.434367	2.04057	2.23198	8.31824e-06	0.000371699	yes	TBL25	protein trichome birefringence-like 25 [Asparagus officinalis]	-	-	-	-
Unigene0003107	87.3333	21.6667	3.1153	5.146	1.1424	0.5898	0.7322	1.1684	3.13457	0.830133	-1.91685	0.00244509	0.0381353	yes	-	PREDICTED: uncharacterized protein At5g23160-like [Phoenix dactylifera]	-	-	-	-
Unigene0003111	0	8.66667	0	0	0	1.0522	0.4156	0.8558	0.001	0.774533	9.59718	0.00030168	0.00761473	yes	-	--	-	-	-	-
Unigene0003113	0	11.6667	0	0	0	1.29	2.8026	0	0.001	1.3642	10.4138	0.00192627	0.0318755	yes	-	--	-	-	-	-
Unigene0003190	6	0	0.67	0.597	0.319	0	0	0	0.528667	0.001	-9.04621	0.00224483	0.0357798	yes	crp-6	small subunit ribosomal protein S27e, cytoplasmic [Guillardia theta CCMP2712]	ko03010//Ribosome//Translation//Genetic Information Processing	GO:0005622//intracellular;GO:0044464//cell part;GO:0030529//intracellular ribonucleoprotein complex;GO:1990904//ribonucleoprotein complex;GO:0005623//cell;GO:0044424//intracellular part;GO:0032991//macromolecular complex	GO:0005488//binding;GO:0043167//ion binding;GO:0043169//cation binding	GO:0043170//macromolecule metabolic process;GO:0010467//gene expression;GO:0071704//organic substance metabolic process;GO:0008152//metabolic process
Unigene0003191	92.6667	336.333	2.9761	3.8724	5.9818	13.4819	16.1313	16.7428	4.27677	15.452	1.8532	4.03166e-06	0.000197917	yes	-	--	-	-	-	-
Unigene0003206	2	16	0.101	0.2056	0.3845	2.5805	1.3882	1.5391	0.230367	1.83593	2.99451	0.00145871	0.0258789	yes	-	--	-	-	-	-
Unigene0003207	478	165.667	19.117	20.1483	11.5601	5.7859	4.7093	8.0928	16.9418	6.196	-1.45118	0.000146119	0.0042187	yes	-	Elongation factor 4 [Gossypium arboreum]	-	-	-	-
Unigene0003218	16	0	2.4052	0.4223	1.474	0	0	0	1.43383	0.001	-10.4857	2.78088e-05	0.0010392	yes	crp-63	60S ribosomal protein L32, partial [Anthurium amnicola]	ko03010//Ribosome//Translation//Genetic Information Processing	GO:0044424//intracellular part;GO:1990904//ribonucleoprotein complex;GO:0032991//macromolecular complex;GO:0005622//intracellular;GO:0005623//cell;GO:0044464//cell part;GO:0030529//intracellular ribonucleoprotein complex	-	GO:0008152//metabolic process;GO:0043170//macromolecule metabolic process;GO:0071704//organic substance metabolic process;GO:0010467//gene expression
Unigene0003249	49.3333	2	3.5396	0.6461	0.975	0.1626	0.0706	0	1.72023	0.0777333	-4.46793	6.89746e-06	0.00031466	yes	-	--	-	-	-	-
Unigene0003250	4.33333	36.3333	0.1692	0.1292	0.3221	1.9045	1.4761	1.796	0.206833	1.72553	3.0605	1.99278e-05	0.000777307	yes	-	--	-	-	-	-
Unigene0003257	18.6667	0.666667	1.5587	1.5872	2.1985	0.2108	0	0	1.78147	0.0702667	-4.66408	2.77389e-05	0.0010372	yes	PIL1	--	-	-	-	-
Unigene0003262	4.66667	28	0.067	0.0682	0.425	1.1409	1.2393	0.7655	0.186733	1.04857	2.48937	0.0030083	0.0446454	yes	-	--	-	-	-	-
Unigene0003282	40	0.666667	1.809	3.9074	1.183	0	0	0.1194	2.2998	0.0398	-5.8526	1.07933e-07	7.72e-06	yes	-	--	-	-	-	-
Unigene0003286	630.667	1229	20.8683	20.9484	18.4872	30.4404	37.9735	52.5028	20.1013	40.3056	1.00369	0.00086295	0.0172342	yes	ACO1	1-aminocyclopropane-1-carboxylate oxidase-like [Asparagus officinalis]	ko00270//Cysteine and methionine metabolism//Amino acid metabolism//Metabolism	-	GO:0016638//oxidoreductase activity, acting on the CH-NH2 group of donors;GO:0016641//oxidoreductase activity, acting on the CH-NH2 group of donors, oxygen as acceptor;GO:0043167//ion binding;GO:0036094//small molecule binding;GO:0019842//vitamin binding;GO:0016491//oxidoreductase activity;GO:0043169//cation binding;GO:0016705//oxidoreductase activity, acting on paired donors, with incorporation …	GO:0032502//developmental process;GO:0043449//cellular alkene metabolic process;GO:0044237//cellular metabolic process;GO:0044699//single-organism process;GO:0044767//single-organism developmental process;GO:0044710//single-organism metabolic process;GO:0009692//ethylene metabolic process;GO:1900673//olefin metabolic process;GO:0044707//single-multicellular organism process;GO:0071704//organic su…
Unigene0003288	18.6667	1.33333	0.0522	1.4894	1.7905	0	0.1105	0.1138	1.1107	0.0747667	-3.89293	0.00347505	0.0496551	yes	PECS-2.1	pectinesterase-like [Asparagus officinalis]	ko00500//Starch and sucrose metabolism//Carbohydrate metabolism//Metabolism;ko00040//Pentose and glucuronate interconversions//Carbohydrate metabolism//Metabolism	-	-	-
Unigene0003289	1781	3508.67	106.229	76.2696	96.9773	165.827	169.287	229.759	93.1587	188.291	1.0152	0.000229021	0.00609973	yes	KIC	calcium-binding protein PBP1 [Asparagus officinalis]	-	-	-	-
Unigene0003290	42.6667	0	1.3831	1.5808	0.86	0	0	0	1.27463	0.001	-10.3159	4.86433e-11	6.99015e-09	yes	CIS3	--	-	-	-	-
Unigene0003313	0.333333	14.6667	0	0	0.0793	1.6723	1.2551	0.204	0.0264333	1.0438	5.30334	0.000328336	0.00810952	yes	-	--	-	-	-	-
Unigene0003318	11.3333	78.6667	0.0602	0.1226	1.0695	3.552	2.6094	1.8674	0.417433	2.67627	2.6806	0.00138524	0.0248615	yes	-	--	-	-	-	-
Unigene0003328	8	0	0.666	0.3875	0.1208	0	0	0	0.391433	0.001	-8.61262	0.00128861	0.023467	yes	RPL19B	PREDICTED: 60S ribosomal protein L19-2 [Camelina sativa]	ko03010//Ribosome//Translation//Genetic Information Processing	GO:0044422//organelle part;GO:0030529//intracellular ribonucleoprotein complex;GO:0005622//intracellular;GO:0043226//organelle;GO:0044444//cytoplasmic part;GO:0005737//cytoplasm;GO:0044424//intracellular part;GO:0032991//macromolecular complex;GO:0044391//ribosomal subunit;GO:0016020//membrane;GO:0044464//cell part;GO:1990904//ribonucleoprotein complex;GO:0043228//non-membrane-bounded organelle;G…	GO:0005198//structural molecule activity	GO:0016568//chromatin modification;GO:0006325//chromatin organization;GO:0019222//regulation of metabolic process;GO:0072528//pyrimidine-containing compound biosynthetic process;GO:0016070//RNA metabolic process;GO:0032259//methylation;GO:1901564//organonitrogen compound metabolic process;GO:0051276//chromosome organization;GO:0006725//cellular aromatic compound metabolic process;GO:0044267//cell…
Unigene0003331	1781.67	3919.67	28.945	23.6906	24.1854	57.0828	53.9345	64.1071	25.607	58.3748	1.18881	4.38351e-06	0.00021255	yes	IQD32	PREDICTED: protein IQ-DOMAIN 1-like [Elaeis guineensis]	-	-	-	-
Unigene0003344	454	72	11.927	11.6239	8.8414	1.7873	1.5062	2.0837	10.7974	1.7924	-2.59072	7.68021e-12	1.22013e-09	yes	KCR1	Inactive hydroxysteroid dehydrogenase-like protein 1, partial [Anthurium amnicola]	ko01212//Fatty acid metabolism//Global and Overview//Metabolism;ko01040//Biosynthesis of unsaturated fatty acids//Lipid metabolism//Metabolism;ko00062//Fatty acid elongation//Lipid metabolism//Metabolism	-	-	-
Unigene0003365	110.333	30.6667	3.864	2.7202	1.7258	0.9289	0.8072	0.7272	2.77	0.8211	-1.75426	0.000551869	0.0122221	yes	-	PREDICTED: splicing factor 1 [Oryza brachyantha]	-	-	-	-
Unigene0003375	1342	382.667	65.753	62.4836	33.7849	17.6589	15.3861	16.09	54.0072	16.3783	-1.72136	1.45505e-07	1.01547e-05	yes	GY3	legumin B-like [Asparagus officinalis]	-	-	-	-
Unigene0003380	123.667	5.66667	8.3921	14.1799	15.1017	0.4489	0.3901	0.9037	12.5579	0.5809	-4.43416	8.59342e-13	1.57494e-10	yes	-	uncharacterized protein A4U43_C03F11730 [Asparagus officinalis]	-	-	-	-
Unigene0003385	22.3333	1.33333	1.5268	1.3754	1.3418	0	0	0.2558	1.41467	0.0852667	-4.05234	9.38151e-05	0.00290491	yes	-	PREDICTED: tyrosyl-DNA phosphodiesterase 2 isoform X1 [Elaeis guineensis]	-	-	-	-
Unigene0003393	282	640.667	3.0175	2.4279	3.7677	7.1642	7.879	6.1834	3.07103	7.07553	1.20411	0.000185912	0.00514668	yes	AIR3	subtilisin-like protease SBT5.3 [Asparagus officinalis]	-	-	-	-
Unigene0003395	1	12.3333	0.0781	0.1591	0	1.1409	1.3219	0.7655	0.0790667	1.0761	3.7666	0.00132388	0.0239575	yes	-	--	-	-	-	-
Unigene0003417	19	0	0.6064	0.9262	0.8179	0	0	0	0.7835	0.001	-9.61379	6.388e-07	3.84673e-05	yes	At3g47200	PREDICTED: UPF0481 protein At3g47200-like [Setaria italica]	-	-	-	-
Unigene0003428	0.333333	10.3333	0	0.1036	0	1.6102	1.0764	0.8865	0.0345333	1.19103	5.10808	0.000456148	0.0104994	yes	-	--	-	-	-	-
Unigene0003436	0	5.66667	0	0	0	0.5482	0.2042	0.4904	0.001	0.414267	8.69442	0.00273249	0.0415819	yes	GIP	Retrovirus-related Pol polyprotein from transposon TNT 1-94 [Cajanus cajan]	-	-	-	-
Unigene0003446	245.667	1788.67	4.6024	3.4826	9.5675	42.4196	42.2888	41.8598	5.88417	42.1894	2.84197	8.69471e-14	1.83865e-11	yes	SKIP27	F-box protein At1g61340-like [Asparagus officinalis]	-	-	-	-
Unigene0003476	22	1.33333	2.659	2.6109	1.326	0.1156	0.3013	0	2.19863	0.138967	-3.9838	8.76828e-05	0.002761	yes	-	PREDICTED: SEC14 cytosolic factor [Phoenix dactylifera]	-	-	-	-
Unigene0003490	32.6667	165	4.8657	1.1355	5.0186	17.0249	17.1534	21.7439	3.67327	18.6407	2.34332	2.02713e-05	0.000789245	yes	EXO	LOW QUALITY PROTEIN: protein EXORDIUM-like 1 [Asparagus officinalis]	-	-	-	-
Unigene0003500	18.6667	2	2.1372	1.0363	3.2299	0.2477	0.4305	0	2.13447	0.226067	-3.23906	0.00140871	0.0251579	yes	-	--	-	-	-	-
Unigene0003510	47.6667	0.333333	7.3835	3.5432	1.616	0	0	0.0924	4.1809	0.0308	-7.08474	7.04659e-09	6.67989e-07	yes	HSP70	Heat shock protein 18, partial [Anthurium amnicola]	ko04141//Protein processing in endoplasmic reticulum//Folding, sorting and degradation//Genetic Information Processing;ko03040//Spliceosome//Transcription//Genetic Information Processing;ko04144//Endocytosis//Transport and catabolism//Cellular Processes	-	-	-
Unigene0003515	3.33333	29	0.0838	0.0426	0.3721	1.5799	0.9301	1.5959	0.166167	1.36863	3.04203	0.000415819	0.00973771	yes	-	Chromo domain-containing protein, partial [Cephalotus follicularis]	-	-	-	-
Unigene0003526	87.3333	25.3333	3.2981	3.1447	1.865	0.7663	0.7293	1.0447	2.76927	0.846767	-1.70947	0.00100498	0.0194027	yes	CHLP	Geranylgeranyl diphosphate reductase, partial [Anthurium amnicola]	ko00900//Terpenoid backbone biosynthesis//Metabolism of terpenoids and polyketides//Metabolism;ko00860//Porphyrin and chlorophyll metabolism//Metabolism of cofactors and vitamins//Metabolism	-	GO:0016491//oxidoreductase activity;GO:0003824//catalytic activity;GO:0016627//oxidoreductase activity, acting on the CH-CH group of donors	GO:0034641//cellular nitrogen compound metabolic process;GO:1901566//organonitrogen compound biosynthetic process;GO:0006778//porphyrin-containing compound metabolic process;GO:1901564//organonitrogen compound metabolic process;GO:0044237//cellular metabolic process;GO:0018130//heterocycle biosynthetic process;GO:1901362//organic cyclic compound biosynthetic process;GO:0051188//cofactor biosynthe…
Unigene0003538	4111.33	1798.67	116.464	133.214	77.0594	49.2924	46.5594	54.6775	108.912	50.1764	-1.11809	7.94725e-05	0.00254171	yes	APX1	L-ascorbate peroxidase 2, cytosolic [Asparagus officinalis]	ko00480//Glutathione metabolism//Metabolism of other amino acids//Metabolism;ko00053//Ascorbate and aldarate metabolism//Carbohydrate metabolism//Metabolism	-	-	-
Unigene0003545	578	263.333	52.4795	52.7316	37.5221	21.7904	22.9355	23.2768	47.5777	22.6676	-1.06966	0.000829839	0.016785	yes	-	--	-	-	-	-
Unigene0003551	672.667	1759.33	5.6454	5.3858	10.1426	18.9797	18.9533	17.3994	7.05793	18.4441	1.38584	1.0674e-05	0.000456635	yes	DGK2	diacylglycerol kinase 2 [Asparagus officinalis]	ko00564//Glycerophospholipid metabolism//Lipid metabolism//Metabolism;ko00561//Glycerolipid metabolism//Lipid metabolism//Metabolism;ko04070//Phosphatidylinositol signaling system//Signal transduction//Environmental Information Processing	-	-	-
Unigene0003567	347.667	2000.67	14.31	18.7865	36.7064	117.159	122.763	155.234	23.2676	131.719	2.50106	1.0773e-11	1.66953e-09	yes	-	wound-responsive family protein [Medicago truncatula]	-	-	-	-
Unigene0003569	2	40.6667	0	0	0.3248	2.8027	1.8041	1.3002	0.108267	1.969	4.1848	1.57484e-05	0.000633031	yes	-	--	-	-	-	-
Unigene0003580	16.3333	0	1.9207	1.2713	1.9505	0	0	0	1.71417	0.001	-10.7433	2.92767e-06	0.000150621	yes	-	--	-	-	-	-
Unigene0003586	1819.67	3843.33	15.6462	13.778	24.0466	30.5525	42.0538	40.0326	17.8236	37.5463	1.07488	0.000263501	0.00681428	yes	EDR1	PREDICTED: probable serine/threonine-protein kinase DDB_G0282963 isoform X1 [Elaeis guineensis]	-	-	-	-
Unigene0003600	9.33333	46	0.2946	0.3	0.7479	0.8707	2.0919	3.3909	0.4475	2.11783	2.24263	0.00219991	0.0352862	yes	-	transcription factor TFIIIB component B'' isoform X3 [Asparagus officinalis]	-	-	-	-
Unigene0003607	25	87.3333	0.8334	1.4003	1.1638	3.7023	3.7462	4.7189	1.1325	4.0558	1.84048	0.000268734	0.00692977	yes	At5g57670	PREDICTED: probable receptor-like serine/threonine-protein kinase At5g57670 [Elaeis guineensis]	-	-	-	-
Unigene0003610	10.6667	0	1.6323	0.3324	0.8288	0	0	0	0.931167	0.001	-9.8629	0.000304319	0.00765384	yes	-	--	-	-	-	-
Unigene0003618	15.3333	0	1.5507	0.8311	1.7613	0	0	0	1.38103	0.001	-10.4315	6.60525e-06	0.00030352	yes	CLAH10	Aldehyde dehydrogenase [Anthurium amnicola]	ko00940//Phenylpropanoid biosynthesis//Biosynthesis of other secondary metabolites//Metabolism	-	-	-
Unigene0003626	168	646.667	5.9719	4.447	3.707	18.1859	16.388	22.4293	4.70863	19.0011	2.0127	5.7184e-09	5.49497e-07	yes	Os01g0192000	PREDICTED: zinc finger CCCH domain-containing protein 20-like [Elaeis guineensis]	-	-	-	-
Unigene0003664	0	7.33333	0	0	0	0.6953	0.2589	1.0664	0.001	0.673533	9.39561	0.00127587	0.0232936	yes	-	--	-	-	-	-
Unigene0003682	387.333	1170.67	5.4182	4.5864	11.9204	22.2497	23.6945	19.2549	7.30833	21.733	1.57228	2.48299e-05	0.000940665	yes	GDPD1	glycerophosphodiester phosphodiesterase GDPD1, chloroplastic-like [Asparagus officinalis]	ko00564//Glycerophospholipid metabolism//Lipid metabolism//Metabolism	-	-	-
Unigene0003686	32	5.66667	3.5479	5.1611	1.4155	0.4935	0.4288	0.9934	3.37483	0.638567	-2.40191	0.002249	0.035811	yes	SAUR36	PREDICTED: auxin-responsive protein SAUR36-like [Phoenix dactylifera]	ko04075//Plant hormone signal transduction//Signal transduction//Environmental Information Processing	-	-	-
Unigene0003697	1921.33	609	22.14	35.6851	19.3482	8.5177	7.588	9.5634	25.7244	8.55637	-1.58807	3.94988e-07	2.48257e-05	yes	SCL3	PREDICTED: scarecrow-like protein 3 [Phoenix dactylifera]	-	GO:0005623//cell;GO:0043231//intracellular membrane-bounded organelle;GO:0043226//organelle;GO:0044424//intracellular part;GO:0043229//intracellular organelle;GO:0043227//membrane-bounded organelle;GO:0044464//cell part;GO:0005622//intracellular	GO:0001071//nucleic acid binding transcription factor activity	GO:0065007//biological regulation;GO:0043170//macromolecule metabolic process;GO:0008152//metabolic process;GO:0071704//organic substance metabolic process;GO:0009987//cellular process;GO:0044249//cellular biosynthetic process;GO:0009059//macromolecule biosynthetic process;GO:0009058//biosynthetic process;GO:0010468//regulation of gene expression;GO:0044237//cellular metabolic process;GO:0019222/…
Unigene0003698	0.666667	13.3333	0	0	0.2411	1.618	1.6069	1.034	0.0803667	1.41963	4.14278	0.000390604	0.00926745	yes	-	--	-	-	-	-
Unigene0003704	111	6	3.4494	3.1932	1.8373	0.1174	0.3061	0.0525	2.82663	0.158667	-4.15501	7.24651e-10	8.41307e-08	yes	-	--	-	-	-	-
Unigene0003705	230.667	15.3333	2.7962	7.0479	2.8265	0.4621	0.2921	0.1503	4.22353	0.3015	-3.80822	1.80665e-10	2.3749e-08	yes	AAP1	amino acid permease 1-like [Asparagus officinalis]	-	-	-	-
Unigene0003728	915.333	80	7.9937	12.6445	7.5405	0.7241	0.883	0.9508	9.3929	0.852633	-3.46157	5.91618e-21	3.6674e-18	yes	At2g19130	G-type lectin S-receptor-like serine/threonine-protein kinase At2g19130 [Asparagus officinalis]	-	-	-	-
Unigene0003762	517.667	1015	5.791	5.2483	5.4233	12.5214	11.2025	9.7516	5.48753	11.1585	1.02391	0.000315742	0.00787733	yes	NIN1	LOW QUALITY PROTEIN: neutral/alkaline invertase 1, mitochondrial-like [Asparagus officinalis]	-	-	-	-
Unigene0003790	23.6667	2.66667	2.9722	1.227	1.9375	0.1955	0.5097	0	2.04557	0.235067	-3.12136	0.00113876	0.0213089	yes	-	PREDICTED: extensin-2-like [Nelumbo nucifera]	-	-	-	-
Unigene0003802	4918	9493	43.5778	27.117	29.7133	66.6025	70.7156	64.3618	33.4694	67.2266	1.00619	0.0001945	0.00531922	yes	CESA3	probable cellulose synthase A catalytic subunit 3 [UDP-forming] [Ananas comosus]	-	-	-	-
Unigene0003807	148.333	519.333	4.9521	3.6648	4.4313	16.3348	14.0235	16.8537	4.3494	15.7373	1.8553	5.20908e-08	4.02155e-06	yes	COAD	PREDICTED: phosphopantetheine adenylyltransferase-like isoform X1 [Musa acuminata subsp. malaccensis] [Musa acuminata]	ko00770//Pantothenate and CoA biosynthesis//Metabolism of cofactors and vitamins//Metabolism	-	-	-
Unigene0003837	16	134	0.5249	0.7839	0.4886	5.3234	3.7749	6.6679	0.599133	5.2554	3.13285	2.10148e-09	2.21089e-07	yes	-	--	-	-	-	-
Unigene0003838	10.6667	77.6667	0.0772	0.1965	1.2246	3.8039	3.02	3.2772	0.499433	3.36703	2.75311	0.000432136	0.0100474	yes	-	--	-	-	-	-
Unigene0003844	5	38.3333	0.0715	0.1091	0.4535	1.1305	2.1916	1.2059	0.211367	1.50933	2.83609	0.000382364	0.0091301	yes	-	--	-	-	-	-
Unigene0003855	180	15.6667	8.4127	19.4466	7.1715	0.7473	1.104	1.3372	11.6769	1.06283	-3.45767	1.97454e-09	2.09477e-07	yes	-	UvrABC system A [Gossypium arboreum]	-	-	-	-
Unigene0003856	326	641.333	4.6409	4.3537	5.479	10.835	8.1136	10.2979	4.82453	9.74883	1.01484	0.00104635	0.020006	yes	xlnD	PREDICTED: FAD-dependent urate hydroxylase isoform X2 [Ricinus communis]	-	-	GO:0016709//oxidoreductase activity, acting on paired donors, with incorporation or reduction of molecular oxygen, NAD(P)H as one donor, and incorporation of one atom of oxygen;GO:0016491//oxidoreductase activity;GO:0004497//monooxygenase activity;GO:0016705//oxidoreductase activity, acting on paired donors, with incorporation or reduction of molecular oxygen;GO:0003824//catalytic activity	GO:0044710//single-organism metabolic process;GO:0008152//metabolic process;GO:0044699//single-organism process
Unigene0003867	11.3333	50	0.1732	0.1764	0.4947	1.0012	1.534	1.0607	0.281433	1.19863	2.09053	0.0012242	0.0225867	yes	-	--	-	-	-	-
Unigene0003869	0.666667	40.3333	0	0	0.0401	0.5387	0.5183	1.0671	0.0133667	0.708033	5.72711	1.22216e-08	1.10394e-06	yes	TIM9	PREDICTED: mitochondrial import inner membrane translocase subunit Tim9-like [Musa acuminata subsp. malaccensis] [Musa acuminata]	-	-	-	-
Unigene0003874	2685	787.333	37.2747	46.3596	29.0467	11.6723	11.531	11.4287	37.5603	11.544	-1.70207	1.81652e-09	1.93688e-07	yes	EDS1	PREDICTED: protein EDS1B-like [Elaeis guineensis]	ko04626//Plant-pathogen interaction//Environmental adaptation//Organismal Systems	-	-	-
Unigene0003888	200	552.667	2.741	3.1796	3.3181	10.3687	7.3519	8.6613	3.07957	8.79397	1.51379	4.56831e-06	0.00022016	yes	At2g33280	PREDICTED: probable folate-biopterin transporter 9, chloroplastic [Elaeis guineensis]	-	-	-	-
Unigene0003928	118.667	12	1.536	2.17	1.5985	0.2695	0.1171	0.1808	1.76817	0.189133	-3.22478	4.31618e-09	4.29101e-07	yes	At2g21930	Os09g0449600 [Oryza sativa Japonica Group]	-	-	-	-
Unigene0003944	223.333	31	7.6871	6.0171	4.9787	1.2728	0.6084	0.8826	6.22763	0.921267	-2.75699	4.61393e-09	4.55835e-07	yes	SBH2	PREDICTED: sphinganine C4-monooxygenase 2-like [Phoenix dactylifera]	ko00600//Sphingolipid metabolism//Lipid metabolism//Metabolism	-	-	-
Unigene0003945	128.333	465.333	0.8838	0.8394	1.9849	5.1401	3.9186	4.2841	1.23603	4.4476	1.84731	8.48184e-06	0.000377941	yes	CDC20-1	anaphase-promoting complex subunit cdc20-like protein [Nicotiana tabacum]	ko04120//Ubiquitin mediated proteolysis//Folding, sorting and degradation//Genetic Information Processing	GO:0043226//organelle;GO:0043234//protein complex;GO:0044424//intracellular part;GO:0043227//membrane-bounded organelle;GO:0044464//cell part;GO:0043231//intracellular membrane-bounded organelle;GO:0005622//intracellular;GO:0032991//macromolecular complex;GO:0005623//cell;GO:0043229//intracellular organelle	GO:0005488//binding;GO:0019899//enzyme binding;GO:0005515//protein binding	GO:0009987//cellular process
Unigene0003947	261.333	771.667	2.8848	3.64	12.6049	26.077	18.4827	10.3337	6.37657	18.2978	1.52082	0.00335527	0.0484472	yes	-	--	-	-	-	-
Unigene0003979	10	0	0.5237	0.7703	0.5909	0	0	0	0.6283	0.001	-9.29531	0.000122978	0.00366608	yes	HSP90	Heat shock protein 82 [Dichanthelium oligosanthes]	ko04141//Protein processing in endoplasmic reticulum//Folding, sorting and degradation//Genetic Information Processing;ko04626//Plant-pathogen interaction//Environmental adaptation//Organismal Systems	-	-	-
Unigene0003988	0.333333	30.3333	0	0.067	0	2.4038	2.5763	1.7205	0.0223333	2.23353	6.64399	1.63315e-08	1.43023e-06	yes	-	--	-	-	-	-
Unigene0004035	71.3333	182.333	1.7184	1.0432	1.0068	3.1572	3.7222	3.1845	1.25613	3.35463	1.41717	0.000862007	0.0172317	yes	PLP7	PREDICTED: patatin-like protein 3 [Elaeis guineensis]	-	-	-	-
Unigene0004038	1116.33	2285.67	31.1318	22.5766	25.475	54.8188	52.2028	60.7818	26.3945	55.9345	1.0835	5.93357e-05	0.00199243	yes	-	--	-	-	-	-
Unigene0004061	0.666667	10.6667	0	0	0.1707	0.4091	0.711	1.2443	0.0569	0.788133	3.79194	0.00300097	0.0445733	yes	-	--	-	-	-	-
Unigene0004090	50.3333	184.667	0.4773	0.9509	2.1864	4.2176	3.9285	4.6998	1.20487	4.28197	1.8294	0.000633618	0.0136361	yes	MED26A	PREDICTED: probable mediator of RNA polymerase II transcription subunit 26b [Phoenix dactylifera]	-	-	-	-
Unigene0004129	56	0	1.1731	2.2996	1.8988	0	0	0	1.7905	0.001	-10.8061	4.22822e-13	8.2008e-11	yes	GSTF10	glutathione S-transferase [Dracaena cambodiana]	ko00480//Glutathione metabolism//Metabolism of other amino acids//Metabolism	-	-	-
Unigene0004130	9.33333	60.6667	0.2243	0.0571	0.6407	3.0713	2.2539	0.4885	0.307367	1.9379	2.65646	0.002002	0.0328721	yes	-	--	-	-	-	-
Unigene0004136	29	1.33333	0.7314	1.3033	0.3316	0.0636	0.0552	0	0.788767	0.0396	-4.31603	2.22445e-05	0.000856054	yes	Ephx2	PREDICTED: bifunctional epoxide hydrolase 2 [Elaeis guineensis]	-	-	-	-
Unigene0004158	19	103.667	0.2911	0.3335	1.8477	3.9415	6.1191	2.4962	0.8241	4.1856	2.34454	0.000952926	0.0186252	yes	TS1	LOW QUALITY PROTEIN: threonine synthase, chloroplastic-like [Asparagus officinalis]	ko01230//Biosynthesis of amino acids//Global and Overview//Metabolism;ko00260//Glycine, serine and threonine metabolism//Amino acid metabolism//Metabolism;ko00750//Vitamin B6 metabolism//Metabolism of cofactors and vitamins//Metabolism	-	-	-
Unigene0004170	1113	529.667	10.0087	13.021	12.5314	5.0961	6.1669	6.0189	11.8537	5.76063	-1.04104	0.000291329	0.00740585	yes	At5g02620	ankyrin repeat-containing protein At5g02620-like [Asparagus officinalis]	-	-	-	-
Unigene0004193	14	0	1.7125	0.1453	0.1812	0	0	0	0.679667	0.001	-9.40868	0.000575381	0.0126413	yes	hsps-1	heat shock protein 70-1 [Nicotiana tabacum]	ko04141//Protein processing in endoplasmic reticulum//Folding, sorting and degradation//Genetic Information Processing;ko03040//Spliceosome//Transcription//Genetic Information Processing;ko04144//Endocytosis//Transport and catabolism//Cellular Processes	-	GO:0036094//small molecule binding;GO:0097159//organic cyclic compound binding;GO:0032550//purine ribonucleoside binding;GO:0097367//carbohydrate derivative binding;GO:1901363//heterocyclic compound binding;GO:0001883//purine nucleoside binding;GO:0032549//ribonucleoside binding;GO:0005488//binding;GO:0001882//nucleoside binding	-
Unigene0004203	6.66667	48.6667	0.1308	0.0444	0.0554	0.3185	0.6573	0.7716	0.0768667	0.582467	2.92175	4.71696e-05	0.00164596	yes	-	--	-	-	-	-
Unigene0004222	70	228.333	0.4444	0.61	1.251	2.2929	2.6465	2.4301	0.768467	2.4565	1.67655	0.000278146	0.00713171	yes	-	--	-	-	-	-
Unigene0004230	124.333	21.3333	11.0003	20.6604	18.1533	3.1238	2.1975	3.4602	16.6047	2.92717	-2.50401	1.06711e-06	6.06219e-05	yes	-	--	-	-	-	-
Unigene0004233	18.6667	92.3333	0.2288	0.3365	1.0971	4.2689	2.5	1.2731	0.554133	2.68067	2.27429	0.000915167	0.0180434	yes	-	--	-	-	-	-
Unigene0004236	37.6667	158.333	0.9083	1.58	2.306	8.014	6.9243	5.2745	1.5981	6.7376	2.07588	2.2425e-05	0.000861898	yes	-	PREDICTED: 30S ribosomal protein S5-like [Nicotiana tabacum]	ko03013//RNA transport//Translation//Genetic Information Processing	-	-	-
Unigene0004243	165.333	52	6.1604	3.5129	5.0397	1.6327	1.4478	1.6993	4.90433	1.59327	-1.62207	0.000225553	0.00603022	yes	CRRSP38	cysteine-rich repeat secretory protein 38-like [Asparagus officinalis]	-	-	-	-
Unigene0004252	70.6667	226	6.9211	2.3706	5.1916	13.477	17.7005	16.1681	4.82777	15.7819	1.70884	0.000212284	0.00574593	yes	WRKY41	probable WRKY transcription factor 41 [Asparagus officinalis]	-	-	-	-
Unigene0004271	171.333	671	1.5265	0.8343	2.6494	6.1821	7.9445	5.1929	1.67007	6.43983	1.94712	3.76758e-06	0.000186986	yes	CALS3	Glucan_synthase domain-containing protein/FKS1_dom1 domain-containing protein [Cephalotus follicularis]	-	-	-	-
Unigene0004278	228.333	770.667	0.6984	0.6904	2.6856	5.5837	4.8038	2.8919	1.35813	4.42647	1.70453	0.000662101	0.0140482	yes	-	--	-	-	-	-
Unigene0004283	60.6667	5.66667	3.235	4.6572	2.9737	0.3394	0.7079	0	3.62197	0.3491	-3.37506	1.70747e-05	0.000678577	yes	At3g47570	receptor kinase-like protein Xa21 [Asparagus officinalis]	-	-	-	-
Unigene0004291	624.333	1555	5.1915	7.0253	11.9004	21.507	18.7383	19.6786	8.03907	19.9746	1.31307	8.21072e-05	0.00261276	yes	ATPA	ATPase subunit 1 (mitochondrion) [Nelumbo nucifera]	ko00190//Oxidative phosphorylation//Energy metabolism//Metabolism	GO:0031090//organelle membrane;GO:0016020//membrane;GO:0031975//envelope;GO:0044422//organelle part;GO:0044425//membrane part;GO:0043231//intracellular membrane-bounded organelle;GO:0016469//proton-transporting two-sector ATPase complex;GO:0043229//intracellular organelle;GO:0043234//protein complex;GO:0043226//organelle;GO:0032991//macromolecular complex;GO:0044446//intracellular organelle part;…	GO:0042623//ATPase activity, coupled;GO:0097159//organic cyclic compound binding;GO:0003824//catalytic activity;GO:0005215//transporter activity;GO:0042625//ATPase coupled ion transmembrane transporter activity;GO:0016818//hydrolase activity, acting on acid anhydrides, in phosphorus-containing anhydrides;GO:0022892//substrate-specific transporter activity;GO:0008324//cation transmembrane transpor…	GO:0042455//ribonucleoside biosynthetic process;GO:0008152//metabolic process;GO:0006163//purine nucleotide metabolic process;GO:0044710//single-organism metabolic process;GO:0044763//single-organism cellular process;GO:0009123//nucleoside monophosphate metabolic process;GO:1902600//hydrogen ion transmembrane transport;GO:0018130//heterocycle biosynthetic process;GO:0006810//transport;GO:0015672/…
Unigene0004302	43.6667	221.667	0.1533	0.2007	1.3761	2.1987	4.2963	1.538	0.5767	2.67767	2.21508	0.00246923	0.0384454	yes	-	--	-	-	-	-
Unigene0004315	93	3.33333	3.5665	2.6868	2.3925	0.0706	0.092	0.1579	2.88193	0.106833	-4.7536	1.56341e-12	2.73075e-10	yes	16OMT	trans-resveratrol di-O-methyltransferase-like [Asparagus officinalis]	-	-	-	-
Unigene0004316	402.667	764.667	13.287	16.0144	8.2469	27.2609	21.3894	27.0144	12.5161	25.2216	1.01087	0.00236518	0.0371364	yes	PAL	phenylalanine ammonia-lyase 4, partial [Musa acuminata AAA Group]	ko00940//Phenylpropanoid biosynthesis//Biosynthesis of other secondary metabolites//Metabolism;ko00360//Phenylalanine metabolism//Amino acid metabolism//Metabolism	-	-	-
Unigene0004322	7.66667	36	0.3115	0.0793	0.6426	1.8483	1.5238	1.3568	0.344467	1.5763	2.19411	0.00310728	0.0456908	yes	-	--	-	-	-	-
Unigene0004324	2840	742	60.3545	71.2882	82.5248	17.1352	17.5826	22.1468	71.3892	18.9549	-1.91314	8.58544e-12	1.35037e-09	yes	MSP1	receptor-like protein 12 [Asparagus officinalis]	-	-	-	-
Unigene0004325	297	121	9.0055	12.8472	22.9767	6.7278	5.9408	5.4852	14.9431	6.05127	-1.30417	0.00228841	0.036337	yes	INRPK1	Receptor-like protein 12 [Morus notabilis]	-	-	-	-
Unigene0004330	373	1416.33	3.7566	4.3529	8.2056	27.4156	21.8654	12.8917	5.43837	20.7242	1.93007	4.91493e-07	3.03187e-05	yes	APUM11	PREDICTED: pumilio homolog 2-like [Phoenix dactylifera]	-	-	-	-
Unigene0004331	60.3333	190.667	0.179	0.2604	0.6234	0.996	0.9467	1.32	0.354267	1.08757	1.6182	0.00139937	0.0250183	yes	pol	Retrotransposon gag protein [Asparagus officinalis]	-	-	-	-
Unigene0004334	197.333	58.3333	4.6907	6.3255	2.0385	1.26	1.676	1.1733	4.35157	1.36977	-1.6676	0.000738861	0.015336	yes	CIPK12	CBL-interacting protein kinase 01 [Vitis vinifera]	ko04140//Regulation of autophagy//Transport and catabolism//Cellular Processes	-	GO:0004672//protein kinase activity;GO:0032549//ribonucleoside binding;GO:0001883//purine nucleoside binding;GO:0016772//transferase activity, transferring phosphorus-containing groups;GO:0016740//transferase activity;GO:0032550//purine ribonucleoside binding;GO:1901363//heterocyclic compound binding;GO:0036094//small molecule binding;GO:0016301//kinase activity;GO:0097159//organic cyclic compoun…	GO:0006464//cellular protein modification process;GO:0006793//phosphorus metabolic process;GO:0006796//phosphate-containing compound metabolic process;GO:0044260//cellular macromolecule metabolic process;GO:0071704//organic substance metabolic process;GO:0036211//protein modification process;GO:0044267//cellular protein metabolic process;GO:0050789//regulation of biological process;GO:0044237//ce…
Unigene0004335	552	134.333	4.993	8.5125	4.826	1.3237	1.5228	1.7934	6.1105	1.54663	-1.98216	1.30026e-07	9.14508e-06	yes	eng1	PREDICTED: probable endo-1,3(4)-beta-glucanase ARB_01444 [Musa acuminata subsp. malaccensis] [Musa acuminata]	-	-	GO:0003824//catalytic activity;GO:0004553//hydrolase activity, hydrolyzing O-glycosyl compounds;GO:0016798//hydrolase activity, acting on glycosyl bonds;GO:0016787//hydrolase activity;GO:0052736//beta-glucanase activity	-
Unigene0004339	612.333	2778	3.3454	2.4407	7.6554	26.4794	18.3545	15.5681	4.4805	20.134	2.1679	9.56734e-08	6.91352e-06	yes	psbC	photosystem II CP43 chlorophyll apoprotein, partial (plastid) [Hosta ventricosa]	ko00195//Photosynthesis//Energy metabolism//Metabolism	-	-	-
Unigene0004365	28.3333	81.3333	0.2492	0.5639	0.4746	1.4154	1.025	1.3568	0.429233	1.26573	1.56014	0.00283301	0.0426903	yes	-	--	-	-	-	-
Unigene0004371	0	7.66667	0	0	0	0.0978	0.1274	0.2843	0.001	0.169833	7.40798	0.000833608	0.0168343	yes	-	Retrovirus-related Pol polyprotein from transposon TNT 1-94 [Cajanus cajan]	ko00130//Ubiquinone and other terpenoid-quinone biosynthesis//Metabolism of cofactors and vitamins//Metabolism	-	-	-
Unigene0004388	72.6667	204.667	0.7207	0.6814	1.797	2.4589	4.0831	2.1999	1.06637	2.91397	1.45028	0.00348764	0.0497675	yes	-	PREDICTED: nodulation protein H-like isoform X3 [Phoenix dactylifera]	-	-	-	-
Unigene0004400	61	8.66667	2.8331	4.0869	2.2777	0.6896	0.5493	0.1542	3.0659	0.464367	-2.72297	4.72685e-05	0.00164669	yes	ABCG39	ABC transporter G family member 39-like [Asparagus officinalis]	-	-	-	-
Unigene0004403	9.33333	0.666667	0.4489	0.3324	0.4662	0	0	0.0889	0.415833	0.0296333	-3.81071	0.00338414	0.0487195	yes	RPA1B	replication protein A 70 kDa DNA-binding subunit B [Asparagus officinalis]	ko03420//Nucleotide excision repair//Replication and repair//Genetic Information Processing;ko03030//DNA replication//Replication and repair//Genetic Information Processing;ko03440//Homologous recombination//Replication and repair//Genetic Information Processing;ko03430//Mismatch repair//Replication and repair//Genetic Information Processing	-	-	-
Unigene0004419	1875	4308.33	37.7105	39.8633	46.9714	89.0788	95.8854	106.454	41.5151	97.1393	1.22642	2.22239e-06	0.000118183	yes	COL2	zinc finger protein CONSTANS-LIKE 2 isoform X1 [Asparagus officinalis]	-	-	-	-
Unigene0004430	9	44.6667	0.07	0.2138	0.2443	0.9795	0.7402	0.9145	0.176033	0.878067	2.31848	0.000407315	0.00957296	yes	PUB23	PREDICTED: E3 ubiquitin-protein ligase PUB22-like [Elaeis guineensis]	-	-	-	-
Unigene0004438	249.667	811.333	7.3956	7.7998	16.7647	37.6557	24.7419	40.8385	10.6534	34.412	1.6916	1.38298e-05	0.000570413	yes	-	--	-	-	-	-
Unigene0004443	221.333	88.3333	1.787	2.0742	2.9501	0.8789	0.989	0.867	2.27043	0.911633	-1.31644	0.00111402	0.0210075	yes	SWEET2A	PREDICTED: bidirectional sugar transporter SWEET2a-like isoform X1 [Phoenix dactylifera]	-	-	-	-
Unigene0004444	228.667	20.3333	3.443	3.4465	4.0373	0.2486	0.324	0.413	3.64227	0.328533	-3.47072	7.10908e-14	1.52891e-11	yes	CYP73A2	PREDICTED: cytochrome P450 CYP73A100 [Elaeis guineensis]	ko00940//Phenylpropanoid biosynthesis//Biosynthesis of other secondary metabolites//Metabolism;ko00360//Phenylalanine metabolism//Amino acid metabolism//Metabolism;ko00130//Ubiquinone and other terpenoid-quinone biosynthesis//Metabolism of cofactors and vitamins//Metabolism;ko00941//Flavonoid biosynthesis//Biosynthesis of other secondary metabolites//Metabolism;ko00945//Stilbenoid, diarylheptanoi…	-	-	-
Unigene0004448	201.667	27.6667	5.4982	7.5489	7.3325	0.6391	0.8167	1.379	6.7932	0.944933	-2.84581	3.10124e-09	3.15763e-07	yes	BLH1	PREDICTED: BEL1-like homeodomain protein 1 [Phoenix dactylifera]	-	-	-	-
Unigene0004451	27	362.333	0.472	2.1026	2.8459	22.6884	26.5798	22.1617	1.80683	23.81	3.72003	8.42221e-12	1.33231e-09	yes	-	seed trypsin/chymotrypsin inhibitor IVA-like [Asparagus officinalis]	-	-	-	-
Unigene0004464	66.3333	192.333	1.4356	0.7882	0.7504	3.4086	3.3789	2.314	0.9914	3.03383	1.6136	0.000297277	0.00752764	yes	CESA5	cellulose synthase A catalytic subunit 5 [UDP-forming]-like isoform X1 [Asparagus officinalis]	-	-	-	-
Unigene0004494	936.333	270.333	9.6643	8.5244	23.6742	4.7682	5.5111	1.5927	13.9543	3.95733	-1.81811	0.000196153	0.00535747	yes	UBC24	LOW QUALITY PROTEIN: probable ubiquitin-conjugating enzyme E2 24 [Asparagus officinalis]	ko04120//Ubiquitin mediated proteolysis//Folding, sorting and degradation//Genetic Information Processing	-	-	-
Unigene0004500	447.667	44	8.4927	6.6693	9.4625	0.6727	0.9035	0.8755	8.20817	0.817233	-3.32824	9.87612e-17	3.45004e-14	yes	WRKY40	PREDICTED: WRKY transcription factor WRKY76 [Elaeis guineensis]	-	-	-	-
Unigene0004512	81.3333	7.33333	0.4809	0.8569	2.0449	0.1317	0.0381	0.1309	1.12757	0.100233	-3.49178	2.75444e-06	0.000142404	yes	-	--	-	-	-	-
Unigene0004518	2681	507	20.0701	29.927	18.8215	3.8521	4.7761	4.8736	22.9395	4.5006	-2.34965	7.44666e-15	1.92182e-12	yes	Os04g0656100	plasma membrane ATPase-like isoform X1 [Asparagus officinalis]	ko00190//Oxidative phosphorylation//Energy metabolism//Metabolism	-	-	-
Unigene0004552	227.333	54	1.8687	2.9209	2.0757	0.5458	0.5534	0.5901	2.28843	0.5631	-2.0229	1.37989e-06	7.65659e-05	yes	GLR2.7	PREDICTED: glutamate receptor 2.7-like [Elaeis guineensis]	-	-	-	-
Unigene0004568	297.333	37	9.733	12.6109	8.5379	1.2593	1.5389	1.1971	10.2939	1.33177	-2.95038	4.58449e-12	7.49026e-10	yes	-	--	-	-	-	-
Unigene0004572	2924	749.667	24.2076	30.7936	35.04	6.7961	9.4474	7.0988	30.0137	7.78077	-1.94764	1.51271e-11	2.31032e-09	yes	LOX1.6	probable linoleate 9S-lipoxygenase 5 [Asparagus officinalis]	ko00591//Linoleic acid metabolism//Lipid metabolism//Metabolism	-	GO:0003824//catalytic activity;GO:0016491//oxidoreductase activity;GO:0051213//dioxygenase activity;GO:0016702//oxidoreductase activity, acting on single donors with incorporation of molecular oxygen, incorporation of two atoms of oxygen;GO:0016701//oxidoreductase activity, acting on single donors with incorporation of molecular oxygen	GO:0043436//oxoacid metabolic process;GO:0019752//carboxylic acid metabolic process;GO:0044281//small molecule metabolic process;GO:0009987//cellular process;GO:0072330//monocarboxylic acid biosynthetic process;GO:0046394//carboxylic acid biosynthetic process;GO:0016053//organic acid biosynthetic process;GO:0006082//organic acid metabolic process;GO:0032787//monocarboxylic acid metabolic process;…
Unigene0004584	399.667	173.333	6.3003	6.5233	4.0157	2.6095	2.0997	2.9976	5.6131	2.56893	-1.12763	0.00211538	0.0342632	yes	UGD5	PREDICTED: UDP-glucose 6-dehydrogenase 4 [Elaeis guineensis]	ko00500//Starch and sucrose metabolism//Carbohydrate metabolism//Metabolism;ko00520//Amino sugar and nucleotide sugar metabolism//Carbohydrate metabolism//Metabolism;ko00040//Pentose and glucuronate interconversions//Carbohydrate metabolism//Metabolism;ko00053//Ascorbate and aldarate metabolism//Carbohydrate metabolism//Metabolism	-	-	-
Unigene0004642	8.33333	0	0.6722	2.0536	0.1422	0	0	0	0.956	0.001	-9.90087	0.00293471	0.0438259	yes	-	PREDICTED: U-box domain-containing protein 21-like [Elaeis guineensis]	-	-	-	-
Unigene0004645	1626.33	3451.33	18.6427	12.6975	24.122	41.8644	42.2576	34.8381	18.4874	39.6534	1.1009	0.000187941	0.00518992	yes	-	PREDICTED: histone-lysine N-methyltransferase 2D-like [Elaeis guineensis]	-	-	-	-
Unigene0004670	257.333	521	6.438	4.3213	6.7273	11.2867	12.6982	12.059	5.82887	12.0146	1.04351	0.00157893	0.02752	yes	NUDT16	nudix hydrolase 16, mitochondrial-like isoform X2 [Asparagus officinalis]	-	-	GO:0043169//cation binding;GO:0003824//catalytic activity;GO:0005488//binding;GO:0043167//ion binding	-
Unigene0004679	265	800.333	2.0911	3.6975	6.9949	12.0882	12.4324	13.3227	4.26117	12.6144	1.56576	0.000108577	0.00329441	yes	-	NAC domain-containing protein 89-like [Asparagus officinalis]	-	-	-	-
Unigene0004691	100	245	1.6552	1.5639	2.4478	5.3372	4.3855	4.3663	1.88897	4.69633	1.31394	0.000836853	0.0168783	yes	-	PREDICTED: photosystem I chlorophyll a/b-binding protein 6, chloroplastic [Musa acuminata subsp. malaccensis] [Musa acuminata]	ko00196//Photosynthesis - antenna proteins//Energy metabolism//Metabolism	-	-	-
Unigene0004701	412	1009.67	7.6011	11.4166	18.7123	34.3266	26.6434	31.3912	12.5767	30.7871	1.29157	0.000260674	0.00676329	yes	-	--	-	-	-	-
Unigene0004713	35.3333	124.333	0.9346	1.9668	4.7455	8.9475	7.5778	9.4977	2.54897	8.67433	1.76684	0.00209527	0.0340295	yes	-	--	-	-	-	-
Unigene0004728	293.667	1220.67	8.0691	9.5364	24.626	56.2755	53.9006	60.8643	14.0772	57.0135	2.01795	6.66825e-07	3.98863e-05	yes	-	--	-	-	-	-
Unigene0004729	35	115.333	1.8718	0.897	3.8438	8.4422	5.939	7.0735	2.2042	7.15157	1.698	0.00233929	0.0368856	yes	-	--	-	-	-	-
Unigene0004759	70.6667	383.333	3.2838	3.3439	1.9389	15.5212	16.8803	16.5474	2.85553	16.3163	2.51448	1.86911e-10	2.45191e-08	yes	ZAT7	PREDICTED: zinc finger protein ZAT8-like, partial [Elaeis guineensis]	-	-	-	-
Unigene0004766	7938.67	2515.67	120.81	69.5224	63.4284	28.8534	25.3712	30.5468	84.587	28.2571	-1.58182	1.48944e-07	1.0349e-05	yes	At3g12360	PREDICTED: ankyrin repeat-containing protein At5g02620-like [Nelumbo nucifera]	-	-	-	-
Unigene0004780	333.333	0	4.6599	20.4095	4.2762	0	0	0	9.78187	0.001	-13.2559	3.98953e-21	2.52254e-18	yes	FAOMT	flavonoid 3',5'-methyltransferase-like isoform X1 [Asparagus officinalis]	ko00940//Phenylpropanoid biosynthesis//Biosynthesis of other secondary metabolites//Metabolism;ko00360//Phenylalanine metabolism//Amino acid metabolism//Metabolism;ko00941//Flavonoid biosynthesis//Biosynthesis of other secondary metabolites//Metabolism;ko00945//Stilbenoid, diarylheptanoid and gingerol biosynthesis//Biosynthesis of other secondary metabolites//Metabolism	-	-	-
Unigene0004801	119.667	14	7.2986	4.1532	1.8621	0.1742	0.7568	0.7012	4.43797	0.544067	-3.02804	8.16629e-06	0.000365944	yes	GNS1	PREDICTED: glucan endo-1,3-beta-glucosidase, acidic isoform [Oryza sativa Japonica Group]	-	-	-	-
Unigene0004807	339.667	1991	1.0564	1.2648	5.364	9.8565	21.2747	10.9167	2.56173	14.016	2.45188	7.17287e-06	0.000324881	yes	FPP4	filament-like plant protein 4 [Asparagus officinalis]	-	-	-	-
Unigene0004838	2.33333	17.3333	0.2548	0.0649	0.1617	1.0079	0.539	2.1503	0.160467	1.2324	2.94113	0.00326585	0.0474602	yes	-	--	-	-	-	-
Unigene0004839	2.66667	24.3333	0.0389	0.0792	0.2468	0.7571	1.1925	1.1854	0.121633	1.045	3.10289	0.000270472	0.00696606	yes	-	DUF4219 domain-containing protein/UBN2 domain-containing protein [Cephalotus follicularis]	-	-	-	-
Unigene0004848	30	90.6667	1.9109	3.0723	5.2344	11.9949	7.5519	11.2791	3.40587	10.2753	1.59309	0.00302205	0.0447654	yes	-	--	-	-	-	-
Unigene0004868	0.666667	10	0.1928	0	0	0.8212	0.9175	1.4694	0.0642667	1.06937	4.05654	0.00256677	0.039642	yes	-	--	-	-	-	-
Unigene0004876	9	37.6667	0.2605	0.1428	0.178	0.5852	0.7204	1.1998	0.193767	0.835133	2.10769	0.00158322	0.0275394	yes	CYP707A7	abscisic acid 8'-hydroxylase 3 [Asparagus officinalis]	ko00906//Carotenoid biosynthesis//Metabolism of terpenoids and polyketides//Metabolism	-	-	-
Unigene0004893	2148.67	155.667	154.24	220.927	95.2619	13.9015	13.4717	8.8946	156.81	12.0893	-3.69722	4.76728e-22	3.54624e-19	yes	-	protein PXR1-like [Asparagus officinalis]	-	-	-	-
Unigene0004902	69	172.333	0.8819	1.544	1.0213	3.8226	2.7491	2.4597	1.14907	3.01047	1.38952	0.00158946	0.0276174	yes	-	--	-	-	-	-
Unigene0004910	2878.33	6219.67	52.7682	34.2083	23.6455	74.4002	85.0747	92.8697	36.874	84.1149	1.18976	0.000126671	0.00375141	yes	HMGR	LOW QUALITY PROTEIN: 3-hydroxy-3-methylglutaryl-coenzyme A reductase 3-like [Asparagus officinalis]	ko00900//Terpenoid backbone biosynthesis//Metabolism of terpenoids and polyketides//Metabolism	-	-	-
Unigene0004920	0.666667	13	0	0.0891	0.1111	1.3841	1.2953	1.1431	0.0667333	1.27417	4.255	0.000226245	0.00604107	yes	-	--	-	-	-	-
Unigene0004923	989.667	2890.33	21.5587	15.9171	18.6887	52.5596	55.5311	60.8836	18.7215	56.3248	1.58907	3.65916e-09	3.68314e-07	yes	-	cotton fiber expressed protein [Gossypium hirsutum]	-	-	-	-
Unigene0004929	5.66667	64	0.1401	0.0713	0.2371	1.5914	1.8521	1.5509	0.1495	1.6648	3.47713	8.5061e-08	6.22491e-06	yes	-	--	-	-	-	-
Unigene0004963	2128.67	834	22.5093	28.7415	13.476	8.8274	9.1241	8.881	21.5756	8.94417	-1.27038	5.21594e-05	0.00178656	yes	Os01g0624000	neutral ceramidase-like isoform X1 [Asparagus officinalis]	ko00600//Sphingolipid metabolism//Lipid metabolism//Metabolism	-	-	-
Unigene0004975	2445	717.667	83.5019	73.5894	47.2223	17.7056	21.1737	24.0334	68.1045	20.9709	-1.69936	2.52012e-08	2.08556e-06	yes	CCOAOMT1	caffeoyl-CoA 3-O-methyltransferase [Populus tremuloides]	ko00940//Phenylpropanoid biosynthesis//Biosynthesis of other secondary metabolites//Metabolism;ko00360//Phenylalanine metabolism//Amino acid metabolism//Metabolism;ko00941//Flavonoid biosynthesis//Biosynthesis of other secondary metabolites//Metabolism;ko00945//Stilbenoid, diarylheptanoid and gingerol biosynthesis//Biosynthesis of other secondary metabolites//Metabolism	-	GO:0003824//catalytic activity;GO:0008168//methyltransferase activity;GO:0016741//transferase activity, transferring one-carbon groups;GO:0016740//transferase activity	GO:0008152//metabolic process
Unigene0005015	186.333	37.3333	1.7075	2.1661	1.9011	0.2438	0.3934	0.5401	1.9249	0.392433	-2.29426	8.41425e-07	4.91251e-05	yes	ORTH2	E3 ubiquitin-protein ligase ORTHRUS 2-like [Asparagus officinalis]	-	-	-	-
Unigene0005037	623	1389.67	14.7589	13.8274	21.1498	35.3962	35.4959	41.0796	16.5787	37.3239	1.17077	6.62152e-05	0.00218514	yes	WRKY41	probable WRKY transcription factor 41 [Asparagus officinalis]	-	-	-	-
Unigene0005040	177.333	477.667	2.4849	3.3401	6.107	11.0323	11.4374	9.3725	3.97733	10.6141	1.4161	0.000322601	0.00799994	yes	AtMg00640	PREDICTED: ATP synthase protein MI25 [Ricinus communis]	-	GO:0005623//cell;GO:0005622//intracellular;GO:0044424//intracellular part;GO:0043229//intracellular organelle;GO:0043227//membrane-bounded organelle;GO:0043231//intracellular membrane-bounded organelle;GO:0044464//cell part;GO:0043226//organelle	GO:0022892//substrate-specific transporter activity;GO:0022890//inorganic cation transmembrane transporter activity;GO:0015077//monovalent inorganic cation transmembrane transporter activity;GO:0022857//transmembrane transporter activity;GO:0008324//cation transmembrane transporter activity;GO:0015075//ion transmembrane transporter activity;GO:0005215//transporter activity;GO:0022891//substrate-s…	GO:0006753//nucleoside phosphate metabolic process;GO:0006164//purine nucleotide biosynthetic process;GO:0055086//nucleobase-containing small molecule metabolic process;GO:0009117//nucleotide metabolic process;GO:0009123//nucleoside monophosphate metabolic process;GO:0009167//purine ribonucleoside monophosphate metabolic process;GO:0009141//nucleoside triphosphate metabolic process;GO:0009152//pu…
Unigene0005064	0.333333	12	0	0	0.1103	1.7977	1.4703	0.2838	0.0367667	1.18393	5.00905	0.000763637	0.0157482	yes	-	--	-	-	-	-
Unigene0005069	117.667	577	5.9688	2.9666	4.6454	20.2359	20.967	27.273	4.52693	22.8253	2.33403	7.81819e-10	8.97162e-08	yes	-	uncharacterized protein LOC109718187 isoform X2 [Ananas comosus]	-	-	-	-
Unigene0005086	59.3333	0	1.4009	0.8297	0.4174	0	0	0	0.882667	0.001	-9.78572	7.03759e-12	1.12939e-09	yes	MOD-E	PREDICTED: heat shock protein 82 [Setaria italica]	ko04141//Protein processing in endoplasmic reticulum//Folding, sorting and degradation//Genetic Information Processing;ko04626//Plant-pathogen interaction//Environmental adaptation//Organismal Systems	-	GO:0005515//protein binding;GO:0005488//binding	GO:0044237//cellular metabolic process;GO:0044267//cellular protein metabolic process;GO:0043170//macromolecule metabolic process;GO:0050896//response to stimulus;GO:0009987//cellular process;GO:0071704//organic substance metabolic process;GO:0019538//protein metabolic process;GO:0008152//metabolic process;GO:0044260//cellular macromolecule metabolic process;GO:0044238//primary metabolic process
Unigene0005105	72	383.333	1.0084	0.9926	6.6989	23.3985	17.4897	3.1474	2.89997	14.6785	2.3396	0.00238605	0.0373927	yes	-	--	-	-	-	-
Unigene0005110	73	0.666667	1.5745	3.8424	0.7581	0	0.0574	0	2.05833	0.0191333	-6.74924	5.44574e-10	6.52138e-08	yes	-	leucine-rich repeat extensin-like protein 5 [Ananas comosus]	-	-	-	-
Unigene0005118	12	65.6667	0.2022	0.1716	1.0695	3.1171	3.2434	1.1008	0.4811	2.4871	2.37006	0.0021202	0.0343124	yes	-	--	-	-	-	-
Unigene0005135	43.3333	12	1.2589	1.0489	0.8717	0.3621	0.3147	0.2492	1.05983	0.308667	-1.77972	0.00322596	0.0470204	yes	-	--	-	-	-	-
Unigene0005141	31.6667	1.33333	2.3133	0.3029	0.6712	0.0804	0.0699	0	1.0958	0.0501	-4.45103	6.87657e-05	0.00225401	yes	CYP86A1	Cytochrome P450 86A1 [Ananas comosus]	ko00073//Cutin, suberine and wax biosynthesis//Lipid metabolism//Metabolism	-	GO:0003824//catalytic activity;GO:0046914//transition metal ion binding;GO:0005488//binding;GO:0046906//tetrapyrrole binding;GO:0016491//oxidoreductase activity;GO:0097159//organic cyclic compound binding;GO:1901363//heterocyclic compound binding;GO:0043167//ion binding;GO:0043169//cation binding;GO:0046872//metal ion binding	GO:0044710//single-organism metabolic process;GO:0008152//metabolic process;GO:0044699//single-organism process
Unigene0005143	339.333	711.667	4.8877	6.6674	9.3186	11.3132	16.2685	16.0059	6.9579	14.5292	1.06223	0.00181949	0.0306446	yes	-	serine/arginine repetitive matrix protein 1-like isoform X2 [Asparagus officinalis]	-	-	-	-
Unigene0005146	8774.67	1463.33	221.381	474.115	203.02	48.6302	44.0976	64.8773	299.506	52.535	-2.51123	1.50547e-12	2.64415e-10	yes	fosB	methylmalonyl-CoA epimerase, mitochondrial-like [Asparagus officinalis]	-	-	GO:0003824//catalytic activity	-
Unigene0005154	6.33333	0	0.6432	0.7486	0.4666	0	0	0	0.619467	0.001	-9.27488	0.00150323	0.0265347	yes	hhfA	histone H4 [Zea mays]	-	GO:0043227//membrane-bounded organelle;GO:0005623//cell;GO:0005622//intracellular;GO:0009536//plastid;GO:0043228//non-membrane-bounded organelle;GO:0043229//intracellular organelle;GO:0043232//intracellular non-membrane-bounded organelle;GO:0044464//cell part;GO:0005911//cell-cell junction;GO:0044444//cytoplasmic part;GO:0016020//membrane;GO:0043226//organelle;GO:0044422//organelle part;GO:004442…	GO:0046983//protein dimerization activity;GO:0005515//protein binding;GO:0097159//organic cyclic compound binding;GO:1901363//heterocyclic compound binding;GO:0005488//binding;GO:0003676//nucleic acid binding	GO:0034728//nucleosome organization;GO:0006325//chromatin organization;GO:0071840//cellular component organization or biogenesis;GO:0016043//cellular component organization;GO:0006996//organelle organization;GO:0009987//cellular process;GO:0051276//chromosome organization;GO:0071822//protein complex subunit organization;GO:0043933//macromolecular complex subunit organization;GO:0071824//protein-D…
Unigene0005157	9	0	1.5482	0.1576	0.4913	0	0	0	0.732367	0.001	-9.51642	0.0015907	0.0276238	yes	hhfA	histone 4, partial [Iberis amara]	-	GO:0044424//intracellular part;GO:0043228//non-membrane-bounded organelle;GO:0043231//intracellular membrane-bounded organelle;GO:0005623//cell;GO:0005622//intracellular;GO:0043229//intracellular organelle;GO:0043226//organelle;GO:0043227//membrane-bounded organelle;GO:0044464//cell part;GO:0043232//intracellular non-membrane-bounded organelle	GO:0046983//protein dimerization activity;GO:0005488//binding;GO:0097159//organic cyclic compound binding;GO:1901363//heterocyclic compound binding;GO:0005515//protein binding;GO:0003676//nucleic acid binding	-
Unigene0005192	452.333	1075.33	5.7749	4.0812	6.1409	13.1384	14.4142	11.2502	5.33233	12.9343	1.27836	2.24373e-05	0.000861898	yes	Os02g0678200	SPX domain-containing membrane protein Os06g0129400-like [Asparagus officinalis]	-	-	-	-
Unigene0005193	20	102.667	1.1438	0.4235	0.66	5.3151	3.5924	3.1702	0.742433	4.0259	2.43898	1.08795e-05	0.000463544	yes	-	--	-	-	-	-
Unigene0005221	61	0.666667	7.3777	8.5455	1.4048	0	0	0.2008	5.776	0.0669333	-6.4312	1.20089e-08	1.08628e-06	yes	-	sucrose:sucrose 1-fructosyltransferase [Agave tequilana]	-	-	-	-
Unigene0005233	3.66667	33.6667	0.3757	0	1.2717	5.4863	7.1515	1.4998	0.549133	4.71253	3.10127	0.00156047	0.0273014	yes	-	--	-	-	-	-
Unigene0005243	7.33333	0	0.2421	0.9862	1.8442	0	0	0	1.02417	0.001	-10.0002	0.00188965	0.0314434	yes	PME17	pectinesterase-like [Asparagus officinalis]	ko00500//Starch and sucrose metabolism//Carbohydrate metabolism//Metabolism;ko00040//Pentose and glucuronate interconversions//Carbohydrate metabolism//Metabolism	-	-	-
Unigene0005246	8.66667	52	0.1726	0.1758	0.2739	1.2341	1.3463	1.1746	0.207433	1.25167	2.59313	2.00015e-05	0.000779701	yes	-	--	-	-	-	-
Unigene0005257	7.33333	0	0.5416	1.1949	0.3438	0	0	0	0.693433	0.001	-9.43761	0.00145223	0.0258162	yes	-	receptor kinase-like protein Xa21 [Asparagus officinalis]	-	-	-	-
Unigene0005258	21	3.33333	2.0837	1.1788	2.0573	0.1878	0.3265	0.3361	1.77327	0.283467	-2.64516	0.00138812	0.024892	yes	EFR	receptor kinase-like protein Xa21 [Asparagus officinalis]	-	-	-	-
Unigene0005260	1689.67	665	29.4073	33.4895	32.3618	12.7517	11.4111	14.4636	31.7529	12.8755	-1.30226	2.12955e-06	0.000113724	yes	EFR	receptor kinase-like protein Xa21 [Asparagus officinalis]	-	-	-	-
Unigene0005277	0.333333	8.66667	0	0.1233	0	1.7681	0.5122	1.3182	0.0411	1.1995	4.86715	0.00196732	0.0324022	yes	-	--	-	-	-	-
Unigene0005296	232.667	50.3333	2.3853	3.944	2.1196	0.7741	0.3964	0.7668	2.8163	0.645767	-2.12472	5.65337e-06	0.00026557	yes	CNGC4	PREDICTED: cyclic nucleotide-gated ion channel 4-like [Elaeis guineensis]	-	-	-	-
Unigene0005316	16.6667	0	4.2916	0.7283	0.1297	0	0	0	1.71653	0.001	-10.7453	0.000377561	0.00904273	yes	-	--	-	-	-	-
Unigene0005326	1	18.3333	0.112	0.1141	0.1422	3.1362	2.3699	1.4639	0.122767	2.32333	4.24221	5.14674e-05	0.00176669	yes	-	--	-	-	-	-
Unigene0005329	90.6667	241.333	2.591	2.4897	6.2076	8.9714	9.4944	10.9669	3.76277	9.8109	1.38259	0.00226231	0.0360024	yes	-	transmembrane protein [Arabidopsis thaliana]	-	-	-	-
Unigene0005337	1591.33	97	16.7918	28.1964	9.1865	0.9625	1.3863	1.1442	18.0582	1.16433	-3.95508	4.90514e-20	2.74467e-17	yes	BOR2	PREDICTED: probable boron transporter 2 isoform X2 [Phoenix dactylifera]	-	-	-	-
Unigene0005352	14	93	0.0605	0.5239	0.8837	4.015	3.041	2.4717	0.489367	3.1759	2.69818	0.000111928	0.00338133	yes	-	--	-	-	-	-
Unigene0005363	8.33333	0.333333	1.5446	0.8469	0.7541	0	0.1257	0	1.04853	0.0419	-4.64528	0.00242598	0.0378933	yes	MYB3	PREDICTED: transcription repressor MYB6-like [Nelumbo nucifera]	-	-	GO:0005488//binding	-
Unigene0005365	56	15	3.6414	3.4271	2.8716	0.8058	0.992	0.9612	3.31337	0.919667	-1.84911	0.000845209	0.0170077	yes	-	PREDICTED: extensin-2-like [Sesamum indicum]	-	-	-	-
Unigene0005401	193.667	0	6.2096	3.2729	0.4486	0	0	0	3.31037	0.001	-11.6928	3.32201e-14	7.64093e-12	yes	-	RNA-directed RNA polymerase [Anthurium amnicola]	-	-	-	-
Unigene0005421	104.333	0	3.4904	2.3825	7.8391	0	0	0	4.57067	0.001	-12.1582	1.73681e-16	5.84132e-14	yes	-	uncharacterized protein A4U43_C04F8900 [Asparagus officinalis]	-	-	-	-
Unigene0005452	1629	3398	5.3155	4.8497	7.8681	13.607	12.5854	11.8366	6.0111	12.6763	1.07644	0.000125219	0.00372001	yes	RIBA3	probable monofunctional riboflavin biosynthesis protein RIBA 3, chloroplastic isoform X2 [Asparagus officinalis]	ko00740//Riboflavin metabolism//Metabolism of cofactors and vitamins//Metabolism	-	GO:0016829//lyase activity;GO:0016830//carbon-carbon lyase activity;GO:0003824//catalytic activity	GO:0044281//small molecule metabolic process;GO:0006766//vitamin metabolic process;GO:0009987//cellular process;GO:0042726//flavin-containing compound metabolic process;GO:0046483//heterocycle metabolic process;GO:0044710//single-organism metabolic process;GO:0034641//cellular nitrogen compound metabolic process;GO:1901564//organonitrogen compound metabolic process;GO:0006767//water-soluble vitam…
Unigene0005469	5133.33	1758	26.695	27.412	54.0991	13.1945	14.2551	9.4031	36.0687	12.2842	-1.55394	2.32634e-06	0.000122987	yes	UBC24	LOW QUALITY PROTEIN: probable ubiquitin-conjugating enzyme E2 24 [Asparagus officinalis]	ko04120//Ubiquitin mediated proteolysis//Folding, sorting and degradation//Genetic Information Processing	-	-	-
Unigene0005479	28.6667	0	2.2001	5.6007	3.5686	0	0	0	3.7898	0.001	-11.8879	2.23758e-08	1.88389e-06	yes	-	--	-	-	-	-
Unigene0005480	18.3333	64.3333	1.5904	2.1255	2.2712	4.9597	7.9893	8.2253	1.9957	7.0581	1.82239	0.000861554	0.0172281	yes	POX2	cyclopropane-fatty-acyl-phospholipid synthase family protein [Populus trichocarpa]	-	-	-	-
Unigene0005484	9.66667	0	2.2264	0.7159	0.595	0	0	0	1.1791	0.001	-10.2035	0.000493197	0.0111932	yes	-	--	-	-	-	-
Unigene0005495	237	56.3333	6.9373	5.6466	5.0954	1.2142	1.5704	1.5663	5.8931	1.4503	-2.02268	8.62811e-07	5.01422e-05	yes	PXC3	leucine-rich repeat receptor-like tyrosine-protein kinase PXC3 isoform X2 [Asparagus officinalis]	-	-	-	-
Unigene0005510	4.66667	22.6667	0.8435	0.3681	0.6118	2.9329	2.1664	4.0672	0.6078	3.0555	2.32974	0.00311387	0.0457771	yes	-	--	-	-	-	-
Unigene0005513	46.6667	0.666667	0.9461	2.5691	1.201	0	0	0.0687	1.57207	0.0229	-6.10117	6.48055e-09	6.18971e-07	yes	hsp30	Hsp24 protein [Populus davidiana x Populus alba var. pyramidalis]	ko04141//Protein processing in endoplasmic reticulum//Folding, sorting and degradation//Genetic Information Processing	-	-	-
Unigene0005515	4502.67	2082	48.1908	29.7593	32.9133	19.5714	16.7731	17.2519	36.9545	17.8655	-1.04858	0.000165729	0.00469064	yes	-	--	-	-	-	-
Unigene0005517	1232	500.333	21.9369	19.0883	15.8033	9.7448	7.5409	7.0123	18.9428	8.09933	-1.22578	3.65648e-05	0.00132112	yes	CYP71A9	PREDICTED: cytochrome P450 71A1-like isoform X2 [Phoenix dactylifera]	-	-	-	-
Unigene0005578	188.667	3.66667	5.8426	12.6804	7.4167	0	0.4059	0.0929	8.64657	0.166267	-5.70056	1.02832e-14	2.52995e-12	yes	BHLH126	PREDICTED: transcription factor bHLH36-like isoform X1 [Musa acuminata subsp. malaccensis] [Musa acuminata]	-	-	-	-
Unigene0005581	0	7.66667	0	0	0	0.4528	0.918	0.2025	0.001	0.524433	9.03462	0.0011813	0.021936	yes	Os05g0481400	B3 domain-containing protein Os05g0481400-like [Asparagus officinalis]	-	-	-	-
Unigene0005586	111.333	4.33333	22.6291	10.4524	7.6997	0.4259	0.2467	1.0161	13.5937	0.5629	-4.59392	3.24949e-10	4.09287e-08	yes	-	--	-	-	-	-
Unigene0005594	6	30.6667	0.2867	0.1622	0.1617	0.659	0.9095	1.6647	0.203533	1.07773	2.40466	0.00116354	0.0216763	yes	-	--	-	-	-	-
Unigene0005619	4.33333	29.6667	0.6645	0.2255	0.0937	2.9651	2.8891	1.5274	0.3279	2.46053	2.90764	0.000454546	0.0104701	yes	-	--	-	-	-	-
Unigene0005620	122.333	17	10.8567	15.7931	9.0334	1.7765	0.8684	2.5828	11.8944	1.74257	-2.771	7.27667e-07	4.29595e-05	yes	-	receptor kinase-like protein Xa21 [Asparagus officinalis]	-	-	-	-
Unigene0005664	162.333	349.667	3.8305	4.4385	5.9356	14.3067	7.4596	9.6934	4.73487	10.4866	1.14715	0.00323149	0.0470684	yes	GDPD1	glycerophosphodiester phosphodiesterase GDPD1, chloroplastic-like [Asparagus officinalis]	ko00564//Glycerophospholipid metabolism//Lipid metabolism//Metabolism	-	GO:0042578//phosphoric ester hydrolase activity;GO:0003824//catalytic activity;GO:0016787//hydrolase activity;GO:0016788//hydrolase activity, acting on ester bonds	-
Unigene0005677	9.33333	0	0.7777	0.6701	0.3038	0	0	0	0.583867	0.001	-9.1895	0.000292723	0.00743615	yes	RpL19	PREDICTED: 60S ribosomal protein L19-2 [Camelina sativa]	ko03010//Ribosome//Translation//Genetic Information Processing	GO:0044424//intracellular part;GO:0044446//intracellular organelle part;GO:0044422//organelle part;GO:0043226//organelle;GO:0044464//cell part;GO:0043228//non-membrane-bounded organelle;GO:0005840//ribosome;GO:1990904//ribonucleoprotein complex;GO:0044391//ribosomal subunit;GO:0015934//large ribosomal subunit;GO:0032991//macromolecular complex;GO:0016020//membrane;GO:0005737//cytoplasm;GO:0043229…	GO:0005198//structural molecule activity	GO:0044711//single-organism biosynthetic process;GO:0008213//protein alkylation;GO:0032259//methylation;GO:0051276//chromosome organization;GO:0019637//organophosphate metabolic process;GO:0060255//regulation of macromolecule metabolic process;GO:0090407//organophosphate biosynthetic process;GO:0009058//biosynthetic process;GO:0010605//negative regulation of macromolecule metabolic process;GO:001…
Unigene0005690	0	23.3333	0	0	0	2.5082	1.7208	0.1181	0.001	1.44903	10.5009	1.23358e-05	0.000516739	yes	-	--	-	-	-	-
Unigene0005691	14	0	1.6292	0.4645	0.8272	0	0	0	0.973633	0.001	-9.92723	3.5945e-05	0.00130027	yes	rps23	40S ribosomal protein S23 [Anthurium amnicola]	ko03010//Ribosome//Translation//Genetic Information Processing	-	-	-
Unigene0005721	5876.33	0.666667	45.5081	1.1853	11.7326	0	0.0067	0	19.4753	0.00223333	-13.0902	2.34154e-21	1.54222e-18	yes	ORF	ORF3, partial [Dioscorea rotundata]	-	-	-	-
Unigene0005737	402	24.3333	5.5615	11.6143	7.3232	0.5277	0.5982	0.4105	8.16633	0.512133	-3.9951	2.44066e-17	9.52594e-15	yes	NAC100	PREDICTED: NAC domain-containing protein 100-like [Phoenix dactylifera]	-	-	-	-
Unigene0005753	629.667	132.667	13.1898	8.4423	5.006	2.0802	1.9643	1.9491	8.87937	1.99787	-2.152	8.79511e-08	6.40675e-06	yes	TT12	protein DETOXIFICATION 35 [Asparagus officinalis]	-	GO:0031224//intrinsic component of membrane;GO:0016020//membrane;GO:0044425//membrane part	GO:0022804//active transmembrane transporter activity;GO:0005215//transporter activity;GO:0015291//secondary active transmembrane transporter activity;GO:0022857//transmembrane transporter activity	GO:0044699//single-organism process;GO:0044763//single-organism cellular process;GO:0009987//cellular process
Unigene0005763	104.333	6.33333	6.4887	11.6846	4.3353	0.4988	0.0722	0.8924	7.50287	0.4878	-3.94308	6.25884e-08	4.72244e-06	yes	-	--	-	-	-	-
Unigene0005800	112.667	36.6667	10.6175	13.3807	14.9461	3.8381	4.6695	4.3496	12.9814	4.28573	-1.59884	0.000509573	0.0114825	yes	-	--	-	-	-	-
Unigene0005806	16.6667	0.333333	2.6509	2.2086	1.5296	0.1466	0	0	2.1297	0.0488667	-5.44566	2.16432e-05	0.000836989	yes	-	--	-	-	-	-
Unigene0005841	5025.67	2372	93.5194	126.311	88.9522	48.8042	47.2942	55.463	102.928	50.5205	-1.02669	0.000112378	0.00339328	yes	-	expressed protein [Oryza sativa Japonica Group]	-	-	-	-
Unigene0005849	597.667	2085.33	8.4273	9.4663	37.4423	66.4405	81.2448	36.3023	18.4453	61.3292	1.73332	0.000625259	0.0134838	yes	SDT1	PREDICTED: suppressor of disruption of TFIIS [Eucalyptus grandis]	ko00760//Nicotinate and nicotinamide metabolism//Metabolism of cofactors and vitamins//Metabolism	-	-	-
Unigene0005874	3952	1717.33	46.3429	62.6696	48.1498	22.3475	22.542	25.7924	52.3874	23.5606	-1.15284	1.36008e-05	0.000562067	yes	BLH1	PREDICTED: BEL1-like homeodomain protein 1 [Phoenix dactylifera]	-	-	GO:0005488//binding	GO:0050896//response to stimulus;GO:0009058//biosynthetic process;GO:0065007//biological regulation;GO:0044763//single-organism cellular process;GO:0044699//single-organism process;GO:0010033//response to organic substance;GO:0009987//cellular process;GO:0044238//primary metabolic process;GO:0042221//response to chemical;GO:0008152//metabolic process;GO:1901576//organic substance biosynthetic pro…
Unigene0005883	1	17.3333	0	0	0.2463	1.2593	1.2311	1.2675	0.0821	1.25263	3.93144	0.0001889	0.00520661	yes	-	--	-	-	-	-
Unigene0005894	28	92.6667	1.5886	0.8412	3.7106	6.4962	6.3845	6.8499	2.0468	6.57687	1.68403	0.00342861	0.049186	yes	-	--	-	-	-	-
Unigene0005903	6.33333	0	0.772	0.2144	0.4454	0	0	0	0.477267	0.001	-8.89865	0.0022329	0.0356616	yes	ANB1	Eukaryotic translation initiation factor 5A-2 [Anthurium amnicola]	-	-	GO:0043021//ribonucleoprotein complex binding;GO:0005488//binding;GO:0008135//translation factor activity, RNA binding;GO:0097159//organic cyclic compound binding;GO:0003676//nucleic acid binding;GO:0044877//macromolecular complex binding;GO:1901363//heterocyclic compound binding;GO:0003723//RNA binding	GO:0051128//regulation of cellular component organization;GO:2000112//regulation of cellular macromolecule biosynthetic process;GO:0006449//regulation of translational termination;GO:0080090//regulation of primary metabolic process;GO:0034248//regulation of cellular amide metabolic process;GO:0010556//regulation of macromolecule biosynthetic process;GO:0006417//regulation of translation;GO:006025…
Unigene0005952	23.6667	74.3333	1.03	0.923	1.2553	3.2092	3.486	3.5441	1.06943	3.4131	1.67424	0.000831314	0.0168041	yes	-	--	-	-	-	-
Unigene0005959	1.66667	20.6667	0	0.1307	0.2444	0.703	1.697	1.9568	0.125033	1.45227	3.53792	0.000344278	0.00842755	yes	-	--	-	-	-	-
Unigene0005981	83.6667	271	1.2997	1.1865	4.0108	7.2268	8.0576	5.0749	2.16567	6.78643	1.64784	0.00112896	0.0212069	yes	-	--	-	-	-	-
Unigene0005982	0.666667	21	0.1472	0	0	1.7919	1.1679	2.2444	0.0490667	1.73473	5.14383	9.90717e-06	0.000429938	yes	-	--	-	-	-	-
Unigene0005987	7.66667	101.667	0.0612	0.2076	0.2588	2.9774	3.493	0.5106	0.175867	2.327	3.72592	2.32122e-06	0.000122819	yes	AtMg00810	Retrovirus-related Pol polyprotein from transposon TNT 1-94 [Cajanus cajan]	-	-	-	-
Unigene0006019	1.33333	17.3333	0.0664	0	0.2527	0.8075	0.8421	2.1674	0.106367	1.27233	3.58036	0.000831904	0.0168106	yes	-	--	-	-	-	-
Unigene0006023	9.33333	48.6667	0.1828	0.133	0.5305	2.0344	1.1326	1.1661	0.2821	1.44437	2.35616	0.000644088	0.0137678	yes	-	--	-	-	-	-
Unigene0006043	26.3333	0.333333	1.9125	2.9907	0.6936	0	0	0.0744	1.8656	0.0248	-6.23316	2.24003e-06	0.000118821	yes	-	uncharacterized protein A4U43_C10F13870 [Asparagus officinalis]	-	-	-	-
Unigene0006052	303	771.333	18.226	22.3588	31.7901	64.8849	50.77	70.474	24.125	62.043	1.36274	3.80809e-05	0.00137041	yes	-	PREDICTED: uncharacterized protein LOC105056516 isoform X1 [Elaeis guineensis]	-	-	-	-
Unigene0006063	311	953	20.5144	21.0602	13.9077	61.5655	52.9691	64.3935	18.4941	59.6427	1.68928	6.58599e-08	4.95744e-06	yes	-	DEAD-box ATP-dependent RNA helicase 28 [Anthurium amnicola]	-	-	-	-
Unigene0006067	427.667	37.3333	13.1611	12.3632	7.4288	0.4433	0.6677	1.8772	10.9844	0.996067	-3.46307	1.88648e-10	2.46958e-08	yes	ACA7	alpha carbonic anhydrase 7-like [Asparagus officinalis]	ko00910//Nitrogen metabolism//Energy metabolism//Metabolism	-	-	-
Unigene0006079	23.3333	0	0.5815	2.1148	0.3164	0	0	0	1.00423	0.001	-9.97188	4.97098e-06	0.000237394	yes	ATL2	PREDICTED: RING-H2 finger protein ATL2 [Jatropha curcas]	-	-	-	-
Unigene0006093	383	77	19.5234	31.2404	28.7263	6.0172	4.2234	6.2117	26.4967	5.4841	-2.27249	1.07819e-08	9.89444e-07	yes	PDF2.2	PREDICTED: defensin Ec-AMP-D2-like [Elaeis guineensis]	-	GO:0005623//cell;GO:0030312//external encapsulating structure;GO:0005618//cell wall;GO:0071944//cell periphery;GO:0016020//membrane;GO:0044464//cell part	GO:0030234//enzyme regulator activity;GO:0004857//enzyme inhibitor activity;GO:0098772//molecular function regulator	GO:0050896//response to stimulus;GO:0051707//response to other organism;GO:0006950//response to stress;GO:0001906//cell killing;GO:0009605//response to external stimulus;GO:0009620//response to fungus;GO:0043207//response to external biotic stimulus;GO:0009607//response to biotic stimulus;GO:0051704//multi-organism process
Unigene0006104	2	20	0.1265	0	0.3211	2.4625	1.6049	0.2754	0.1492	1.4476	3.27834	0.00306393	0.0451731	yes	-	--	-	-	-	-
Unigene0006115	15.3333	91.3333	0.26	0.7943	2.4754	7.9107	5.8433	6.299	1.17657	6.68433	2.5062	0.000245133	0.00643667	yes	-	--	-	-	-	-
Unigene0006126	8.33333	60.3333	0.0224	0.3192	0.2842	1.7711	1.8706	0.902	0.2086	1.51457	2.86009	0.000120053	0.00358734	yes	-	--	-	-	-	-
Unigene0006139	425	187.333	13.7064	16.8579	12.8184	6.6647	6.026	7.2035	14.4609	6.6314	-1.12477	0.000909654	0.0179627	yes	-	--	-	-	-	-
Unigene0006172	774.333	221.667	34.9291	51.8795	30.7432	11.132	11.5284	12.4882	39.1839	11.7162	-1.74176	1.57066e-07	1.08775e-05	yes	ADF5	PREDICTED: actin-depolymerizing factor 5 [Elaeis guineensis]	-	GO:0044464//cell part;GO:0044424//intracellular part;GO:0043232//intracellular non-membrane-bounded organelle;GO:0005623//cell;GO:0043229//intracellular organelle;GO:0043226//organelle;GO:0043228//non-membrane-bounded organelle;GO:0005622//intracellular;GO:0005856//cytoskeleton	-	GO:0006996//organelle organization;GO:1902589//single-organism organelle organization;GO:0016043//cellular component organization;GO:0044699//single-organism process;GO:0030029//actin filament-based process;GO:0009987//cellular process;GO:0044763//single-organism cellular process;GO:0071840//cellular component organization or biogenesis;GO:0008154//actin polymerization or depolymerization;GO:0043…
Unigene0006197	719.333	122	41.7331	36.255	29.9927	5.4662	4.9976	8.6093	35.9936	6.3577	-2.50116	4.47778e-12	7.33486e-10	yes	-	uncharacterized protein LOC109717766 [Ananas comosus]	-	-	-	-
Unigene0006213	28.6667	94.3333	1.4817	1.5088	2.7086	7.7903	4.0117	7.1634	1.8997	6.3218	1.73456	0.000992107	0.0191952	yes	-	--	-	-	-	-
Unigene0006237	17	55	1.334	0.7471	1.6934	3.1657	4.7261	4.2848	1.25817	4.05887	1.68975	0.00345886	0.0494798	yes	-	--	-	-	-	-
Unigene0006238	23.3333	3.33333	1.3728	2.0056	1.0607	0.1453	0.2525	0.2599	1.4797	0.219233	-2.75477	0.000690791	0.0145545	yes	-	protein SLOW GREEN 1, chloroplastic [Asparagus officinalis]	-	-	-	-
Unigene0006267	61.3333	195.667	3.2684	1.4013	4.149	6.9086	9.9152	11.0977	2.93957	9.30717	1.66274	0.00059007	0.0128965	yes	-	--	-	-	-	-
Unigene0006274	28	0.666667	3.4022	0.5285	1.1712	0	0.122	0	1.70063	0.0406667	-5.38608	2.35385e-05	0.000898741	yes	rps3002	RS30, ribosomal protein 30 40S small ribosomal subunit [Thalassiosira pseudonana CCMP1335]	ko03010//Ribosome//Translation//Genetic Information Processing	GO:0044424//intracellular part;GO:0030529//intracellular ribonucleoprotein complex;GO:1990904//ribonucleoprotein complex;GO:0044464//cell part;GO:0032991//macromolecular complex;GO:0005622//intracellular;GO:0005623//cell	-	GO:0008152//metabolic process;GO:0010467//gene expression;GO:0071704//organic substance metabolic process;GO:0043170//macromolecule metabolic process
Unigene0006275	12.6667	42	0.4892	0.3558	0.6211	1.7862	1.5523	1.5981	0.4887	1.64553	1.75153	0.00331153	0.047925	yes	-	General negative regulator of transcription subunit 4 [Ananas comosus]	-	-	-	-
Unigene0006286	1480.33	3449.33	34.1887	24.3864	29.6555	75.7568	67.4639	69.5364	29.4102	70.919	1.26986	1.81405e-06	9.85398e-05	yes	KAB1	PREDICTED: probable voltage-gated potassium channel subunit beta [Elaeis guineensis]	-	-	GO:0016614//oxidoreductase activity, acting on CH-OH group of donors;GO:0016491//oxidoreductase activity;GO:0003824//catalytic activity;GO:0016616//oxidoreductase activity, acting on the CH-OH group of donors, NAD or NADP as acceptor	GO:0008152//metabolic process;GO:0044710//single-organism metabolic process;GO:0044699//single-organism process
Unigene0006287	611.667	286.667	12.1856	10.4385	10.0327	6.0568	5.0536	4.8608	10.8856	5.32373	-1.03191	0.000894737	0.0177602	yes	HSC-2	Heat shock protein 70 [Cucumis sativus]	ko04141//Protein processing in endoplasmic reticulum//Folding, sorting and degradation//Genetic Information Processing;ko03040//Spliceosome//Transcription//Genetic Information Processing;ko04144//Endocytosis//Transport and catabolism//Cellular Processes	-	GO:0036094//small molecule binding;GO:0005488//binding;GO:0097159//organic cyclic compound binding;GO:0032550//purine ribonucleoside binding;GO:0097367//carbohydrate derivative binding;GO:0001882//nucleoside binding;GO:1901363//heterocyclic compound binding;GO:0001883//purine nucleoside binding;GO:0032549//ribonucleoside binding	-
Unigene0006304	42.3333	0	1.0146	2.5526	5.1521	0	0	0	2.90643	0.001	-11.505	1.69489e-09	1.82566e-07	yes	-	PREDICTED: 101 kDa malaria antigen [Phoenix dactylifera]	-	-	-	-
Unigene0006312	153.333	3.33333	1.938	4.6611	2.5071	0.1348	0.039	0.0402	3.0354	0.0713333	-5.41117	1.32058e-14	3.1992e-12	yes	LIP	Lipase, partial [Anthurium amnicola]	-	-	-	-
Unigene0006314	37.3333	1.33333	4.4523	0.2267	1.9782	0.2709	0	0	2.21907	0.0903	-4.61908	0.000231945	0.00615946	yes	LTP8	non-specific lipid-transfer protein 8-like [Asparagus officinalis]	-	-	-	-
Unigene0006320	26.3333	0.666667	3.8705	1.478	2.948	0	0.2047	0	2.7655	0.0682333	-5.34092	2.72195e-06	0.000140955	yes	-	--	-	-	-	-
Unigene0006330	396	1494.33	2.2446	1.0565	6.0603	15.0204	12.1062	7.1992	3.12047	11.4419	1.8745	0.000230448	0.00612743	yes	-	--	-	-	-	-
Unigene0006335	0.333333	13	0	0.0378	0	0.7682	0.3927	0.4851	0.0126	0.548667	5.44443	0.000108734	0.00329744	yes	-	--	-	-	-	-
Unigene0006350	18	1	0.7078	2.1622	0.8168	0.0783	0	0.1401	1.22893	0.0728	-4.07732	0.000315821	0.00787733	yes	-	--	-	-	-	-
Unigene0006370	2458.33	276.667	138.925	204.078	68.5112	14.863	16.413	18.0011	137.172	16.4257	-3.06196	2.56433e-15	7.2384e-13	yes	-	--	-	-	-	-
Unigene0006377	77.6667	437.333	4.7306	6.6698	7.2062	26.3946	36.7149	42.5539	6.2022	35.2211	2.50559	1.74036e-10	2.30695e-08	yes	-	--	-	-	-	-
Unigene0006382	3.66667	31.6667	0.0519	0.2115	0.3955	2.9699	2.3612	0.2827	0.219633	1.87127	3.09085	0.00158211	0.0275374	yes	-	--	-	-	-	-
Unigene0006400	55.3333	198.333	0.4541	0.4335	0.8767	2.3374	1.7311	2.2561	0.5881	2.1082	1.84188	4.51715e-05	0.00158148	yes	Tf2-11	Transposon Ty3-G Gag-Pol polyprotein, partial [Anthurium amnicola]	-	-	-	-
Unigene0006446	1163.33	497.667	11.7567	14.1451	18.0106	6.6817	6.1807	6.2142	14.6375	6.35887	-1.20282	4.39919e-05	0.00154446	yes	HIPL1	HIPL1 protein-like [Asparagus officinalis]	-	-	-	-
Unigene0006448	2.66667	28	0	0	0.5739	1.8571	1.9127	1.5384	0.1913	1.7694	3.20935	0.00168339	0.0288765	yes	-	--	-	-	-	-
Unigene0006451	15.3333	0	0.4379	2.4526	0.6486	0	0	0	1.1797	0.001	-10.2042	6.74318e-05	0.00221513	yes	-	--	-	-	-	-
Unigene0006470	72.3333	1.66667	5.7523	6.0464	2.1985	0.1506	0.1308	0.0673	4.66573	0.116233	-5.32701	1.44759e-10	1.9557e-08	yes	-	soluble starch synthase 2-3, chloroplastic/amyloplastic-like [Ananas comosus]	-	-	-	-
Unigene0006507	45	2.66667	3.2674	1.5627	2.3881	0.241	0.2094	0	2.40607	0.150133	-4.00236	1.15634e-06	6.51644e-05	yes	ATL2	RING-H2 finger protein ATL5-like [Asparagus officinalis]	-	-	-	-
Unigene0006509	5	25	0.2815	0.5016	0.3573	2.0555	1.6374	2.2221	0.380133	1.97167	2.37484	0.001451	0.0258074	yes	-	--	-	-	-	-
Unigene0006513	300.333	757	5.1354	1.6282	2.2088	7.6005	7.8384	8.3874	2.9908	7.9421	1.40899	0.000551221	0.0122163	yes	-	Heat shock protein DnaJ with tetratricopeptide repeat isoform 1 [Theobroma cacao]	-	-	-	-
Unigene0006534	342.333	73.6667	20.7848	33.7953	18.8949	6.3647	3.4746	6.8624	24.4917	5.56723	-2.13726	1.01273e-06	5.76884e-05	yes	-	cysteine-rich and transmembrane domain-containing protein A-like [Cajanus cajan]	-	-	-	-
Unigene0006540	14.3333	66.3333	0.9259	0.721	0.8988	4.0435	3.4563	4.6259	0.848567	4.0419	2.25193	3.77439e-05	0.00136061	yes	-	--	-	-	-	-
Unigene0006542	68	0.666667	6.8337	1.933	2.9605	0	0.1147	0	3.90907	0.0382333	-6.67585	1.49955e-10	2.01306e-08	yes	grg-1	Glucose-repressible gene protein, partial [Anthurium amnicola]	-	-	-	-
Unigene0006561	9.33333	0	0.6062	0.3527	0.3298	0	0	0	0.429567	0.001	-8.74674	0.000231084	0.00613917	yes	aldA	PREDICTED: aldehyde dehydrogenase family 2 member B4, mitochondrial isoform X1 [Vitis vinifera]	ko00010//Glycolysis / Gluconeogenesis//Carbohydrate metabolism//Metabolism;ko00620//Pyruvate metabolism//Carbohydrate metabolism//Metabolism;ko00040//Pentose and glucuronate interconversions//Carbohydrate metabolism//Metabolism;ko00561//Glycerolipid metabolism//Lipid metabolism//Metabolism;ko00330//Arginine and proline metabolism//Amino acid metabolism//Metabolism;ko00071//Fatty acid degradation/…	-	GO:0003824//catalytic activity;GO:0016491//oxidoreductase activity	GO:0008152//metabolic process
Unigene0006563	206	576.667	2.054	2.4378	5.0247	9.3697	9.1494	7.8201	3.17217	8.77973	1.46871	0.00015364	0.00439967	yes	ATP6	ATPase subunit 6 (mitochondrion) [Sansevieria trifasciata]	ko00190//Oxidative phosphorylation//Energy metabolism//Metabolism	GO:0031224//intrinsic component of membrane;GO:0045263//proton-transporting ATP synthase complex, coupling factor F(o);GO:0031975//envelope;GO:0044446//intracellular organelle part;GO:0032991//macromolecular complex;GO:0016469//proton-transporting two-sector ATPase complex;GO:0016020//membrane;GO:0045259//proton-transporting ATP synthase complex;GO:0098796//membrane protein complex;GO:0031090//or…	GO:0008324//cation transmembrane transporter activity;GO:0015075//ion transmembrane transporter activity;GO:0015077//monovalent inorganic cation transmembrane transporter activity;GO:0022857//transmembrane transporter activity;GO:0022891//substrate-specific transmembrane transporter activity;GO:0022890//inorganic cation transmembrane transporter activity;GO:0005215//transporter activity;GO:002289…	GO:0009126//purine nucleoside monophosphate metabolic process;GO:0051234//establishment of localization;GO:0009260//ribonucleotide biosynthetic process;GO:1901135//carbohydrate derivative metabolic process;GO:0006725//cellular aromatic compound metabolic process;GO:0006807//nitrogen compound metabolic process;GO:1901566//organonitrogen compound biosynthetic process;GO:0006810//transport;GO:190257…
Unigene0006578	508.667	138	8.2172	12.0427	8.4962	2.6014	2.9092	2.5754	9.58537	2.69533	-1.83037	1.94609e-07	1.31885e-05	yes	CO	PREDICTED: two-component response regulator-like APRR9 isoform X3 [Phoenix dactylifera]	-	-	-	-
Unigene0006590	1150.33	4113	11.3757	6.9561	18.8008	44.4676	55.723	31.3878	12.3775	43.8595	1.82516	5.86651e-07	3.56324e-05	yes	Os01g0580200	PREDICTED: beta-galactosidase [Phoenix dactylifera]	-	-	-	-
Unigene0006597	141.333	407.333	2.5559	2.0065	1.9395	5.978	6.6598	6.7943	2.1673	6.47737	1.57951	5.99449e-06	0.000278491	yes	NEK5	serine/threonine-protein kinase Nek5-like [Asparagus officinalis]	-	-	-	-
Unigene0006600	78.3333	8.33333	6.1145	7.264	3.4498	0.7441	0.5748	0.5918	5.60943	0.6369	-3.13872	3.82335e-07	2.41023e-05	yes	-	PAR1 protein [Corchorus olitorius]	-	-	-	-
Unigene0006616	1.33333	17	0.1297	0.066	0.0823	1.657	0.96	1.1295	0.0926667	1.24883	3.75239	0.000186265	0.00515195	yes	-	--	-	-	-	-
Unigene0006640	530.667	155.667	3.1296	3.8973	4.8586	1.2943	1.2251	1.0253	3.96183	1.18157	-1.74547	5.53343e-07	3.38042e-05	yes	EFR	receptor kinase-like protein Xa21 [Asparagus officinalis]	-	-	-	-
Unigene0006646	13.3333	0	0.9075	0.462	0.576	0	0	0	0.6485	0.001	-9.34096	2.19036e-05	0.000846145	yes	anc1	mitochondrial ADP, ATP carrier protein precursor, partial [Oryza sativa Indica Group]	-	GO:0009536//plastid;GO:0044464//cell part;GO:0044444//cytoplasmic part;GO:0016020//membrane;GO:0031975//envelope;GO:0044435//plastid part;GO:0044425//membrane part;GO:0031967//organelle envelope;GO:0043231//intracellular membrane-bounded organelle;GO:0044424//intracellular part;GO:0009526//plastid envelope;GO:0043226//organelle;GO:0031224//intrinsic component of membrane;GO:0005737//cytoplasm;GO:…	GO:0005346//purine ribonucleotide transmembrane transporter activity;GO:0005337//nucleoside transmembrane transporter activity;GO:0005347//ATP transmembrane transporter activity;GO:0008514//organic anion transmembrane transporter activity;GO:0005215//transporter activity;GO:0015216//purine nucleotide transmembrane transporter activity;GO:0015075//ion transmembrane transporter activity;GO:0015932/…	GO:0006811//ion transport;GO:0098542//defense response to other organism;GO:1902578//single-organism localization;GO:0071705//nitrogen compound transport;GO:0043207//response to external biotic stimulus;GO:0051716//cellular response to stimulus;GO:0033554//cellular response to stress;GO:0051234//establishment of localization;GO:0071702//organic substance transport;GO:0015711//organic anion transp…
Unigene0006652	106	321.667	1.2926	3.4787	6.4465	11.4991	13.2479	8.4114	3.73927	11.0528	1.56358	0.00221524	0.03546	yes	RPS1	ribosomal protein S1 (mitochondrion) [Cocos nucifera]	-	GO:0032991//macromolecular complex;GO:0030529//intracellular ribonucleoprotein complex;GO:1990904//ribonucleoprotein complex;GO:0005622//intracellular;GO:0005623//cell;GO:0044464//cell part;GO:0044424//intracellular part	-	-
Unigene0006669	7.66667	36	0.7057	0.2874	0.8062	3.0058	3.9555	1.5367	0.599767	2.83267	2.23969	0.00182292	0.0306791	yes	-	--	-	-	-	-
Unigene0006670	1148	96.6667	9.0595	29.6473	25.1598	1.8239	1.8522	1.7785	21.2889	1.8182	-3.54952	7.44368e-16	2.34157e-13	yes	PAE8	pectin acetylesterase 8-like isoform X1 [Asparagus officinalis]	-	-	-	-
Unigene0006696	288.667	1120	2.7413	2.3975	5.6829	13.4526	15.9691	11.9635	3.60723	13.7951	1.93519	1.59105e-07	1.10066e-05	yes	-	C-X-C chemokine receptor type 5 [Anthurium amnicola]	-	-	-	-
Unigene0006702	397.333	50.6667	26.8015	29.0682	35.3515	4.3321	3.617	3.9518	30.4071	3.96697	-2.9383	6.01369e-14	1.31571e-11	yes	-	--	-	-	-	-
Unigene0006710	44	10	1.1474	1.6911	1.4949	0.4042	0.1277	0.4932	1.44447	0.3417	-2.07973	0.0018344	0.030815	yes	WRKY75	probable WRKY transcription factor 32 [Asparagus officinalis]	-	-	-	-
Unigene0006727	752.333	2.66667	45.2204	41.5641	46.5027	0.1323	0.115	0.2367	44.4291	0.161333	-8.10532	3.06961e-54	4.26511e-50	yes	-	--	-	-	-	-
Unigene0006732	1652	776	7.9595	10.2462	9.7876	3.5386	4.8048	5.0485	9.3311	4.46397	-1.06372	0.000196093	0.00535747	yes	ABCG39	ABC transporter G family member 39-like isoform X1 [Asparagus officinalis]	-	-	-	-
Unigene0006758	619	193.667	43.0679	55.1056	42.5223	16.8719	13.9921	15.0183	46.8986	15.2941	-1.61657	6.45062e-07	3.87705e-05	yes	-	PREDICTED: cysteine-rich and transmembrane domain-containing protein A-like isoform X1 [Gossypium arboreum]	-	-	-	-
Unigene0006789	25	0	2.3644	0.9442	0.2354	0	0	0	1.18133	0.001	-10.2062	4.54011e-06	0.000219135	yes	-	--	-	-	-	-
Unigene0006797	80.6667	251.667	1.2661	1.0996	2.7417	5.4609	4.1549	6.1427	1.70247	5.25283	1.62547	0.000352198	0.00857885	yes	-	reverse transcriptase [Corchorus capsularis]	-	-	-	-
Unigene0006799	88.3333	370.333	1.5928	1.4577	2.9433	9.6677	6.5249	9.0227	1.99793	8.4051	2.07276	6.382e-07	3.84673e-05	yes	pol	polyprotein [Solanum lycopersicum]	-	-	-	-
Unigene0006811	15.6667	0	2.2093	0.2812	0.9641	0	0	0	1.15153	0.001	-10.1693	6.39635e-05	0.00212026	yes	rps-25	component of cytosolic 80S ribosome and 40S small subunit [Volvox carteri f. nagariensis]	ko03010//Ribosome//Translation//Genetic Information Processing	-	-	-
Unigene0006814	286.333	116.333	7.4746	11.5424	5.9781	2.6657	4.0539	3.8457	8.3317	3.52177	-1.24231	0.00254596	0.0394265	yes	At5g23160	PREDICTED: hepatoma-derived growth factor-related protein 2 [Eucalyptus grandis]	-	-	-	-
Unigene0006815	0	10.3333	0	0	0	0.3325	0.8668	1.1156	0.001	0.771633	9.59177	0.000183335	0.00508872	yes	ATK1	kinesin-like protein KIN-14N [Asparagus officinalis]	-	-	-	-
Unigene0006821	32.3333	4.33333	1.4597	1.9974	1.2739	0.0555	0.2412	0.3477	1.577	0.2148	-2.87612	0.000240741	0.00635567	yes	-	PREDICTED: PI-PLC X-box domain-containing protein DDB_G0293730 [Elaeis guineensis]	-	-	GO:0016787//hydrolase activity;GO:0003824//catalytic activity;GO:0016788//hydrolase activity, acting on ester bonds;GO:0042578//phosphoric ester hydrolase activity	-
Unigene0006822	13	72.3333	0.2695	0.5184	0.4942	2.1868	2.5338	2.5108	0.427367	2.41047	2.49577	9.44307e-06	0.000414061	yes	-	--	-	-	-	-
Unigene0006837	15.6667	148.333	0.2862	0.3643	3.4517	20.0293	14.0002	2.3374	1.3674	12.1223	3.14816	0.000642326	0.013744	yes	-	--	-	-	-	-
Unigene0006866	107	35.6667	9.3271	7.0169	7.7756	2.1178	2.7237	3.4105	8.03987	2.75067	-1.54739	0.000989247	0.0191751	yes	-	--	-	-	-	-
Unigene0006883	15.6667	1	0.8348	0.9634	1.0597	0.0677	0	0.1212	0.952633	0.0629667	-3.91926	0.000236868	0.00626911	yes	-	PREDICTED: histone-lysine N-methyltransferase 2D-like [Brachypodium distachyon]	-	-	-	-
Unigene0006906	2	23.6667	0.0829	0	0.5264	2.7253	2.5438	1.3546	0.2031	2.2079	3.44241	0.000573988	0.0126276	yes	-	pol polyprotein [Citrus x paradisi]	-	-	-	-
Unigene0006913	0	11.6667	0	0	0	1.0049	0.4912	0.5619	0.001	0.686	9.42206	4.45759e-05	0.00156409	yes	ORF	Enzymatic polyprotein, partial [Noccaea caerulescens]	-	-	-	-
Unigene0006936	231.333	686.667	3.6834	3.9493	9.489	13.4745	18.2173	17.7881	5.70723	16.4933	1.53102	0.000139222	0.00406599	yes	SCPL33	serine carboxypeptidase-like 33 [Asparagus officinalis]	-	-	-	-
Unigene0006948	188	39.6667	1.7888	2.0046	2.0065	0.4607	0.3804	0.4225	1.9333	0.4212	-2.19849	2.51814e-07	1.65166e-05	yes	CHX19	PREDICTED: cation/H(+) antiporter 19-like [Musa acuminata subsp. malaccensis] [Musa acuminata]	-	-	-	-
Unigene0006973	70.6667	255	2.739	2.9598	7.8763	11.973	18.2672	17.0418	4.52503	15.7607	1.80033	0.000221846	0.00594621	yes	-	--	-	-	-	-
Unigene0006992	94	3.33333	6.3863	5.559	3.3997	0	0.4358	0.1122	5.115	0.182667	-4.80745	6.13164e-10	7.27387e-08	yes	LECCVA1	PREDICTED: mannose-specific lectin 3-like [Phoenix dactylifera]	-	-	-	-
Unigene0006998	62	0	4.9002	1.227	1.7336	0	0	0	2.62027	0.001	-11.3555	2.52157e-11	3.74263e-09	yes	-	--	-	-	-	-
Unigene0007018	31.6667	0	1.1282	1.436	1.6367	0	0	0	1.4003	0.001	-10.4515	1.19162e-09	1.32184e-07	yes	SYNC2	PREDICTED: asparagine--tRNA ligase, cytoplasmic 2-like [Phoenix dactylifera]	ko00970//Aminoacyl-tRNA biosynthesis//Translation//Genetic Information Processing	GO:0005737//cytoplasm;GO:0044444//cytoplasmic part;GO:0005622//intracellular;GO:0043226//organelle;GO:0043227//membrane-bounded organelle;GO:0044464//cell part;GO:0044424//intracellular part;GO:0005623//cell;GO:0043231//intracellular membrane-bounded organelle;GO:0043229//intracellular organelle	GO:0016876//ligase activity, forming aminoacyl-tRNA and related compounds;GO:0003824//catalytic activity;GO:0004812//aminoacyl-tRNA ligase activity;GO:0016875//ligase activity, forming carbon-oxygen bonds;GO:0016874//ligase activity	GO:0034660//ncRNA metabolic process;GO:0009059//macromolecule biosynthetic process;GO:0043603//cellular amide metabolic process;GO:0019752//carboxylic acid metabolic process;GO:0043038//amino acid activation;GO:0044267//cellular protein metabolic process;GO:0006807//nitrogen compound metabolic process;GO:0006399//tRNA metabolic process;GO:0044271//cellular nitrogen compound biosynthetic process;G…
Unigene0007028	28096.3	90210.3	1284.7	674.49	1216.98	2967.29	3599.99	3797.46	1058.73	3454.91	1.70632	7.2455e-09	6.85817e-07	yes	PP2A1	PREDICTED: protein PHLOEM PROTEIN 2-LIKE A1 [Camelina sativa]	-	-	-	-
Unigene0007031	2.66667	25.3333	0.1161	0.2365	0.1474	1.6251	1.9034	1.3907	0.166667	1.63973	3.29842	6.16155e-05	0.00205479	yes	-	--	-	-	-	-
Unigene0007036	55	144.667	1.0582	0.7408	1.1964	2.1531	3.0951	2.7004	0.998467	2.64953	1.40795	0.00147749	0.0261461	yes	At1g13570	PREDICTED: F-box/FBD/LRR-repeat protein At1g13570-like [Elaeis guineensis]	-	-	-	-
Unigene0007052	400.667	54	11.453	11.1692	8.4835	1.3555	1.4853	1.5291	10.3686	1.45663	-2.83151	4.00038e-13	7.83095e-11	yes	At2g38640	protein LURP-one-related 8-like [Asparagus officinalis]	-	-	-	-
Unigene0007070	14	0	0.916	0.8809	0.4522	0	0	0	0.7497	0.001	-9.55017	1.84819e-05	0.000726284	yes	PSOMT1	PREDICTED: (R,S)-reticuline 7-O-methyltransferase-like [Elaeis guineensis]	-	-	GO:0008171//O-methyltransferase activity;GO:0003824//catalytic activity;GO:0016740//transferase activity;GO:0008168//methyltransferase activity;GO:0016741//transferase activity, transferring one-carbon groups	-
Unigene0007075	125.333	395.667	3.2438	5.2174	6.9722	13.8173	17.0364	17.7403	5.14447	16.198	1.65472	2.41942e-05	0.000920443	yes	SAP12	zinc finger AN1 and C2H2 domain-containing stress-associated protein 11 [Asparagus officinalis]	-	-	GO:0043169//cation binding;GO:0046872//metal ion binding;GO:0005488//binding;GO:0043167//ion binding	GO:0071495//cellular response to endogenous stimulus;GO:0050794//regulation of cellular process;GO:0023052//signaling;GO:0065007//biological regulation;GO:0050789//regulation of biological process;GO:0071310//cellular response to organic substance;GO:0042221//response to chemical;GO:0014070//response to organic cyclic compound;GO:0009719//response to endogenous stimulus;GO:0009628//response to ab…
Unigene0007083	671.667	177.667	38.3466	42.8055	45.4574	10.246	10.6115	13.3736	42.2032	11.4104	-1.88701	5.65226e-09	5.44797e-07	yes	BAM2	LRR receptor-like serine/threonine-protein kinase FLS2 [Asparagus officinalis]	-	-	-	-
Unigene0007092	52	271	0.4161	0.2825	1.2326	3.2206	4.1304	2.3121	0.643733	3.22103	2.32299	2.3381e-05	0.000893268	yes	-	UPF0481 plant-like protein [Medicago truncatula]	-	-	-	-
Unigene0007104	14.6667	1	0.4377	0.8103	0.6566	0	0.1262	0	0.634867	0.0420667	-3.9157	0.000979383	0.019013	yes	At1g11410	receptor-like serine/threonine-protein kinase SD1-8 isoform X3 [Asparagus officinalis]	-	-	-	-
Unigene0007120	76	22.6667	4.4502	5.4731	4.2552	1.6177	1.5281	1.2586	4.72617	1.46813	-1.68669	0.000911753	0.0179985	yes	-	PREDICTED: auxin-responsive protein SAUR36-like [Elaeis guineensis]	ko04075//Plant hormone signal transduction//Signal transduction//Environmental Information Processing	-	-	-
Unigene0007128	310	983	1.3148	1.9796	6.9505	7.6808	13.1309	9.7658	3.41497	10.1925	1.57756	0.00194212	0.0320705	yes	Os01g0905400	B3 domain-containing protein Os03g0120900-like [Asparagus officinalis]	-	-	-	-
Unigene0007137	184.667	443.667	7.0205	12.976	16.4011	25.6322	28.826	32.8893	12.1325	29.1158	1.26292	0.00108669	0.0206089	yes	F26G	PREDICTED: furostanol glycoside 26-O-beta-glucosidase-like [Phoenix dactylifera]	ko00500//Starch and sucrose metabolism//Carbohydrate metabolism//Metabolism;ko00940//Phenylpropanoid biosynthesis//Biosynthesis of other secondary metabolites//Metabolism;ko00460//Cyanoamino acid metabolism//Metabolism of other amino acids//Metabolism	-	-	-
Unigene0007138	18.6667	1	1.5434	1.0296	0.5405	0.1943	0	0	1.03783	0.0647667	-4.00218	0.000399268	0.00941988	yes	vip1	Protein vip1, partial [Anthurium amnicola]	-	-	-	-
Unigene0007139	153	445.667	2.7327	1.3309	3.5256	6.9408	7.8065	7.3741	2.52973	7.3738	1.54342	0.000126074	0.00373899	yes	-	--	-	-	-	-
Unigene0007160	3.66667	23	0.1413	0.072	0.2243	1.333	0.5605	0.8848	0.145867	0.9261	2.66652	0.00122783	0.0226405	yes	-	--	-	-	-	-
Unigene0007172	28246	6096.67	1889.63	1152	944.013	290.884	334.207	280.419	1328.55	301.837	-2.13801	1.62489e-12	2.82253e-10	yes	MALD3	non-specific lipid-transfer protein 1-like [Asparagus officinalis]	-	-	-	-
Unigene0007173	44	8.66667	4.2379	2.3974	1.4944	0.4298	0.6225	0.6409	2.7099	0.5644	-2.26345	0.000922909	0.0181713	yes	-	PREDICTED: mitotic apparatus protein p62-like [Oryza brachyantha]	-	-	-	-
Unigene0007194	0	6.66667	0	0	0	0.1116	0.291	0.5992	0.001	0.333933	8.38342	0.00242176	0.0378622	yes	-	DUF761 domain-containing protein, partial [Cephalotus follicularis]	-	-	-	-
Unigene0007204	51	0.666667	5.0564	2.0917	1.2035	0	0	0.1147	2.78387	0.0382333	-6.18612	1.9398e-08	1.65076e-06	yes	UGT73B4	scopoletin glucosyltransferase-like [Asparagus officinalis]	-	-	-	-
Unigene0007211	37.6667	1.66667	2.6733	2.5407	1.9607	0	0.1885	0.1294	2.39157	0.105967	-4.49627	2.49826e-07	1.64373e-05	yes	-	GPI-anchored-like protein (DUF 3339) [Arabidopsis thaliana]	-	-	-	-
Unigene0007242	40.3333	5.66667	1.3685	1.7151	1.5145	0.1708	0.3711	0.1146	1.5327	0.218833	-2.80817	6.672e-05	0.00219721	yes	MFT	flowering locus T [Agapanthus praecox subsp. orientalis] [Agapanthus praecox]	-	-	-	-
Unigene0007243	525	74.6667	7.0496	9.1724	4.8754	0.9533	1.0422	1.1555	7.03247	1.05033	-2.74318	2.84196e-12	4.79184e-10	yes	Os08g0121900	PREDICTED: LOW QUALITY PROTEIN: glycosyltransferase family 92 protein RCOM_0530710-like [Elaeis guineensis]	-	-	-	-
Unigene0007249	841.667	210	7.3682	10.4604	8.8462	2.0283	2.5357	2.2604	8.8916	2.2748	-1.9667	6.19886e-10	7.33985e-08	yes	-	Os04g0471400, partial [Oryza sativa Japonica Group]	-	-	-	-
Unigene0007254	22	111	0.5719	0.728	2.3595	9.5703	5.7965	2.7503	1.2198	6.03903	2.30767	0.000478424	0.0109167	yes	-	--	-	-	-	-
Unigene0007267	33.6667	4	1.6282	1.4738	0.7349	0.044	0.1148	0.3152	1.27897	0.158	-3.01698	0.000286608	0.00730724	yes	UGT87A1	PREDICTED: UDP-glycosyltransferase 87A2-like [Elaeis guineensis]	-	-	-	-
Unigene0007272	179.333	414.667	8.3594	7.038	12.5087	26.2011	19.7068	19.5261	9.30203	21.8113	1.22946	0.000836675	0.0168783	yes	-	--	-	-	-	-
Unigene0007277	278.333	75	12.2054	15.0621	13.8235	4.0863	4.5588	2.7666	13.697	3.8039	-1.84831	3.91267e-06	0.000192975	yes	-	--	-	-	-	-
Unigene0007286	9	0	0.53	0.2159	0.2691	0	0	0	0.338333	0.001	-8.4023	0.000382791	0.0091334	yes	rco-3	High-affinity glucose transporter, partial [Anthurium amnicola]	-	-	GO:0005215//transporter activity;GO:0022857//transmembrane transporter activity	GO:0051234//establishment of localization;GO:0051179//localization;GO:1902578//single-organism localization;GO:0044699//single-organism process;GO:0006810//transport;GO:0044765//single-organism transport
Unigene0007325	638.667	2418	17.2999	9.465	19.4344	44.6903	58.428	72.6084	15.3998	58.5756	1.92739	9.01111e-09	8.416e-07	yes	BHLH63	transcription factor bHLH63-like [Asparagus officinalis]	-	-	-	-
Unigene0007334	21.6667	88	0.8468	0.7665	1.8513	3.2062	4.9257	5.5834	1.15487	4.57177	1.98503	0.00040821	0.00958792	yes	ATJ20	PREDICTED: chaperone protein dnaJ 20, chloroplastic-like [Ziziphus jujuba]	-	-	-	-
Unigene0007335	97	6	2.6213	3.8527	1.0045	0.2709	0.1046	0.1346	2.49283	0.170033	-3.8739	7.09035e-08	5.31179e-06	yes	SEN102	thiol protease SEN102-like [Asparagus officinalis]	-	-	GO:0008233//peptidase activity;GO:0016787//hydrolase activity;GO:0070011//peptidase activity, acting on L-amino acid peptides;GO:0003824//catalytic activity	-
Unigene0007338	61.3333	196	1.0756	2.0878	3.8828	6.3814	7.8561	7.7222	2.34873	7.3199	1.63994	0.000908027	0.017951	yes	-	--	-	-	-	-
Unigene0007346	8.66667	51.6667	0.2817	0.1434	1.0134	4.5719	3.0294	0.7158	0.4795	2.77237	2.53152	0.00316054	0.0462712	yes	-	--	-	-	-	-
Unigene0007376	11.3333	44.3333	0.2812	0.7637	0.714	2.567	1.735	2.7049	0.5863	2.33563	1.9941	0.00186343	0.0311435	yes	-	Os06g0554600 [Oryza sativa Japonica Group]	-	-	-	-
Unigene0007407	18	0.666667	0.8201	0.167	0.1562	0	0.0434	0	0.3811	0.0144667	-4.71937	0.000607446	0.0131851	yes	At3g26430	PREDICTED: GDSL esterase/lipase At3g26430-like [Phoenix dactylifera]	-	-	-	-
Unigene0007413	36.6667	3.33333	1.0808	2.5012	2.3697	0.4783	0.1039	0	1.9839	0.194067	-3.35372	0.000267484	0.00690317	yes	ARPN	basic blue protein [Asparagus officinalis]	-	-	-	-
Unigene0007428	2641	1190.67	138.997	144.078	108.542	57.1181	57.5507	69.3101	130.539	61.3263	-1.0899	5.16636e-05	0.00177149	yes	ERD15	PREDICTED: protein EARLY RESPONSIVE TO DEHYDRATION 15-like isoform X3 [Phoenix dactylifera]	-	-	-	-
Unigene0007435	3301.33	842.333	167.731	143.161	74.7391	32.3523	35.9568	36.0499	128.544	34.7863	-1.88567	5.52945e-09	5.35408e-07	yes	At2g25060	basic blue protein-like [Asparagus officinalis]	-	-	-	-
Unigene0007462	331.333	129.667	17.7885	23.1161	13.8507	7.4261	5.8518	9.234	18.2518	7.50397	-1.28231	0.000944227	0.0184952	yes	-	--	-	-	-	-
Unigene0007467	2440.33	871.333	76.7934	75.4647	52.933	24.6214	26.6827	25.3797	68.397	25.5613	-1.41997	3.21083e-07	2.059e-05	yes	-	Os06g0554600 [Oryza sativa Japonica Group]	-	-	-	-
Unigene0007486	2.66667	20	0.096	0	0.2032	0.4285	1.1172	0.5577	0.0997333	0.701133	2.81354	0.00315823	0.0462678	yes	-	--	-	-	-	-
Unigene0007490	8	0.333333	0.2948	0.3001	0.7483	0	0	0.0535	0.447733	0.0178333	-4.64999	0.00266399	0.0408647	yes	-	--	-	-	-	-
Unigene0007512	12.3333	1	0.8533	0.6517	0.6093	0	0.1128	0.0581	0.704767	0.0569667	-3.62896	0.00140891	0.0251579	yes	cyc-1	mitochondrial cytochrome c [Stellaria longipes]	ko00920//Sulfur metabolism//Energy metabolism//Metabolism	GO:0005622//intracellular;GO:0044464//cell part;GO:0043227//membrane-bounded organelle;GO:0043229//intracellular organelle;GO:0043231//intracellular membrane-bounded organelle;GO:0044424//intracellular part;GO:0005623//cell;GO:0043226//organelle	GO:0043169//cation binding;GO:0005488//binding;GO:0046872//metal ion binding;GO:0043167//ion binding	-
Unigene0007513	43.6667	230	0.2976	0.2711	1.8888	4.06	6.1123	1.8418	0.819167	4.0047	2.28947	0.00127574	0.0232936	yes	-	--	-	-	-	-
Unigene0007522	520	120.333	5.1547	6.3109	5.2575	1.6922	1.1239	1.2328	5.57437	1.34963	-2.04624	9.30864e-09	8.65553e-07	yes	ABCG42	LOW QUALITY PROTEIN: ABC transporter G family member 42-like [Asparagus officinalis]	-	-	-	-
Unigene0007532	0.333333	10.3333	0.0639	0	0	0.4663	1.3508	0.3477	0.0213	0.7216	5.08227	0.00135601	0.0244063	yes	-	--	-	-	-	-
Unigene0007539	0	5.66667	0	0	0	0.3048	0.3973	0.4772	0.001	0.3931	8.61875	0.00186024	0.0311085	yes	-	--	-	-	-	-
Unigene0007546	88	15.6667	6.1335	8.8537	3.7647	1.3125	0.9267	1.321	6.25063	1.18673	-2.39701	2.73267e-05	0.00102402	yes	SBH2	sphinganine C4-monooxygenase 1-like [Asparagus officinalis]	ko00600//Sphingolipid metabolism//Lipid metabolism//Metabolism	-	-	-
Unigene0007555	13825.3	28688.3	217.967	162.251	206.549	449.632	417.339	388.171	195.589	418.381	1.09699	1.23486e-05	0.000516739	yes	SQE1	squalene epoxidase [Chlorophytum borivilianum]	ko00100//Steroid biosynthesis//Lipid metabolism//Metabolism;ko00909//Sesquiterpenoid and triterpenoid biosynthesis//Metabolism of terpenoids and polyketides//Metabolism	GO:0016020//membrane;GO:0044424//intracellular part;GO:0031224//intrinsic component of membrane;GO:0044425//membrane part;GO:0043226//organelle;GO:0043229//intracellular organelle;GO:0005623//cell;GO:0005622//intracellular;GO:0043231//intracellular membrane-bounded organelle;GO:0044464//cell part;GO:0043227//membrane-bounded organelle	GO:0005488//binding;GO:0003824//catalytic activity;GO:0036094//small molecule binding;GO:0000166//nucleotide binding;GO:0097159//organic cyclic compound binding;GO:1901363//heterocyclic compound binding;GO:1901265//nucleoside phosphate binding	GO:0044699//single-organism process;GO:0008152//metabolic process;GO:0044710//single-organism metabolic process
Unigene0007557	4.66667	33.3333	0.1038	0.0352	0.4394	1.8957	1.4643	0.5653	0.1928	1.30843	2.76266	0.00185205	0.0310125	yes	-	--	-	-	-	-
Unigene0007560	393.667	65	6.0397	15.4828	8.2636	1.1726	2.212	1.6632	9.9287	1.6826	-2.56091	4.52219e-08	3.54317e-06	yes	PER21	peroxidase 21 [Asparagus officinalis]	ko00940//Phenylpropanoid biosynthesis//Biosynthesis of other secondary metabolites//Metabolism	GO:0005623//cell;GO:0044424//intracellular part;GO:0005737//cytoplasm;GO:0044464//cell part;GO:0044444//cytoplasmic part;GO:0005622//intracellular	GO:0003824//catalytic activity;GO:0005488//binding;GO:1901363//heterocyclic compound binding;GO:0043167//ion binding;GO:0043169//cation binding;GO:0097159//organic cyclic compound binding;GO:0046906//tetrapyrrole binding	GO:0072593//reactive oxygen species metabolic process;GO:0051704//multi-organism process;GO:0044237//cellular metabolic process;GO:0050896//response to stimulus;GO:0043207//response to external biotic stimulus;GO:0009620//response to fungus;GO:0008152//metabolic process;GO:0009607//response to biotic stimulus;GO:0042743//hydrogen peroxide metabolic process;GO:0009987//cellular process;GO:0051707/…
Unigene0007589	300.333	0	18.1084	6.68	3.262	0	0	0	9.35013	0.001	-13.1908	2.85287e-21	1.84065e-18	yes	-	--	-	-	-	-
Unigene0007592	100	239.333	5.3128	3.0014	3.3721	9.3444	9.3134	10.4998	3.89543	9.7192	1.31905	0.0010357	0.0198383	yes	p20	PREDICTED: uncharacterized N-acetyltransferase p20-like isoform X1 [Nicotiana tabacum]	-	-	-	-
Unigene0007600	5.33333	28.3333	0.3347	0.5112	0.0708	1.5612	1.9466	1.7612	0.305567	1.75633	2.52301	0.00111129	0.0209686	yes	-	--	-	-	-	-
Unigene0007621	52.3333	0	5.254	0.9685	1.1499	0	0	0	2.45747	0.001	-11.263	3.4185e-09	3.45837e-07	yes	hsp90	Heat shock protein 81-1 [Ananas comosus]	ko04141//Protein processing in endoplasmic reticulum//Folding, sorting and degradation//Genetic Information Processing;ko04626//Plant-pathogen interaction//Environmental adaptation//Organismal Systems	-	-	-
Unigene0007653	31	6	1.6545	0.7413	0.8821	0.0805	0.35	0.2162	1.09263	0.215567	-2.3416	0.00266404	0.0408647	yes	IRL1	PREDICTED: plant intracellular Ras-group-related LRR protein 1 [Elaeis guineensis]	-	-	-	-
Unigene0007657	5.33333	36.6667	0.1308	0.1332	0.5534	1.8038	2.6279	0.9018	0.272467	1.77783	2.70597	0.000797995	0.0163342	yes	-	--	-	-	-	-
Unigene0007664	776	40.6667	54.5476	41.1696	21.334	2.6297	2.6915	1.2548	39.0171	2.192	-4.15379	2.07707e-18	9.31424e-16	yes	-	uncharacterized protein A4U43_C07F22680 [Asparagus officinalis]	-	-	-	-
Unigene0007675	19.6667	161.667	0.3649	0.3185	3.0442	13.641	12.4056	2.5544	1.24253	9.53367	2.93975	0.000506875	0.0114421	yes	-	--	-	-	-	-
Unigene0007680	604	22	8.7153	10.384	5.3857	0.2488	0.3514	0.3339	8.16167	0.311367	-4.71218	1.44584e-25	1.66217e-22	yes	At1g11300	PREDICTED: G-type lectin S-receptor-like serine/threonine-protein kinase At1g11330 isoform X2 [Sesamum indicum]	-	-	-	-
Unigene0007707	11	64.3333	0.17	0.0692	0.4099	0.6826	2.0312	0.8698	0.216367	1.19453	2.4649	0.000812206	0.016582	yes	ABCG45	ABC transporter G family member 45-like isoform X1 [Asparagus officinalis]	-	-	-	-
Unigene0007708	59.6667	0.666667	1.2754	4.1253	1.7619	0.0913	0	0	2.38753	0.0304333	-6.29372	6.94908e-10	8.12169e-08	yes	-	--	-	-	-	-
Unigene0007727	4	28	0.0558	0.1136	0.2124	0.3055	0.8553	1.3968	0.127267	0.852533	2.7439	0.00148136	0.0262074	yes	-	--	-	-	-	-
Unigene0007766	190.333	48.3333	8.2796	6.0426	2.4393	1.9259	1.7035	0.9846	5.58717	1.538	-1.86106	0.000450615	0.0103909	yes	VIT1.1	LOW QUALITY PROTEIN: vacuolar iron transporter 1.1 [Asparagus officinalis]	-	-	-	-
Unigene0007794	7	32.3333	0.682	0.442	0.2361	2.5656	1.7705	2.4304	0.453367	2.2555	2.3147	0.00101673	0.0195639	yes	-	--	-	-	-	-
Unigene0007797	4.33333	22	0.4055	0.2359	0.1471	1.2689	2.1442	0.8199	0.262833	1.411	2.4245	0.00323714	0.0471399	yes	-	--	-	-	-	-
Unigene0007804	59.3333	176.333	2.6818	1.8051	4.616	10.0126	7.8358	9.156	3.0343	9.00147	1.5688	0.00069773	0.0146797	yes	-	--	-	-	-	-
Unigene0007822	58.3333	2	7.3665	1.7543	1.6591	0.2892	0.0628	0.0647	3.5933	0.1389	-4.69319	7.22622e-07	4.27415e-05	yes	-	--	-	-	-	-
Unigene0007861	154.667	473.667	1.6545	2.5549	5.4239	12.17	10.6528	6.2756	3.2111	9.69947	1.59484	0.000544052	0.0120923	yes	YMF19	orfB protein (mitochondrion) [Nicotiana tabacum]	ko00190//Oxidative phosphorylation//Energy metabolism//Metabolism;ko00195//Photosynthesis//Energy metabolism//Metabolism	GO:0044425//membrane part;GO:0031224//intrinsic component of membrane;GO:0016020//membrane	GO:0005215//transporter activity;GO:0022857//transmembrane transporter activity	GO:0044763//single-organism cellular process;GO:0009987//cellular process;GO:0044699//single-organism process
Unigene0007862	1250.67	500	33.2192	29.0308	21.7786	11.7703	11.3181	12.156	28.0095	11.7481	-1.25349	1.9236e-05	0.000753109	yes	AKR4C9	aldo-keto reductase family 4 member C9-like [Asparagus officinalis]	-	-	-	-
Unigene0007878	3170	1380.33	42.7186	63.0159	40.2708	21.0923	20.5884	24.568	48.6684	22.0829	-1.14006	5.0609e-05	0.00174124	yes	APT1	adenine phosphoribosyltransferase 1-like [Asparagus officinalis]	ko00230//Purine metabolism//Nucleotide metabolism//Metabolism	GO:0044424//intracellular part;GO:0005622//intracellular;GO:0044464//cell part;GO:0005623//cell	GO:0003824//catalytic activity;GO:0016740//transferase activity	GO:0044699//single-organism process;GO:0006144//purine nucleobase metabolic process;GO:0019438//aromatic compound biosynthetic process;GO:0034641//cellular nitrogen compound metabolic process;GO:0044238//primary metabolic process;GO:0072522//purine-containing compound biosynthetic process;GO:0034654//nucleobase-containing compound biosynthetic process;GO:0008152//metabolic process;GO:0044271//cel…
Unigene0007909	0	13	0	0	0	0.6416	0.811	0.6262	0.001	0.692933	9.43657	1.45362e-05	0.000593739	yes	-	--	-	-	-	-
Unigene0007914	14	75	0.3808	0.3525	0.9227	2.6118	5.0885	0.9045	0.552	2.86827	2.37744	0.000894739	0.0177602	yes	-	--	-	-	-	-
Unigene0007916	78.6667	11	2.9194	5.3336	2.507	0.418	0.4541	0.7012	3.58667	0.524433	-2.77381	4.58496e-06	0.000220674	yes	CBDAS	berberine bridge enzyme-like 8 [Asparagus officinalis]	-	-	-	-
Unigene0007922	2.66667	33.3333	0.0816	0.1662	0.1036	2.0362	1.1653	1.4218	0.117133	1.5411	3.71774	4.20538e-06	0.00020533	yes	ZFP6	PREDICTED: zinc finger protein 6-like [Elaeis guineensis]	-	-	-	-
Unigene0007948	692.667	0.666667	36.6285	36.1653	17.103	0	0	0.0897	29.9656	0.0299	-9.96895	1.23463e-42	6.50535e-39	yes	-	PREDICTED: NRR repressor homolog 1-like [Musa acuminata subsp. malaccensis] [Musa acuminata]	-	-	-	-
Unigene0007952	74	8.66667	1.0121	0.643	0.5304	0.1582	0.0589	0.0607	0.7285	0.0926	-2.97584	3.72207e-06	0.000185601	yes	LOX1.5	linoleate 9S-lipoxygenase 6-like [Asparagus officinalis]	ko00591//Linoleic acid metabolism//Lipid metabolism//Metabolism	-	-	-
Unigene0007962	5.33333	26.3333	0.1627	0.1657	0.4131	0.9901	1.2906	1.2844	0.247167	1.18837	2.26542	0.00201204	0.0329755	yes	-	--	-	-	-	-
Unigene0007965	179	68.3333	13.0509	12.2188	10.3643	4.5918	4.3828	5.1858	11.878	4.72013	-1.33139	0.00101818	0.0195739	yes	-	kinesin-related protein15 [Zea mays]	-	-	-	-
Unigene0007990	264	560.667	20.6375	13.839	19.8081	47.1693	32.8059	39.2555	18.0949	39.7436	1.13514	0.000664802	0.0140912	yes	-	--	-	-	-	-
Unigene0008029	0.666667	13.6667	0	0	0.157	0.4517	0.7196	1.6163	0.0523333	0.9292	4.15019	0.000924426	0.0181806	yes	-	zf-CCHC domain-containing protein, partial [Cephalotus follicularis]	-	-	-	-
Unigene0008033	0.666667	14	0	0.0916	0	0.6021	1.0464	0.4407	0.0305333	0.6964	4.51146	0.000424925	0.00992671	yes	APL	myb-related protein 2-like, partial [Asparagus officinalis]	-	-	-	-
Unigene0008062	2.66667	33.6667	0	0	0.2938	1.1971	1.3462	0.7245	0.0979333	1.08927	3.47541	0.000593445	0.0129434	yes	-	Retrovirus-related Pol polyprotein from transposon TNT 1-94 [Anthurium amnicola]	-	-	-	-
Unigene0008081	142	0	3.7541	12.4788	3.0127	0	0	0	6.4152	0.001	-12.6473	2.15757e-16	7.06844e-14	yes	LBD1	LOB domain-containing protein 1-like [Glycine max]	-	-	-	-
Unigene0008119	535.333	2137	28.2858	10.0948	20.4875	75.8075	69.1339	97.1852	19.6227	80.7089	2.0402	2.57264e-08	2.12357e-06	yes	-	--	-	-	-	-
Unigene0008123	73	22.3333	3.3186	3.5757	2.0573	0.9862	1.1835	0.7143	2.98387	0.961333	-1.63407	0.00252638	0.0391713	yes	MYB306	PREDICTED: myb-related protein 306-like [Musa acuminata subsp. malaccensis] [Musa acuminata]	-	-	-	-
Unigene0008137	1.66667	35	0.0932	0	0.0789	0.7186	1.5776	1.2858	0.0573667	1.194	4.37945	1.21046e-06	6.7731e-05	yes	GSTF11	glutathione S-transferase F10-like [Asparagus officinalis]	ko00480//Glutathione metabolism//Metabolism of other amino acids//Metabolism	-	-	-
Unigene0008158	214.333	8.66667	19.2154	20.334	11.7658	0.0917	1.5142	0.4923	17.1051	0.6994	-4.61216	7.2333e-12	1.15203e-09	yes	DOF5.6	PREDICTED: dof zinc finger protein DOF5.6-like isoform X1 [Elaeis guineensis]	-	-	-	GO:0010468//regulation of gene expression;GO:2001141//regulation of RNA biosynthetic process;GO:2000112//regulation of cellular macromolecule biosynthetic process;GO:0065007//biological regulation;GO:0080090//regulation of primary metabolic process;GO:0050794//regulation of cellular process;GO:0051252//regulation of RNA metabolic process;GO:0010556//regulation of macromolecule biosynthetic proces…
Unigene0008161	0.666667	25	0.084	0	0	1.3806	0.7554	1.4182	0.028	1.18473	5.40299	1.82694e-06	9.89849e-05	yes	-	--	-	-	-	-
Unigene0008162	40	2	3.7845	2.1075	1.5763	0.2159	0	0.1932	2.48943	0.136367	-4.19025	1.68019e-06	9.17515e-05	yes	-	--	-	-	-	-
Unigene0008164	10.3333	0	0.7874	1.4253	0.6663	0	0	0	0.959667	0.001	-9.90639	0.000143941	0.00417298	yes	rps-25	ribosomal protein S25, component of cytosolic 80S ribosome and 40S small subunit [Chlamydomonas reinhardtii]	ko03010//Ribosome//Translation//Genetic Information Processing	-	-	-
Unigene0008184	7.33333	0	0.6327	0.9664	0.2008	0	0	0	0.599967	0.001	-9.22874	0.00170296	0.0291491	yes	GLP10	PREDICTED: germin-like protein 5-1 [Musa acuminata subsp. malaccensis] [Musa acuminata]	-	-	GO:0005488//binding;GO:0043167//ion binding;GO:0043169//cation binding;GO:0046872//metal ion binding	GO:0044699//single-organism process;GO:0008152//metabolic process;GO:0044710//single-organism metabolic process
Unigene0008193	72	238.667	0.7905	0.6559	2.1928	4.8103	3.3442	3.6661	1.21307	3.9402	1.69961	0.000694598	0.0146201	yes	-	--	-	-	-	-
Unigene0008194	86.6667	261.667	1.702	1.2998	1.4203	4.4111	5.1	4.2726	1.47403	4.59457	1.64016	1.9137e-05	0.000750161	yes	MYB86	transcription factor MYB86-like [Asparagus officinalis]	-	-	-	-
Unigene0008198	64	16.6667	6.9372	5.6512	4.0405	1.1919	1.64	1.6884	5.54297	1.50677	-1.8792	0.000729544	0.0151988	yes	-	PREDICTED: glycine-rich cell wall structural protein 2-like [Elaeis guineensis]	-	-	-	-
Unigene0008213	5	29.6667	0.1067	0.1086	0.2369	0.7464	1.0716	0.813	0.150733	0.877	2.54058	0.000471686	0.0107903	yes	-	--	-	-	-	-
Unigene0008219	223	17.6667	6.4563	3.9486	3.8568	0.4135	0.1903	0.5876	4.7539	0.397133	-3.58142	2.10125e-11	3.1409e-09	yes	PSOMT1	PREDICTED: (R,S)-reticuline 7-O-methyltransferase-like [Elaeis guineensis]	-	-	GO:0016740//transferase activity;GO:0003824//catalytic activity	-
Unigene0008220	10	0	0.9265	0.6065	0.5881	0	0	0	0.707033	0.001	-9.46563	0.000134566	0.00394641	yes	HTA1	Histone H2A.1 [Anthurium amnicola]	-	GO:0043232//intracellular non-membrane-bounded organelle;GO:0043231//intracellular membrane-bounded organelle;GO:0044464//cell part;GO:0005623//cell;GO:0043229//intracellular organelle;GO:0043226//organelle;GO:0044424//intracellular part;GO:0005622//intracellular;GO:0043228//non-membrane-bounded organelle;GO:0043227//membrane-bounded organelle	GO:0005488//binding;GO:0003676//nucleic acid binding;GO:1901363//heterocyclic compound binding;GO:0046983//protein dimerization activity;GO:0005515//protein binding;GO:0097159//organic cyclic compound binding	-
Unigene0008229	46.3333	10.6667	0.621	1.7496	0.6832	0.1512	0.3065	0.2705	1.01793	0.242733	-2.0682	0.00273451	0.0416026	yes	PUP11	probable purine permease 11 isoform X1 [Asparagus officinalis]	-	GO:0016020//membrane	-	-
Unigene0008230	7	40.3333	0.0394	0.3607	0.5496	1.7245	1.9149	1.6714	0.316567	1.77027	2.48339	0.00102271	0.0196252	yes	-	--	-	-	-	-
Unigene0008237	1035.67	123.333	17.7871	19.8071	8.3621	1.9913	1.9095	1.9352	15.3188	1.94533	-2.97721	1.01207e-14	2.4997e-12	yes	UGT709C2	PREDICTED: 7-deoxyloganetic acid glucosyltransferase-like [Phoenix dactylifera]	-	-	GO:0003824//catalytic activity;GO:0016740//transferase activity	-
Unigene0008252	155	353	2.2151	2.9696	2.8928	6.4583	6.5561	5.8475	2.6925	6.2873	1.22349	0.000490101	0.011135	yes	-	LOW QUALITY PROTEIN: ribosomal RNA processing protein 1 homolog [Asparagus officinalis]	-	-	-	-
Unigene0008253	6	47.3333	0.103	0.042	0.2877	0.6769	0.9587	1.5926	0.144233	1.07607	2.89929	0.00015155	0.00434575	yes	-	--	-	-	-	-
Unigene0008300	10	0	1.1745	0.0747	1.2114	0	0	0	0.8202	0.001	-9.67983	0.00113062	0.0212093	yes	Ndufa4l2	--	-	-	-	-
Unigene0008318	150.667	12.3333	18.7991	18.1352	5.1382	1.3136	1.1415	1.2732	14.0242	1.24277	-3.49629	1.82151e-08	1.5606e-06	yes	-	BnaA08g01490D [Brassica napus]	-	-	-	-
Unigene0008323	10.6667	0	1.0391	0.3527	1.7588	0	0	0	1.0502	0.001	-10.0364	0.000216327	0.00582793	yes	-	senescence-associated protein [Medicago truncatula]	-	-	-	-
Unigene0008337	198.667	715.667	0.484	1.2185	2.9526	2.8307	6.4911	6.4998	1.5517	5.27387	1.76501	0.00113076	0.0212093	yes	ROPGAP7	LOW QUALITY PROTEIN: rho GTPase-activating protein REN1-like [Asparagus officinalis]	-	-	-	-
Unigene0008341	12	0	0.7397	0.6026	0.5634	0	0	0	0.635233	0.001	-9.31114	3.32812e-05	0.0012192	yes	HHT1	histone 3 [Conocephalum conicum]	-	-	-	-
Unigene0008359	73	14	1.1467	2.0758	1.8599	0.2326	0.4941	0.2543	1.69413	0.327	-2.37318	5.97283e-05	0.00200242	yes	pomgnt2	PREDICTED: protein O-linked-mannose beta-1,4-N-acetylglucosaminyltransferase 2-like [Elaeis guineensis]	-	-	-	-
Unigene0008381	578.333	1451.33	7.8321	7.1604	7.8338	19.2111	17.9512	21.8081	7.60877	19.6568	1.36929	7.31529e-07	4.31472e-05	yes	GAUT10	probable galacturonosyltransferase 10 [Asparagus officinalis]	ko00500//Starch and sucrose metabolism//Carbohydrate metabolism//Metabolism;ko00520//Amino sugar and nucleotide sugar metabolism//Carbohydrate metabolism//Metabolism	GO:0016020//membrane;GO:0043229//intracellular organelle;GO:0044424//intracellular part;GO:0005623//cell;GO:0044425//membrane part;GO:0031224//intrinsic component of membrane;GO:0043226//organelle;GO:0043231//intracellular membrane-bounded organelle;GO:0043227//membrane-bounded organelle;GO:0044446//intracellular organelle part;GO:0031984//organelle subcompartment;GO:0044464//cell part;GO:0005622…	GO:0008194//UDP-glycosyltransferase activity;GO:0003824//catalytic activity;GO:0016740//transferase activity;GO:0016757//transferase activity, transferring glycosyl groups	GO:0009059//macromolecule biosynthetic process;GO:1901576//organic substance biosynthetic process;GO:0008152//metabolic process;GO:0000271//polysaccharide biosynthetic process;GO:0071704//organic substance metabolic process;GO:0044710//single-organism metabolic process;GO:0009058//biosynthetic process;GO:0044238//primary metabolic process;GO:0005976//polysaccharide metabolic process;GO:0044699//s…
Unigene0008383	115.333	4.66667	2.6358	4.0483	1.2547	0.1604	0.0465	0.1435	2.64627	0.1168	-4.50185	3.07448e-10	3.88017e-08	yes	OFP7	PREDICTED: transcription repressor OFP7-like [Phoenix dactylifera]	-	-	-	-
Unigene0008390	29.3333	140	1.0666	1.249	3.0464	9.2163	10.9984	4.8196	1.78733	8.34477	2.22306	7.45582e-05	0.00241014	yes	-	--	-	-	-	-
Unigene0008404	17.3333	69.6667	0.9421	0.4428	0.644	2.7341	2.4142	3.3141	0.6763	2.8208	2.06037	0.000227271	0.00606078	yes	-	PREDICTED: F-box protein At5g49610-like [Phoenix dactylifera]	-	-	-	-
Unigene0008422	165.667	2.66667	4.8021	1.8569	1.1767	0	0.1286	0	2.6119	0.0428667	-5.9291	1.76853e-10	2.33937e-08	yes	gluP	Bacterial glucose/galactose transporter, partial [Corchorus olitorius]	-	-	-	-
Unigene0008432	141.667	38.3333	14.3317	6.8999	5.5569	2.2623	2.5368	2.8729	8.9295	2.55733	-1.80394	0.000408514	0.00959152	yes	-	--	-	-	-	-
Unigene0008440	642.333	28.6667	10.3015	14.542	8.0458	0.5468	0.3903	0.6115	10.9631	0.5162	-4.40858	2.35143e-24	2.43736e-21	yes	RKD5	protein RKD5 isoform X2 [Asparagus officinalis]	-	-	-	-
Unigene0008444	245.667	691	8.5151	6.4636	10.1017	24.5696	20.4671	26.8368	8.36013	23.9578	1.5189	3.07018e-06	0.000156805	yes	-	Os02g0227100, partial [Oryza sativa Japonica Group]	-	-	-	-
Unigene0008482	153.333	17.6667	17.5352	11.2425	5.8626	1.0539	1.2974	1.8857	11.5468	1.41233	-3.03134	1.01383e-07	7.27624e-06	yes	-	PREDICTED: uncharacterized protein LOC103714714 isoform X2 [Phoenix dactylifera]	-	-	-	-
Unigene0008511	7	0	0.4501	0.1146	0.2857	0	0	0	0.283467	0.001	-8.14704	0.0015395	0.0270167	yes	-	--	-	-	-	-
Unigene0008527	9.33333	0	0.6288	1.2006	0.4989	0	0	0	0.7761	0.001	-9.6001	0.000295619	0.00749767	yes	-	PB1 domain-containing protein, partial [Nicotiana benthamiana]	-	-	-	-
Unigene0008550	114.667	344.333	0.5844	0.4479	1.3308	2.6323	2.7909	1.5482	0.7877	2.3238	1.56077	0.000839849	0.0169225	yes	-	--	-	-	-	-
Unigene0008562	297.333	21.3333	29.1215	41.6194	7.5665	1.5544	1.621	2.8742	26.1025	2.01653	-3.69424	3.60177e-09	3.63796e-07	yes	-	--	-	-	-	-
Unigene0008568	3	20.6667	0.2555	0.0867	0.5405	2.0726	1.8011	2.0397	0.294233	1.97113	2.74399	0.00107153	0.0203887	yes	-	--	-	-	-	-
Unigene0008570	73.6667	0.666667	2.239	2.8672	3.1007	0.0826	0	0	2.73563	0.0275333	-6.63455	5.27086e-14	1.16528e-11	yes	-	uncharacterized protein LOC109820692 [Asparagus officinalis]	-	-	-	-
Unigene0008595	15.6667	0	1.2989	1.4108	1.7588	0	0	0	1.4895	0.001	-10.5406	3.13606e-06	0.000159782	yes	-	--	-	-	-	-
Unigene0008610	9293.33	2432	384.055	450.603	192.606	100.868	85.6144	100.369	342.421	95.6173	-1.84043	1.08676e-08	9.94426e-07	yes	LTP-2	PREDICTED: non-specific lipid-transfer protein 2-like [Nicotiana tabacum]	-	-	-	-
Unigene0008619	247.667	77	1.8661	4.058	2.5161	1.0008	0.8586	0.8724	2.8134	0.9106	-1.62743	0.000163886	0.0046528	yes	P5CS	delta-1-pyrroline-5-carboxylate synthase-like isoform X1 [Asparagus officinalis]	ko01230//Biosynthesis of amino acids//Global and Overview//Metabolism;ko00330//Arginine and proline metabolism//Amino acid metabolism//Metabolism	GO:0005623//cell;GO:0044424//intracellular part;GO:0005622//intracellular;GO:0044464//cell part	GO:0016620//oxidoreductase activity, acting on the aldehyde or oxo group of donors, NAD or NADP as acceptor;GO:0016740//transferase activity;GO:0016772//transferase activity, transferring phosphorus-containing groups;GO:0016903//oxidoreductase activity, acting on the aldehyde or oxo group of donors;GO:0003824//catalytic activity;GO:0016774//phosphotransferase activity, carboxyl group as acceptor;…	GO:0019752//carboxylic acid metabolic process;GO:0044281//small molecule metabolic process;GO:1901360//organic cyclic compound metabolic process;GO:0071704//organic substance metabolic process;GO:0006793//phosphorus metabolic process;GO:0006807//nitrogen compound metabolic process;GO:1901564//organonitrogen compound metabolic process;GO:0006520//cellular amino acid metabolic process;GO:0006796//p…
Unigene0008629	22.6667	91	0.3228	0.5165	0.9365	2.5814	1.3655	3.1379	0.591933	2.3616	1.99626	0.000623719	0.0134552	yes	-	--	-	-	-	-
Unigene0008635	213.333	88.3333	22.6779	22.2076	14.1182	8.8825	7.5352	9.3661	19.6679	8.5946	-1.19434	0.00329977	0.0478017	yes	-	BnaA01g20430D [Brassica napus]	-	-	-	-
Unigene0008640	31.6667	0	0.9527	1.2575	1.4781	0	0	0	1.22943	0.001	-10.2638	1.22652e-09	1.35817e-07	yes	SYNC1	PREDICTED: LOW QUALITY PROTEIN: asparagine--tRNA ligase, cytoplasmic 2-like [Elaeis guineensis]	ko00970//Aminoacyl-tRNA biosynthesis//Translation//Genetic Information Processing	-	-	-
Unigene0008685	30	0	2.8188	1.5248	4.5846	0	0	0	2.97607	0.001	-11.5392	1.49164e-08	1.31909e-06	yes	-	--	-	-	-	-
Unigene0008689	9	0	0.8297	0.0445	0.388	0	0	0	0.420733	0.001	-8.71676	0.00217819	0.0350267	yes	-	histone-lysine N-methyltransferase Suv4-20-like [Ananas comosus]	-	-	-	-
Unigene0008702	70.6667	5.33333	2.471	3.0123	2.474	0.0424	0.2577	0.3032	2.65243	0.2011	-3.72133	4.90549e-08	3.80576e-06	yes	DBR	2-alkenal reductase (NADP(+)-dependent)-like [Asparagus officinalis]	-	-	-	-
Unigene0008711	48.3333	2.66667	4.0576	0.4311	0.8062	0.0859	0.0746	0.1537	1.76497	0.104733	-4.07485	4.84289e-05	0.00167879	yes	At4g17280	cytochrome b561 and DOMON domain-containing protein At5g47530-like [Asparagus officinalis]	-	-	-	-
Unigene0008731	2.33333	28	0.1924	0	0.1832	1.6393	2.1369	0.7333	0.1252	1.50317	3.5857	0.000107807	0.00328665	yes	-	--	-	-	-	-
Unigene0008746	50482	512.333	1127.06	2777	533.929	12.1951	13.4934	22.4361	1479.33	16.0415	-6.52699	1.70327e-29	2.76144e-26	yes	Cht6	PREDICTED: endochitinase EP3-like [Phoenix dactylifera]	ko00520//Amino sugar and nucleotide sugar metabolism//Carbohydrate metabolism//Metabolism	-	-	GO:0071704//organic substance metabolic process;GO:0043170//macromolecule metabolic process;GO:0009056//catabolic process;GO:0008152//metabolic process
Unigene0008752	8.66667	0	1.8053	0.1838	0.4583	0	0	0	0.8158	0.001	-9.67207	0.0020935	0.0340283	yes	ndk1	nucleoside diphosphate kinase 2 [Phaeodactylum tricornutum CCAP 1055/1]	ko00230//Purine metabolism//Nucleotide metabolism//Metabolism;ko00240//Pyrimidine metabolism//Nucleotide metabolism//Metabolism	-	GO:0032549//ribonucleoside binding;GO:0003824//catalytic activity;GO:0097367//carbohydrate derivative binding;GO:0032550//purine ribonucleoside binding;GO:0016740//transferase activity;GO:0016772//transferase activity, transferring phosphorus-containing groups;GO:0001883//purine nucleoside binding;GO:0001882//nucleoside binding;GO:0005488//binding;GO:0036094//small molecule binding;GO:0097159//or…	GO:0009147//pyrimidine nucleoside triphosphate metabolic process;GO:0006725//cellular aromatic compound metabolic process;GO:0044281//small molecule metabolic process;GO:1901362//organic cyclic compound biosynthetic process;GO:0071704//organic substance metabolic process;GO:1901576//organic substance biosynthetic process;GO:0009141//nucleoside triphosphate metabolic process;GO:0055086//nucleobase…
Unigene0008758	0.666667	14.3333	0	0	0.165	0.6329	0.55	1.9109	0.055	1.03127	4.22884	0.000822371	0.016698	yes	-	--	-	-	-	-
Unigene0008762	71.3333	13	1.7205	2.8506	2.1841	0.4969	0.4318	0.3493	2.25173	0.426	-2.40211	2.27671e-05	0.000872977	yes	-	PREDICTED: serine/arginine repetitive matrix protein 1-like [Setaria italica]	-	-	-	-
Unigene0008774	61	0	3.3156	5.6014	6.3134	0	0	0	5.0768	0.001	-12.3097	6.71704e-14	1.45949e-11	yes	-	--	-	-	-	-
Unigene0008789	0.333333	7.66667	0	0.0903	0	1.0795	0.469	0.7726	0.0301	0.7737	4.68394	0.00246329	0.0383813	yes	-	--	-	-	-	-
Unigene0008799	13.3333	1	1.465	1.3053	1.1623	0	0.0968	0.1994	1.31087	0.0987333	-3.73084	0.000817245	0.0166317	yes	-	--	-	-	-	-
Unigene0008809	84.3333	222.667	1.0601	0.762	1.0422	3.7818	1.6267	2.5008	0.954767	2.63643	1.46537	0.000917407	0.0180819	yes	ND2	ATPase subunit 4, partial (mitochondrion) [Geranium brycei]	ko00190//Oxidative phosphorylation//Energy metabolism//Metabolism	GO:0031090//organelle membrane;GO:0043229//intracellular organelle;GO:0031224//intrinsic component of membrane;GO:0044422//organelle part;GO:0031975//envelope;GO:0044425//membrane part;GO:0043227//membrane-bounded organelle;GO:0043231//intracellular membrane-bounded organelle;GO:0016020//membrane;GO:0019866//organelle inner membrane;GO:0044424//intracellular part;GO:0044464//cell part;GO:0005622/…	GO:0003954//NADH dehydrogenase activity;GO:0050136//NADH dehydrogenase (quinone) activity;GO:0016491//oxidoreductase activity;GO:0016651//oxidoreductase activity, acting on NAD(P)H;GO:0016655//oxidoreductase activity, acting on NAD(P)H, quinone or similar compound as acceptor;GO:0003824//catalytic activity	GO:0006091//generation of precursor metabolites and energy;GO:0022904//respiratory electron transport chain;GO:0015980//energy derivation by oxidation of organic compounds;GO:0009987//cellular process;GO:0044710//single-organism metabolic process;GO:0055114//oxidation-reduction process;GO:0022900//electron transport chain;GO:0044237//cellular metabolic process;GO:0008152//metabolic process;GO:004…
Unigene0008811	38.6667	116	0.8733	1.4081	2.4944	4.1629	5.311	4.5961	1.59193	4.69	1.55881	0.00212931	0.0344037	yes	-	--	-	-	-	-
Unigene0008828	30.6667	173.333	0.071	0.3496	0.8565	2.2042	3.0923	1.5467	0.4257	2.28107	2.4218	0.000356327	0.00865792	yes	-	DUF2439 domain-containing protein [Cephalotus follicularis]	-	-	-	-
Unigene0008863	797.333	2191.67	4.1315	3.7404	12.1789	21.3603	21.7702	10.5493	6.6836	17.8933	1.42072	0.00131374	0.0238218	yes	SBP1	PREDICTED: selenium-binding protein 1-like, partial [Nelumbo nucifera]	-	-	-	-
Unigene0008899	1.33333	14.3333	0	0.1457	0	0.5225	0.4919	0.7012	0.0485667	0.571867	3.55764	0.00240488	0.0376476	yes	-	--	-	-	-	-
Unigene0008909	375	858.333	5.4684	6.7297	6.9814	17.5125	15.4994	12.1806	6.39317	15.0642	1.23652	5.3117e-05	0.00181346	yes	lip3	PREDICTED: probable lysophospholipase BODYGUARD 4 [Elaeis guineensis]	-	-	-	-
Unigene0008952	158.667	9.33333	11.2625	1.1532	3.2747	0.3063	0.5989	0.0685	5.23013	0.324567	-4.01026	4.1944e-06	0.00020511	yes	PI206	PREDICTED: disease resistance response protein 206-like [Juglans regia]	-	-	-	-
Unigene0009003	19.3333	0	2.1554	1.3006	1.52	0	0	0	1.65867	0.001	-10.6958	6.31496e-07	3.81001e-05	yes	-	--	-	-	-	-
Unigene0009006	54.3333	311.333	0.6659	1.1095	4.0343	9.614	13.8924	7.8764	1.93657	10.4609	2.43344	4.32395e-05	0.00152142	yes	-	--	-	-	-	-
Unigene0009026	356	93.6667	10.6183	9.7575	6.2763	2.1203	2.5398	2.6917	8.88403	2.4506	-1.85808	2.00122e-06	0.000107507	yes	WRKY11	PREDICTED: WRKY transcription factor WRKY51 [Elaeis guineensis]	-	-	-	-
Unigene0009031	25.3333	87.6667	1.6853	1.2645	4.8416	10.0391	9.1932	6.9536	2.59713	8.72863	1.74884	0.00294627	0.0439674	yes	-	--	-	-	-	-
Unigene0009033	116.333	5	8.7391	11.1236	12.2671	0	0.7998	0.549	10.7099	0.4496	-4.57416	3.14565e-11	4.62549e-09	yes	-	--	-	-	-	-
Unigene0009146	101.333	34.3333	9.5794	12.0497	9.0607	4.229	2.9798	3.6813	10.2299	3.63003	-1.49474	0.00150892	0.026612	yes	ZHD8	PREDICTED: zinc-finger homeodomain protein 8-like [Setaria italica]	-	-	-	-
Unigene0009166	9	41	0.5406	1.0322	0.3432	3.7833	1.7868	3.8263	0.638667	3.13213	2.29401	0.00104494	0.0199849	yes	-	--	-	-	-	-
Unigene0009186	0	5	0	0	0	0.3615	0.5498	0.3234	0.001	0.411567	8.68498	0.00326325	0.0474545	yes	-	--	-	-	-	-
Unigene0009194	25	90.3333	0.5872	0.9343	1.5841	5.0475	3.4547	2.7575	1.0352	3.75323	1.85822	0.000784889	0.0161129	yes	-	HBS1-like protein isoform X3 [Asparagus officinalis]	-	-	-	-
Unigene0009202	433.333	89	59.2027	35.7667	22.6775	8.7175	7.6669	9.3968	39.2156	8.59373	-2.19007	3.4701e-07	2.20071e-05	yes	EXL2	Serine/threonine-protein phosphatase T, partial [Anthurium amnicola]	-	-	-	-
Unigene0009218	1992.67	930.333	76.303	66.3387	49.8504	29.0286	32.8036	32.1267	64.164	31.3196	-1.0347	0.000226708	0.00604832	yes	MBP1	PREDICTED: jacalin-related lectin 3 [Elaeis guineensis]	-	-	-	-
Unigene0009237	12	0	1.7221	0.5115	0.4554	0	0	0	0.896333	0.001	-9.80789	0.000187102	0.00517284	yes	rps401	40S ribosomal protein S4 [Zea mays]	ko03010//Ribosome//Translation//Genetic Information Processing	GO:0005840//ribosome;GO:1990904//ribonucleoprotein complex;GO:0043229//intracellular organelle;GO:0044444//cytoplasmic part;GO:0044391//ribosomal subunit;GO:0043232//intracellular non-membrane-bounded organelle;GO:0032991//macromolecular complex;GO:0044446//intracellular organelle part;GO:0009536//plastid;GO:0043226//organelle;GO:0043228//non-membrane-bounded organelle;GO:0005737//cytoplasm;GO:00…	GO:0005198//structural molecule activity;GO:0097159//organic cyclic compound binding;GO:0005488//binding;GO:1901363//heterocyclic compound binding;GO:0003676//nucleic acid binding;GO:0003723//RNA binding	GO:0008152//metabolic process;GO:0071704//organic substance metabolic process;GO:0010467//gene expression;GO:0043170//macromolecule metabolic process;GO:0050896//response to stimulus;GO:0042221//response to chemical;GO:0009636//response to toxic substance
Unigene0009265	3	17.3333	0.159	0.2159	0.1346	0.903	1.065	1.0964	0.169833	1.02147	2.58845	0.00250627	0.0389071	yes	-	--	-	-	-	-
Unigene0009268	596.333	110	20.7226	19.1668	16.1768	2.8457	4.2658	3.5643	18.6887	3.5586	-2.39279	1.45785e-11	2.23192e-09	yes	PMP22	peroxisomal membrane protein PMP22 [Asparagus officinalis]	ko04146//Peroxisome//Transport and catabolism//Cellular Processes	GO:0044425//membrane part;GO:0016020//membrane;GO:0031224//intrinsic component of membrane	-	-
Unigene0009269	5.66667	31	0.474	0.0536	0.468	2.2435	0.7799	2.5234	0.331867	1.84893	2.47802	0.00329565	0.0477609	yes	-	--	-	-	-	-
Unigene0009298	2681.33	595.667	29.9754	36.2523	33.0494	7.443	8.2025	7.0559	33.0924	7.56713	-2.12868	5.34151e-15	1.42506e-12	yes	AAP7	probable amino acid permease 7 [Asparagus officinalis]	-	GO:0044425//membrane part;GO:0016020//membrane;GO:0031224//intrinsic component of membrane	-	-
Unigene0009305	22.3333	84.3333	0.3196	0.3457	0.862	1.6772	1.5209	2.4357	0.5091	1.87793	1.88312	0.000947112	0.0185402	yes	-	--	-	-	-	-
Unigene0009336	42	119.333	3.229	4.0187	2.3683	8.5582	7.3613	12.7353	3.20533	9.5516	1.57527	0.000975217	0.0189495	yes	-	--	-	-	-	-
Unigene0009353	185	561.667	9.7698	5.9862	9.9323	20.846	23.4382	34.8143	8.56277	26.3662	1.62254	1.05064e-05	0.000450686	yes	CYP707A5	PREDICTED: abscisic acid 8'-hydroxylase 1-like [Elaeis guineensis]	ko00906//Carotenoid biosynthesis//Metabolism of terpenoids and polyketides//Metabolism	-	GO:0046914//transition metal ion binding;GO:0046906//tetrapyrrole binding;GO:0003824//catalytic activity;GO:0046872//metal ion binding;GO:0005488//binding;GO:0097159//organic cyclic compound binding;GO:0016491//oxidoreductase activity;GO:1901363//heterocyclic compound binding;GO:0043169//cation binding;GO:0043167//ion binding	GO:0008152//metabolic process;GO:0044699//single-organism process;GO:0044710//single-organism metabolic process
Unigene0009368	0.666667	11	0.0586	0	0.0744	0.8557	1.0534	0.2552	0.0443333	0.721433	4.0244	0.00215376	0.0346956	yes	-	--	-	-	-	-
Unigene0009375	1010.33	0.666667	38.1434	22.2169	7.7472	0	0.0461	0	22.7025	0.0153667	-10.5288	2.5828e-34	6.28107e-31	yes	ANS	anthocyanidin synthase [Lycoris radiata]	ko00941//Flavonoid biosynthesis//Biosynthesis of other secondary metabolites//Metabolism	-	-	-
Unigene0009379	82.6667	501.333	0.824	1.3785	6.5005	27.4714	16.9009	6.2166	2.901	16.863	2.53924	0.000274404	0.00705296	yes	-	--	-	-	-	-
Unigene0009399	6.66667	0	0.2945	0.7496	0.5607	0	0	0	0.534933	0.001	-9.06322	0.0013023	0.0236618	yes	rpl2701	60S ribosomal protein L27-A, partial [Anthurium amnicola]	ko03010//Ribosome//Translation//Genetic Information Processing	GO:0044464//cell part;GO:0030529//intracellular ribonucleoprotein complex;GO:0032991//macromolecular complex;GO:1990904//ribonucleoprotein complex;GO:0005623//cell;GO:0044424//intracellular part;GO:0005622//intracellular	-	-
Unigene0009414	1	11.6667	0	0.2446	0	0.9746	0.9316	1.2207	0.0815333	1.0423	3.67624	0.00294773	0.0439684	yes	-	--	-	-	-	-
Unigene0009420	2	16	0.1582	0.2416	0.1004	1.0588	1.5892	1.55	0.166733	1.39933	3.06913	0.00117876	0.0219018	yes	-	--	-	-	-	-
Unigene0009422	41.6667	1.33333	2.3932	3.5495	0.7925	0.1266	0	0.1133	2.24507	0.0799667	-4.81122	9.79023e-07	5.59698e-05	yes	SCL15	GRAS family transcription factor [Zostera marina]	-	-	-	-
Unigene0009423	110	3.66667	5.1443	1.3866	2.3048	0.1228	0.1333	0.0549	2.94523	0.103667	-4.82836	1.30088e-10	1.7727e-08	yes	-	hypothetical protein g.51529 [Anthurium amnicola]	-	-	-	-
Unigene0009443	1	13.6667	0.0734	0	0.1864	1.6974	1.0092	0.7193	0.0866	1.14197	3.72101	0.000850665	0.0170806	yes	-	--	-	-	-	-
Unigene0009449	319	838.333	3.4335	3.3844	8.1069	12.6194	14.4234	11.4698	4.97493	12.8375	1.36762	0.000311804	0.00780486	yes	PCMP-H61	PREDICTED: pentatricopeptide repeat-containing protein At5g66520 [Elaeis guineensis]	-	-	-	GO:0043412//macromolecule modification;GO:0009451//RNA modification;GO:1901360//organic cyclic compound metabolic process;GO:0043170//macromolecule metabolic process;GO:0090304//nucleic acid metabolic process;GO:0009987//cellular process;GO:0006725//cellular aromatic compound metabolic process;GO:0071704//organic substance metabolic process;GO:0044238//primary metabolic process;GO:0034641//cellul…
Unigene0009463	42	2.66667	0.9328	1.0332	0.1454	0.0398	0.0692	0.0356	0.7038	0.0482	-3.86806	3.57238e-05	0.00129369	yes	NCS1	PREDICTED: purine-uracil permease NCS1-like [Elaeis guineensis]	-	-	GO:0005215//transporter activity;GO:0022857//transmembrane transporter activity;GO:0022892//substrate-specific transporter activity;GO:0022891//substrate-specific transmembrane transporter activity	GO:0044699//single-organism process;GO:0006810//transport;GO:0044765//single-organism transport;GO:0051234//establishment of localization;GO:1902578//single-organism localization;GO:0051179//localization
Unigene0009479	591.333	275.333	25.8701	30.2717	20.8795	10.5771	14.0882	12.5586	25.6738	12.408	-1.04903	0.0012062	0.0223034	yes	SAMDC	S-adenosylmethionine decarboxylase proenzyme-like [Asparagus officinalis]	ko00270//Cysteine and methionine metabolism//Amino acid metabolism//Metabolism;ko00330//Arginine and proline metabolism//Amino acid metabolism//Metabolism	-	-	-
Unigene0009486	35	116	2.2314	1.8804	5.079	11.4242	8.3003	10.3886	3.0636	10.0377	1.71213	0.00096037	0.018738	yes	-	--	-	-	-	-
Unigene0009487	33.6667	2.33333	1.2164	0.7379	0.8542	0.0315	0.0547	0.1127	0.936167	0.0663	-3.81968	4.2466e-06	0.000207022	yes	PNC1	PREDICTED: cationic peroxidase 1-like [Phoenix dactylifera]	ko00940//Phenylpropanoid biosynthesis//Biosynthesis of other secondary metabolites//Metabolism	-	-	-
Unigene0009493	30.3333	0	3.808	0.6463	3.5248	0	0	0	2.6597	0.001	-11.377	1.73564e-07	1.19286e-05	yes	-	--	-	-	-	-
Unigene0009524	10258.7	2849	172.726	268.822	145.47	60.0412	57.0835	54.2248	195.673	57.1165	-1.77646	9.74729e-10	1.10648e-07	yes	ROMT	trans-resveratrol di-O-methyltransferase-like [Ananas comosus]	-	-	-	-
Unigene0009556	32.6667	6.33333	0.9002	1.09	0.525	0.1777	0.1029	0.2384	0.8384	0.173	-2.27687	0.00139489	0.0249992	yes	LECA	PREDICTED: L-type lectin-domain containing receptor kinase IX.1-like [Elaeis guineensis]	-	-	GO:0016740//transferase activity;GO:0016772//transferase activity, transferring phosphorus-containing groups;GO:0003824//catalytic activity	-
Unigene0009577	1	20	0.0763	0	0.1936	1.1136	2.4194	1.4945	0.0899667	1.67583	4.21934	5.22098e-05	0.00178732	yes	-	--	-	-	-	-
Unigene0009580	1.33333	16	0	0.1272	0.1586	1.2162	1.189	0.9521	0.0952667	1.1191	3.55422	0.000368748	0.00887536	yes	-	V-type proton ATPase subunit E-like [Asparagus officinalis]	-	-	-	-
Unigene0009586	4.33333	21	0.2098	0.1602	0.3995	1.1491	1.3869	1.1423	0.2565	1.2261	2.25705	0.003277	0.0475675	yes	-	--	-	-	-	-
Unigene0009603	29.6667	0.666667	1.9327	1.5402	0.3733	0	0	0.0915	1.28207	0.0305	-5.39352	7.71506e-06	0.000346953	yes	CXE15	probable carboxylesterase 15 [Ananas comosus]	-	-	-	-
Unigene0009636	12.3333	0	1.1367	0.5483	0.6835	0	0	0	0.7895	0.001	-9.6248	4.37589e-05	0.00153713	yes	-	predicted protein [Hordeum vulgare subsp. vulgare] [Hordeum vulgare]	-	-	-	-
Unigene0009639	147.333	1.66667	10.5019	16.0408	6.4855	0	0.3002	0.0773	11.0094	0.125833	-6.45108	2.11953e-16	6.97999e-14	yes	PSK3	PREDICTED: phytosulfokines [Nelumbo nucifera]	-	-	-	-
Unigene0009646	3	18.6667	0.2116	0.1616	0.1343	0.708	1.1746	1.3821	0.169167	1.08823	2.68547	0.00197223	0.0324576	yes	-	PREDICTED: protein FAM76B isoform X1 [Vigna angularis]	-	-	-	-
Unigene0009653	8.66667	0	0.7728	0.1312	0.2725	0	0	0	0.392167	0.001	-8.61532	0.00119201	0.0220961	yes	OLE1	Acyl-CoA desaturase, partial [Anthurium amnicola]	ko01212//Fatty acid metabolism//Global and Overview//Metabolism;ko01040//Biosynthesis of unsaturated fatty acids//Lipid metabolism//Metabolism	GO:0016020//membrane	GO:0016491//oxidoreductase activity;GO:0043167//ion binding;GO:0003824//catalytic activity;GO:0043169//cation binding;GO:0005488//binding;GO:0046872//metal ion binding	GO:0044710//single-organism metabolic process;GO:0044238//primary metabolic process;GO:0008152//metabolic process;GO:0071704//organic substance metabolic process;GO:0006629//lipid metabolic process;GO:0044699//single-organism process
Unigene0009662	48.3333	9.66667	2.2724	2.3938	1.3429	0.4291	0.3315	0.5119	2.00303	0.424167	-2.23948	0.000322529	0.00799994	yes	GA2OX1	gibberellin 2-beta-dioxygenase-like [Asparagus officinalis]	ko00904//Diterpenoid biosynthesis//Metabolism of terpenoids and polyketides//Metabolism	-	-	-
Unigene0009696	22	4	2.0907	1.264	1.244	0.3976	0.2073	0.2845	1.5329	0.296467	-2.37032	0.00242554	0.0378933	yes	-	--	-	-	-	-
Unigene0009755	8.66667	57.6667	0.1838	0.0936	0.661	2.2366	1.976	1.7342	0.3128	1.98227	2.66384	0.000188198	0.00519235	yes	-	--	-	-	-	-
Unigene0009768	13	1.66667	1.2361	1.1747	1.0461	0.2006	0.0872	0.1794	1.1523	0.155733	-2.88737	0.00279512	0.0422705	yes	MSL1	leucine-rich repeat receptor protein kinase MSP1 [Asparagus officinalis]	-	-	-	-
Unigene0009772	0.666667	24.6667	0	0	0.1162	2.2286	1.5009	0.1495	0.0387333	1.293	5.061	0.000115657	0.00348233	yes	-	--	-	-	-	-
Unigene0009781	462.667	21.3333	13.8125	19.4141	5.2467	0.7139	0.5076	0.6968	12.8244	0.639433	-4.32596	2.23215e-15	6.35749e-13	yes	HAT22	PREDICTED: homeobox-leucine zipper protein HAT9-like [Elaeis guineensis]	-	-	-	GO:0009059//macromolecule biosynthetic process;GO:0044237//cellular metabolic process;GO:0010467//gene expression;GO:0043170//macromolecule metabolic process;GO:0034645//cellular macromolecule biosynthetic process;GO:1901576//organic substance biosynthetic process;GO:0008152//metabolic process;GO:0009987//cellular process;GO:0009058//biosynthetic process;GO:0071704//organic substance metabolic pr…
Unigene0009799	356.667	958	1.7009	1.8475	4.0945	5.8344	7.7086	6.5575	2.54763	6.70017	1.39504	0.000178019	0.00497171	yes	At4g18820	protein STICHEL-like 4 [Asparagus officinalis]	-	-	-	-
Unigene0009819	342.667	782.333	15.9612	12.2906	11.4343	26.7478	28.1217	39.1915	13.2287	31.3537	1.24496	9.39486e-05	0.00290762	yes	-	uncharacterized protein A4U43_C02F9530 [Asparagus officinalis]	-	-	-	-
Unigene0009827	81.6667	282.667	6.1025	1.9268	4.5639	10.9387	12.3076	21.2215	4.19773	14.8226	1.82012	0.000193073	0.00529394	yes	-	PREDICTED: transcription factor UPBEAT1-like [Nicotiana tomentosiformis]	-	-	-	-
Unigene0009834	37.3333	3.66667	2.6313	2.791	0.9742	0.2669	0.1739	0.2388	2.13217	0.226533	-3.23452	3.95499e-05	0.00141602	yes	-	Tetratricopeptide repeat-like superfamily protein [Theobroma cacao]	-	-	-	-
Unigene0009839	0.666667	11.3333	0	0.0808	0.1007	0.5793	1.6781	0.691	0.0605	0.9828	4.02189	0.00152643	0.0268619	yes	-	--	-	-	-	-
Unigene0009896	279	98.3333	4.1458	5.9443	3.5214	1.6138	2.0472	1.3443	4.53717	1.66843	-1.4433	0.000371853	0.0089297	yes	Hiatl1	hippocampus abundant transcript-like protein 1 isoform X2 [Asparagus officinalis]	-	-	-	-
Unigene0009897	73.6667	18.6667	5.2925	6.2515	5.2852	1.8035	2.1643	0.461	5.60973	1.47627	-1.92598	0.00156204	0.0273091	yes	-	--	-	-	-	-
Unigene0009903	12.6667	42.3333	0.3569	0.3634	0.5285	1.4839	1.1637	1.5866	0.416267	1.4114	1.76155	0.00314556	0.0461249	yes	-	--	-	-	-	-
Unigene0009926	9.66667	0	1.2097	0.5072	0.4516	0	0	0	0.722833	0.001	-9.49752	0.00030952	0.00776612	yes	rpl-24	60S ribosomal protein L24 [Anthurium amnicola]	ko03010//Ribosome//Translation//Genetic Information Processing	-	-	-
Unigene0009937	93.3333	228.667	12.1644	6.1108	5.7649	21.1207	18.5257	22.6049	8.01337	20.7504	1.37266	0.00147566	0.0261283	yes	-	--	-	-	-	-
Unigene0009949	0	6.33333	0	0	0	0.6892	0.1331	0.5481	0.001	0.4568	8.83542	0.00244504	0.0381353	yes	-	--	-	-	-	-
Unigene0009973	1279	291.333	58.0264	50.8615	68.9358	9.7281	13.8214	17.315	59.2746	13.6215	-2.12153	6.05888e-11	8.64779e-09	yes	SIB2	PREDICTED: sigma factor binding protein 1, chloroplastic-like [Nelumbo nucifera]	-	-	-	-
Unigene0009981	57.6667	0.333333	5.7331	4.6556	2.8559	0	0.0768	0	4.41487	0.0256	-7.43008	5.24459e-12	8.50282e-10	yes	Mut11	PREDICTED: myosin heavy chain kinase C-like [Gossypium hirsutum]	-	-	-	-
Unigene0010002	1.33333	18.6667	0.2517	0	0	1.608	1.5305	0.8221	0.0839	1.3202	3.97594	0.00044263	0.0102479	yes	-	--	-	-	-	-
Unigene0010013	125	23.6667	14.3053	9.7979	10.1607	1.4508	1.9812	3.245	11.4213	2.22567	-2.35942	4.3312e-06	0.00021066	yes	-	PREDICTED: uncharacterized N-acetyltransferase p20-like [Phoenix dactylifera]	-	-	GO:0003824//catalytic activity	-
Unigene0010019	30	4.66667	1.6943	0.8848	1.7096	0.2644	0.2297	0.1892	1.42957	0.227767	-2.64995	0.000336091	0.00826553	yes	ALDH2C4	aldehyde dehydrogenase family 2 member C4-like [Asparagus officinalis]	ko00940//Phenylpropanoid biosynthesis//Biosynthesis of other secondary metabolites//Metabolism	-	-	-
Unigene0010042	15	0	3.0888	0.17	0.6358	0	0	0	1.2982	0.001	-10.3423	0.000360859	0.00873416	yes	At5g37690	GDSL esterase/lipase At5g37690 [Asparagus officinalis]	-	-	-	-
Unigene0010043	1241	2702.67	10.065	11.4641	26.1394	31.3355	36.9469	33.3186	15.8895	33.867	1.09181	0.00192477	0.0318674	yes	GAUT4	probable galacturonosyltransferase 4 [Asparagus officinalis]	ko00500//Starch and sucrose metabolism//Carbohydrate metabolism//Metabolism;ko00520//Amino sugar and nucleotide sugar metabolism//Carbohydrate metabolism//Metabolism	-	-	-
Unigene0010049	101.667	13.6667	1.4985	4.7229	1.4191	0.4631	0.2012	0.4403	2.54683	0.3682	-2.79014	2.4905e-05	0.000942947	yes	-	--	-	-	-	-
Unigene0010062	33.6667	0	3.5346	3.0266	2.0395	0	0	0	2.8669	0.001	-11.4853	1.11579e-09	1.25311e-07	yes	-	NRR repressor homolog 3-like [Asparagus officinalis]	-	-	-	-
Unigene0010075	52.6667	2	4.499	5.3577	2.904	0.1856	0.3226	0	4.25357	0.1694	-4.65017	1.85233e-08	1.58272e-06	yes	-	uncharacterized protein A4U43_C07F3530 [Asparagus officinalis]	-	-	-	-
Unigene0010134	22.3333	0	1.0384	0.5816	2.3728	0	0	0	1.33093	0.001	-10.3782	8.05085e-07	4.71777e-05	yes	SLAH3	PREDICTED: S-type anion channel SLAH2-like [Phoenix dactylifera]	-	-	-	-
Unigene0010207	1	11	0.0893	0	0.0567	0.3261	0.6612	0.6321	0.0486667	0.5398	3.47142	0.00302835	0.044822	yes	GIP	glycosyltransferase-like At2g41451 [Asparagus officinalis]	-	-	-	-
Unigene0010315	35.6667	0.666667	0.4202	2.3959	2.1867	0	0	0.0915	1.6676	0.0305	-5.77282	1.24148e-06	6.94055e-05	yes	-	hypothetical protein g.51529 [Anthurium amnicola]	-	-	-	-
Unigene0010318	65.6667	13.3333	4.3081	6.2404	1.9256	1.0338	0.5776	1.1232	4.15803	0.911533	-2.18953	0.000640504	0.0137174	yes	ATL2	PREDICTED: RING-H2 finger protein ATL3 [Elaeis guineensis]	-	-	-	-
Unigene0010376	117	8.66667	6.6821	14.3173	4.683	0.7624	0.4417	0.8337	8.5608	0.679267	-3.6557	1.65656e-08	1.44472e-06	yes	-	PREDICTED: cysteine-rich and transmembrane domain-containing protein A-like isoform X1 [Glycine max]	-	-	-	-
Unigene0010423	14	0	2.3666	0.0709	0.6185	0	0	0	1.01867	0.001	-9.99247	0.000640543	0.0137174	yes	RPL34B	60S ribosomal protein L34-B [Anthurium amnicola]	ko03010//Ribosome//Translation//Genetic Information Processing	GO:0005623//cell;GO:0044464//cell part;GO:0005622//intracellular	-	-
Unigene0010488	0.666667	14	0	0	0.1743	1.5879	0.7989	0.8972	0.0581	1.09467	4.23581	0.000346726	0.00847107	yes	-	--	-	-	-	-
Unigene0010504	2.33333	25.3333	0.1073	0.3279	0.4088	4.8331	2.1568	2.3374	0.281333	3.1091	3.46614	8.95587e-05	0.00280121	yes	-	--	-	-	-	-
Unigene0010520	1.33333	15	0.0665	0.0677	0	0.3643	0.6684	0.6157	0.0447333	0.549467	3.61861	0.000837815	0.0168923	yes	-	--	-	-	-	-
Unigene0010527	802.333	260.333	26.1158	50.1024	38.501	13.6748	9.8411	14.9587	38.2397	12.8249	-1.57613	6.20163e-06	0.000287059	yes	-	--	-	-	-	-
Unigene0010595	157.667	478	1.4409	1.3307	3.2187	5.1384	5.3868	7.2972	1.99677	5.9408	1.57299	0.000148748	0.00428482	yes	nagX	PREDICTED: 6-hydroxynicotinate 3-monooxygenase [Phoenix dactylifera]	-	-	-	-
Unigene0010629	29.6667	93.3333	0.4031	0.4447	0.8315	1.7169	2.167	1.3532	0.559767	1.7457	1.64091	0.00148384	0.0262438	yes	-	Aminotransferase-like, plant mobile domain family protein [Zostera marina]	-	-	-	-
Unigene0010635	0	9.66667	0	0	0	0.3716	1.0764	1.773	0.001	1.07367	10.0683	0.000380349	0.00909917	yes	-	protein CWC15 homolog [Aegilops tauschii subsp. tauschii] [Aegilops tauschii]	ko03040//Spliceosome//Transcription//Genetic Information Processing	-	-	-
Unigene0010643	88.6667	393.333	0.6374	0.854	3.79	6.92	8.0003	7.1226	1.76047	7.34763	2.06132	0.000339949	0.00834094	yes	BHLH63	transcription factor bHLH49-like, partial [Asparagus officinalis]	-	-	-	-
Unigene0010659	0	10	0	0	0	2.0453	1.3034	0.488	0.001	1.2789	10.3207	0.000239228	0.006321	yes	-	--	-	-	-	-
Unigene0010684	101	16.6667	2.5097	3.0424	4.5133	0.5818	0.6952	0.3904	3.35513	0.5558	-2.59373	1.8212e-06	9.87772e-05	yes	-	--	-	-	-	-
Unigene0010701	28	0	2.1079	1.6353	0.6371	0	0	0	1.4601	0.001	-10.5119	9.24014e-08	6.70775e-06	yes	ZAT5	PREDICTED: zinc finger protein ZAT11 [Elaeis guineensis]	-	-	-	-
Unigene0010753	223.667	33.3333	5.5512	7.9287	3.9911	0.9566	0.8313	0.9628	5.82367	0.9169	-2.66709	8.25642e-09	7.74548e-07	yes	-	H0307D04.4 [Oryza sativa Indica Group]	-	-	-	-
Unigene0010766	140	40.6667	5.1969	3.1857	3.2165	1.6992	1.0938	0.7883	3.86637	1.19377	-1.69546	0.000517137	0.0116074	yes	-	--	-	-	-	-
Unigene0010790	3.33333	24.6667	0	0.1307	0.2444	1.1326	0.9503	0.594	0.125033	0.8923	2.83522	0.00188784	0.0314287	yes	-	--	-	-	-	-
Unigene0010824	13.6667	1	0.8921	1.8167	0.8236	0.0987	0.1715	0	1.17747	0.0900667	-3.70855	0.00112672	0.0211775	yes	-	--	-	-	-	-
Unigene0010837	26.6667	4.66667	1.6683	1.1148	1.7868	0.3807	0.2205	0.2271	1.5233	0.2761	-2.46394	0.000827675	0.016768	yes	-	--	-	-	-	-
Unigene0010846	19.3333	136.667	1.0416	0.5051	1.7001	6.1574	7.4492	8.9655	1.08227	7.52403	2.79745	2.49576e-07	1.64373e-05	yes	GRXC1	glutaredoxin-C1-like [Asparagus officinalis]	-	-	-	-
Unigene0010847	3.33333	26	0.3414	0.1159	0.1444	1.3156	2.467	1.1151	0.200567	1.63257	3.02499	0.000412651	0.00967427	yes	GRXC1	glutaredoxin-C1-like [Asparagus officinalis]	-	-	-	-
Unigene0010886	0	6	0	0	0	0.482	0.2618	0.2695	0.001	0.337767	8.39988	0.00172806	0.0294749	yes	-	--	-	-	-	-
Unigene0010907	0	7.33333	0	0	0	0.6477	0.7036	0.2897	0.001	0.547	9.0954	0.000823157	0.0167086	yes	-	--	-	-	-	-
Unigene0010938	13	1	0.2243	0.6853	0.2492	0	0.0297	0.0611	0.386267	0.0302667	-3.6738	0.00236678	0.0371523	yes	-	Os02g0709100, partial [Oryza sativa Japonica Group]	-	-	-	-
Unigene0010939	63.3333	0.666667	0.925	2.1737	0.4065	0.0433	0	0	1.1684	0.0144333	-6.33899	4.34532e-09	4.31319e-07	yes	-	Disease resistance protein RPP13 [Anthurium amnicola]	-	-	-	-
Unigene0010959	27.6667	0	2.8188	3.857	0.8946	0	0	0	2.52347	0.001	-11.3012	2.2099e-07	1.48019e-05	yes	-	--	-	-	-	-
Unigene0010963	278.667	88.3333	9.4012	13.2219	12.4722	3.5168	3.4637	4.405	11.6984	3.79517	-1.62408	2.92106e-05	0.00108453	yes	ATJ20	PREDICTED: chaperone protein dnaJ 20, chloroplastic-like [Phoenix dactylifera]	-	-	-	-
Unigene0010966	0.666667	12	0	0.1257	0.1567	2.2528	1.8272	0.9406	0.0941333	1.67353	4.15205	0.000646114	0.0137971	yes	-	--	-	-	-	-
Unigene0010970	10.3333	132.667	0.5195	0.2178	0.2715	5.355	3.6518	4.6912	0.336267	4.566	3.76325	1.99689e-11	3.00622e-09	yes	TIFY5A	protein TIFY 5A-like [Asparagus officinalis]	-	-	-	-
Unigene0010987	96.3333	17	7.9372	14.2138	5.6749	1.7765	2.8946	0.4967	9.2753	1.7226	-2.42881	0.000215342	0.00580385	yes	-	uncharacterized protein A4U43_C08F12790 [Asparagus officinalis]	-	-	-	-
Unigene0011016	40	0	4.3023	0.9583	3.5841	0	0	0	2.94823	0.001	-11.5256	3.66396e-09	3.68314e-07	yes	-	--	-	-	-	-
Unigene0011041	10.6667	51.3333	1.1718	0.9546	2.0825	2.9948	5.329	11.4831	1.40297	6.6023	2.23449	0.00135862	0.0244394	yes	-	PREDICTED: titin homolog [Musa acuminata subsp. malaccensis] [Musa acuminata]	-	-	-	-
Unigene0011113	0	8.66667	0	0	0	0.837	1.0391	0.9628	0.001	0.9463	9.88615	0.000213169	0.00575756	yes	-	--	-	-	-	-
Unigene0011151	144	368	4.072	4.0168	7.269	14.2087	11.1027	14.0978	5.11927	13.1364	1.35956	0.000406239	0.00955227	yes	COX3	cytochrome oxidase subunit 3 (mitochondrion) [Amaryllis belladonna]	ko00190//Oxidative phosphorylation//Energy metabolism//Metabolism	GO:0044425//membrane part;GO:0016020//membrane;GO:0043229//intracellular organelle;GO:0044424//intracellular part;GO:0005622//intracellular;GO:0044464//cell part;GO:0031224//intrinsic component of membrane;GO:0043231//intracellular membrane-bounded organelle;GO:0043227//membrane-bounded organelle;GO:0043226//organelle;GO:0005623//cell	GO:0003824//catalytic activity;GO:0016491//oxidoreductase activity	GO:0022904//respiratory electron transport chain;GO:0006812//cation transport;GO:0044765//single-organism transport;GO:0044237//cellular metabolic process;GO:0006811//ion transport;GO:0008152//metabolic process;GO:0022900//electron transport chain;GO:0015672//monovalent inorganic cation transport;GO:0006091//generation of precursor metabolites and energy;GO:0044763//single-organism cellular proce…
Unigene0011196	8.33333	41.3333	0.389	0.3631	0.0823	1.223	2.0571	1.1648	0.278133	1.48163	2.41334	0.000637081	0.0136781	yes	WIN1	PREDICTED: pathogenesis-related protein PR-4-like [Ziziphus jujuba]	-	-	-	-
Unigene0011197	0	6.66667	0	0	0	0.1818	0.869	0.5693	0.001	0.540033	9.0769	0.0021094	0.0342164	yes	WIN	wheatwin-2 [Asparagus officinalis]	-	-	-	-
Unigene0011226	11.3333	0.666667	0.7253	1.3129	0.9207	0.1961	0	0	0.9863	0.0653667	-3.9154	0.0016215	0.0280091	yes	NAC037	NAC domain-containing protein 76-like [Asparagus officinalis]	-	GO:0044424//intracellular part;GO:0043231//intracellular membrane-bounded organelle;GO:0005622//intracellular;GO:0044464//cell part;GO:0043229//intracellular organelle;GO:0043226//organelle;GO:0005623//cell;GO:0043227//membrane-bounded organelle	-	GO:0009058//biosynthetic process;GO:0050789//regulation of biological process;GO:0044260//cellular macromolecule metabolic process;GO:0034645//cellular macromolecule biosynthetic process;GO:0019222//regulation of metabolic process;GO:0009987//cellular process;GO:0009059//macromolecule biosynthetic process;GO:0060255//regulation of macromolecule metabolic process;GO:0010468//regulation of gene exp…
Unigene0011237	24	1.66667	1.5138	1.6378	0.3603	0	0.05	0.206	1.17063	0.0853333	-3.77804	0.000487982	0.0111081	yes	SPBC30D10.14	PREDICTED: endo-1,3;1,4-beta-D-glucanase-like [Erythranthe guttata]	-	-	-	-
Unigene0011250	4	26.6667	0.367	0.2242	0.3727	2.5014	2.4843	1.5985	0.3213	2.19473	2.77205	0.000297048	0.00752764	yes	-	--	-	-	-	-
Unigene0011254	8.66667	36.3333	0.8323	0.3912	0.5689	2.1038	1.7605	3.9038	0.597467	2.58937	2.11567	0.00200684	0.0329072	yes	-	--	-	-	-	-
Unigene0011275	3.33333	24.3333	0.1056	0.3225	0.134	1.5416	0.9489	1.839	0.187367	1.44317	2.9453	0.0004968	0.0112669	yes	SAUR72	PREDICTED: auxin-responsive protein SAUR71-like [Elaeis guineensis]	-	-	-	-
Unigene0011287	3.66667	25.3333	0.5494	0.1865	0.3487	3.12	2.7113	1.9939	0.361533	2.6084	2.85096	0.000389995	0.00926575	yes	-	--	-	-	-	-
Unigene0011289	243.333	106.333	5.7769	5.8577	7.9522	3.1148	2.8099	2.7868	6.52893	2.90383	-1.16889	0.00223695	0.0357085	yes	ERD2B	ER lumen protein retaining receptor [Populus trichocarpa]	-	GO:0043227//membrane-bounded organelle;GO:0005622//intracellular;GO:0031224//intrinsic component of membrane;GO:0043229//intracellular organelle;GO:0044424//intracellular part;GO:0043226//organelle;GO:0016020//membrane;GO:0043231//intracellular membrane-bounded organelle;GO:0044425//membrane part;GO:0044464//cell part;GO:0005623//cell	GO:0033218//amide binding;GO:0005488//binding;GO:0005048//signal sequence binding;GO:0042277//peptide binding	GO:1902578//single-organism localization;GO:0065008//regulation of biological quality;GO:0034613//cellular protein localization;GO:0051651//maintenance of location in cell;GO:0070972//protein localization to endoplasmic reticulum;GO:0051641//cellular localization;GO:0044763//single-organism cellular process;GO:0051235//maintenance of location;GO:0035437//maintenance of protein localization in end…
Unigene0011291	12	0.666667	0.4553	0.8241	0.7063	0	0	0.1102	0.6619	0.0367333	-4.17145	0.000929847	0.0182645	yes	SMO2-2	PREDICTED: LOW QUALITY PROTEIN: methylsterol monooxygenase 2-2-like [Brassica oleracea var. oleracea] [Brassica oleracea]	ko00100//Steroid biosynthesis//Lipid metabolism//Metabolism	-	-	-
Unigene0011297	46	181.333	3.7903	0.8845	1.0024	8.0725	8.4349	7.4803	1.8924	7.9959	2.07904	0.000250524	0.00654291	yes	HIPP26	heavy metal-associated isoprenylated plant protein 28-like [Asparagus officinalis]	-	-	-	-
Unigene0011316	34	2	0.8216	1.0268	2.5127	0	0.079	0.1627	1.4537	0.0805667	-4.1734	1.2458e-05	0.00052097	yes	-	PREDICTED: wall-associated receptor kinase-like 20 isoform X2 [Gossypium arboreum]	-	-	-	-
Unigene0011335	7.33333	61.6667	0.6961	0.2126	0.7952	7.4546	2.3557	4.9263	0.567967	4.9122	3.11249	1.36374e-05	0.000563211	yes	-	--	-	-	-	-
Unigene0011344	63.3333	10	4.7197	4.8059	2.2467	0.4308	1.1231	0.3854	3.9241	0.646433	-2.60179	0.000101622	0.00311613	yes	-	--	-	-	-	-
Unigene0011409	199.667	393.667	21.3197	18.9713	22.3093	45.5814	40.9312	40.5716	20.8668	42.3614	1.02154	0.00218354	0.035086	yes	-	--	-	-	-	-
Unigene0011415	280	107.333	4.6384	4.8266	6.146	1.5864	2.793	1.6405	5.20367	2.00663	-1.37475	0.000644953	0.0137816	yes	MSL10	PREDICTED: mechanosensitive ion channel protein 10-like [Phoenix dactylifera]	-	-	-	GO:0009987//cellular process;GO:0044763//single-organism cellular process;GO:0044699//single-organism process
Unigene0011453	0	7	0	0	0	0.0564	0.4413	0.5553	0.001	0.351	8.45533	0.00295715	0.0440569	yes	-	PREDICTED: uncharacterized protein LOC107060675 [Solanum tuberosum]	-	-	-	-
Unigene0011455	15	51.6667	0.2244	0.1523	0.2374	0.7283	0.857	0.5701	0.2047	0.718467	1.81141	0.00169106	0.028984	yes	rsmB	PREDICTED: ribosomal RNA small subunit methyltransferase B [Phoenix dactylifera]	-	-	GO:0008168//methyltransferase activity;GO:0008173//RNA methyltransferase activity;GO:0016741//transferase activity, transferring one-carbon groups;GO:0003824//catalytic activity;GO:0016740//transferase activity	GO:0034470//ncRNA processing;GO:0050789//regulation of biological process;GO:0043170//macromolecule metabolic process;GO:0034641//cellular nitrogen compound metabolic process;GO:0000154//rRNA modification;GO:0010468//regulation of gene expression;GO:0009987//cellular process;GO:0090304//nucleic acid metabolic process;GO:0016072//rRNA metabolic process;GO:0006396//RNA processing;GO:0009451//RNA mo…
Unigene0011456	19.3333	0	0.9064	2.6851	1.5691	0	0	0	1.7202	0.001	-10.7484	1.85992e-06	0.0001006	yes	-	--	-	-	-	-
Unigene0011468	89.3333	218.333	1.1962	1.7578	1.4417	3.0591	3.9556	3.99	1.46523	3.66823	1.32395	0.000895881	0.0177684	yes	TT12	protein DETOXIFICATION 20-like [Ananas comosus]	-	GO:0031224//intrinsic component of membrane;GO:0016020//membrane;GO:0044425//membrane part	GO:0005215//transporter activity;GO:0022804//active transmembrane transporter activity;GO:0022857//transmembrane transporter activity;GO:0015291//secondary active transmembrane transporter activity	GO:0044699//single-organism process;GO:0044763//single-organism cellular process;GO:0009987//cellular process
Unigene0011477	1132.67	2274.33	70.751	35.0699	63.2341	119.082	115.303	113.642	56.3517	116.009	1.04171	0.000636931	0.0136781	yes	-	--	-	-	-	-
Unigene0011531	1.33333	19.3333	0	0.4145	0	0.7432	1.8298	3.8785	0.138167	2.1505	3.96019	0.00139551	0.0250022	yes	-	--	-	-	-	-
Unigene0011532	2.66667	26.6667	0	0.3651	0.4551	0.5454	1.4219	5.8557	0.2734	2.60767	3.25367	0.00312758	0.0459359	yes	-	--	-	-	-	-
Unigene0011608	1.33333	23.3333	0	0.1606	0.2002	4.3179	1.6677	0.4292	0.120267	2.13827	4.15213	0.000351085	0.00856103	yes	-	--	-	-	-	-
Unigene0011648	0.333333	7.66667	0	0	0.058	0.3893	0.2417	0.5473	0.0193333	0.392767	4.34451	0.00303501	0.0448891	yes	-	--	-	-	-	-
Unigene0011658	58.3333	241	0.4536	0.8995	3.6064	6.0144	6.8173	6.3948	1.65317	6.40883	1.95483	0.00161448	0.0279491	yes	-	--	-	-	-	-
Unigene0011687	40.6667	1.33333	0.9115	1.021	1.0992	0	0.0482	0.0496	1.01057	0.0326	-4.95415	1.80676e-08	1.55217e-06	yes	-	calmodulin-binding protein [Medicago truncatula]	-	-	-	-
Unigene0011695	205.333	19.6667	6.7664	15.0576	2.3645	0.7865	1.0051	0.7036	8.06283	0.831733	-3.27709	5.01811e-07	3.08949e-05	yes	GAE6	LOW QUALITY PROTEIN: UDP-glucuronate 4-epimerase 6-like [Asparagus officinalis]	ko00500//Starch and sucrose metabolism//Carbohydrate metabolism//Metabolism;ko00520//Amino sugar and nucleotide sugar metabolism//Carbohydrate metabolism//Metabolism	-	-	-
Unigene0011699	75	23	1.7588	2.8997	2.1264	0.9853	0.5905	0.608	2.26163	0.727933	-1.63549	0.00222178	0.0355467	yes	-	--	-	-	-	-
Unigene0011704	98.6667	0.666667	8.959	7.2735	2.3053	0	0	0.1318	6.17927	0.0439333	-7.13598	8.32991e-13	1.54004e-10	yes	TT2	transcription factor MYB57-like [Ananas comosus]	-	-	-	-
Unigene0011705	56.6667	0	5.8164	5.8427	2.2949	0	0	0	4.65133	0.001	-12.1834	4.24126e-12	6.96547e-10	yes	-	--	-	-	-	-
Unigene0011722	6	40.6667	0.0911	0.3246	0.5202	3.8792	1.4929	1.0412	0.311967	2.13777	2.77664	0.000732048	0.0152259	yes	-	--	-	-	-	-
Unigene0011732	79	281	1.5622	0.7365	1.4506	3.8553	5.3697	4.2998	1.24977	4.50827	1.85091	1.43783e-05	0.00058805	yes	ALMT9	aluminum-activated malate transporter 9-like isoform X1 [Ananas comosus]	-	-	-	-
Unigene0011738	680.667	1369.33	7.2037	7.0135	10.3619	21.4996	18.4414	10.5254	8.19303	16.8221	1.03789	0.00176685	0.0299989	yes	At5g48380	PREDICTED: probably inactive leucine-rich repeat receptor-like protein kinase At5g48380 [Phoenix dactylifera]	-	GO:0031224//intrinsic component of membrane;GO:0016020//membrane;GO:0044425//membrane part	GO:0016772//transferase activity, transferring phosphorus-containing groups;GO:0001883//purine nucleoside binding;GO:0036094//small molecule binding;GO:0016740//transferase activity;GO:0005488//binding;GO:0001882//nucleoside binding;GO:0032549//ribonucleoside binding;GO:0032550//purine ribonucleoside binding;GO:0097159//organic cyclic compound binding;GO:0097367//carbohydrate derivative binding;G…	GO:0036211//protein modification process;GO:0043412//macromolecule modification;GO:0019538//protein metabolic process;GO:0006796//phosphate-containing compound metabolic process;GO:0044267//cellular protein metabolic process;GO:0044238//primary metabolic process;GO:0009987//cellular process;GO:0044260//cellular macromolecule metabolic process;GO:0071704//organic substance metabolic process;GO:000…
Unigene0011739	1.33333	22.6667	0	0.0562	0.2101	1.6787	1.5171	1.0213	0.0887667	1.4057	3.98513	3.5282e-05	0.00127989	yes	-	--	-	-	-	-
Unigene0011746	19.6667	0	1.6179	2.5145	1.189	0	0	0	1.7738	0.001	-10.7926	9.10855e-07	5.26185e-05	yes	-	BnaA07g36440D [Brassica napus]	-	-	-	-
Unigene0011819	7.66667	0	0.5573	1.4188	0.2358	0	0	0	0.7373	0.001	-9.52611	0.00189557	0.0315242	yes	RPS29	40S ribosomal protein S29 [Zea mays]	ko03010//Ribosome//Translation//Genetic Information Processing	-	-	-
Unigene0011832	33.3333	110.667	0.2767	0.161	0.7025	1.4191	1.3169	0.9469	0.380067	1.22763	1.69156	0.00317194	0.0463826	yes	-	--	-	-	-	-
Unigene0011835	2.33333	15.6667	0.149	0.1517	0.2836	1.4502	0.7089	1.784	0.194767	1.31437	2.75455	0.00301461	0.0446814	yes	-	--	-	-	-	-
Unigene0011914	42.6667	4.33333	1.1031	5.0251	1.7688	0.4239	0.307	0.1264	2.63233	0.285767	-3.20343	0.000131103	0.00386276	yes	LBD12	LOB domain-containing protein 12-like [Asparagus officinalis]	-	-	-	-
Unigene0011915	261.333	20	22.8424	30.096	20.2535	2.971	2.5818	0.3797	24.3973	1.9775	-3.62497	1.18295e-09	1.31684e-07	yes	-	--	-	-	-	-
Unigene0011929	7.66667	60.3333	0.2487	0	0.3444	1.5682	2.2713	0.7138	0.1977	1.51777	2.94057	0.000487026	0.011097	yes	IDM1	Chromodomain-helicase-DNA-binding protein 4, partial [Noccaea caerulescens]	-	-	-	-
Unigene0011974	8	0	0.1249	0.6996	0.8721	0	0	0	0.565533	0.001	-9.14347	0.00142904	0.0254598	yes	-	PREDICTED: UPF0481 protein At3g47200-like isoform X3 [Vigna angularis]	-	-	-	-
Unigene0012021	0	6	0	0	0	0.1896	0.8237	0.5088	0.001	0.507367	8.98688	0.0030224	0.0447654	yes	-	--	-	-	-	-
Unigene0012026	0.333333	8	0	0.1112	0	1.0629	1.1546	0.7132	0.0370667	0.9769	4.72002	0.00200159	0.0328721	yes	-	--	-	-	-	-
Unigene0012077	9.33333	0.333333	0.5607	1.0151	0.2373	0	0	0.0678	0.604367	0.0226	-4.74103	0.00235556	0.0370404	yes	-	PREDICTED: dof zinc finger protein DOF3.4-like [Elaeis guineensis]	-	-	-	-
Unigene0012086	1	12.6667	0.065	0	0.165	0.4746	0.8937	1.3447	0.0766667	0.904333	3.56018	0.00182606	0.0307155	yes	-	--	-	-	-	-
Unigene0012092	31.3333	208.333	1.7154	1.133	1.9421	10.1561	11.2773	10.8532	1.59683	10.7622	2.75269	7.7272e-10	8.88333e-08	yes	-	--	-	-	-	-
Unigene0012093	16.3333	119.667	1.7338	1.5301	3.0814	17.7249	12.1025	16.8649	2.1151	15.5641	2.87942	5.40981e-08	4.15117e-06	yes	-	--	-	-	-	-
Unigene0012114	109.667	34.6667	8.249	10.161	4.6446	2.3479	1.8996	3.4768	7.68487	2.57477	-1.57758	0.00215318	0.0346951	yes	-	--	-	-	-	-
Unigene0012194	59	0.666667	1.5793	2.6802	0.8793	0.0674	0	0	1.71293	0.0224667	-6.25254	3.98177e-10	4.87913e-08	yes	WRKY46	PREDICTED: probable WRKY transcription factor 70 [Elaeis guineensis]	-	-	-	-
Unigene0012210	100	0	2.1447	3.203	2.3595	0	0	0	2.56907	0.001	-11.327	4.12234e-19	2.03634e-16	yes	nop-1	Bacteriorhodopsin-like protein [Klebsormidium flaccidum]	-	-	-	-
Unigene0012222	15	0	0.6122	0.6801	1.5543	0	0	0	0.948867	0.001	-9.89006	1.09774e-05	0.000466459	yes	-	--	-	-	-	-
Unigene0012241	0	5.33333	0	0	0	0.7556	0.2814	0.5795	0.001	0.538833	9.0737	0.00335333	0.0484302	yes	-	--	-	-	-	-
Unigene0012248	47.6667	0	2.8529	0.6011	1.5818	0	0	0	1.6786	0.001	-10.713	6.11283e-10	7.26519e-08	yes	-	--	-	-	-	-
Unigene0012360	133.333	343.333	1.295	1.3704	3.0945	4.3419	5.4785	4.7141	1.91997	4.84483	1.33537	0.00158919	0.0276174	yes	CCR4-3	PREDICTED: carbon catabolite repressor protein 4 homolog 3 isoform X1 [Phoenix dactylifera]	-	-	-	-
Unigene0012450	1240.67	23.6667	42.9602	68.7699	77.9907	1.0119	1.1237	1.5089	63.2403	1.21483	-5.70201	3.28804e-42	1.59923e-38	yes	-	PREDICTED: 101 kDa malaria antigen [Phoenix dactylifera]	-	-	-	-
Unigene0012452	1	15	0	0	0.2138	0.4783	1.3063	0.9781	0.0712667	0.9209	3.69175	0.00123541	0.0227346	yes	-	--	-	-	-	-
Unigene0012515	9.66667	0	1.9719	0.0913	0.6827	0	0	0	0.9153	0.001	-9.8381	0.00195562	0.0322515	yes	rpl37	ribosomal protein L37 component of cytosolic 80S ribosome and 60S large subunit [Coccomyxa subellipsoidea C-169]	ko03010//Ribosome//Translation//Genetic Information Processing	GO:0044464//cell part;GO:0044424//intracellular part;GO:0005622//intracellular;GO:1990904//ribonucleoprotein complex;GO:0032991//macromolecular complex;GO:0005623//cell;GO:0030529//intracellular ribonucleoprotein complex	GO:1901363//heterocyclic compound binding;GO:0003676//nucleic acid binding;GO:0005488//binding;GO:0097159//organic cyclic compound binding;GO:0003723//RNA binding;GO:0043167//ion binding;GO:0043169//cation binding;GO:0005198//structural molecule activity	GO:0071704//organic substance metabolic process;GO:0010467//gene expression;GO:0008152//metabolic process;GO:0043170//macromolecule metabolic process
Unigene0012564	23.6667	0.666667	1.2229	2.283	1.7249	0	0	0.1479	1.7436	0.0493	-5.14434	4.08207e-06	0.000200082	yes	bli-3	--	-	-	-	-
Unigene0012573	0.333333	11	0.0604	0	0	1.1024	1.0219	0.1315	0.0201333	0.751933	5.22295	0.00158268	0.0275374	yes	-	--	-	-	-	-
Unigene0012579	0.333333	19.6667	0	0	0.0622	1.5515	1.7112	0	0.0207333	1.08757	5.71301	0.000842656	0.0169629	yes	-	--	-	-	-	-
Unigene0012601	282	592	35.5303	16.3529	23.8719	58.1271	53.4172	53.9077	25.2517	55.1507	1.127	0.00141916	0.0253051	yes	-	PREDICTED: uncharacterized protein LOC105048596 [Elaeis guineensis]	-	-	-	-
Unigene0012628	6.66667	41.6667	0.1928	0.1309	0.4079	1.9553	1.937	0.6298	0.243867	1.50737	2.62787	0.000562728	0.0124321	yes	-	iron-sulfur cluster co-chaperone protein HscB, mitochondrial [Asparagus officinalis]	-	-	-	-
Unigene0012659	4	25	0.3623	0.0922	0.8049	3.1971	2.2035	2.2686	0.4198	2.5564	2.60634	0.00184114	0.0308871	yes	-	--	-	-	-	-
Unigene0012681	18	68	1.9905	0.8446	2.1057	5.3497	6.5787	6.8633	1.64693	6.2639	1.92728	0.00067207	0.0142039	yes	-	protein SENESCENCE-ASSOCIATED GENE 21, mitochondrial-like [Ananas comosus]	-	-	-	-
Unigene0012682	25.3333	83.3333	2.4329	1.0838	2.8953	5.4591	6.9954	8.6093	2.13733	7.02127	1.71592	0.00161322	0.0279459	yes	-	PREDICTED: protein SENESCENCE-ASSOCIATED GENE 21, mitochondrial-like [Elaeis guineensis]	-	-	-	-
Unigene0012687	104.667	26.6667	5.8584	8.7401	8.8203	1.741	2.5936	1.706	7.80627	2.01353	-1.9549	8.09788e-05	0.00258336	yes	-	--	-	-	-	-
Unigene0012690	6.66667	0	1.0725	0.695	0.2475	0	0	0	0.671667	0.001	-9.3916	0.00240409	0.0376445	yes	DIR2	dirigent protein 22-like [Asparagus officinalis]	-	-	-	-
Unigene0012696	13.3333	0	0.4308	1.1405	0.2187	0	0	0	0.596667	0.001	-9.22078	0.000110387	0.00334274	yes	LAC2	laccase-11-like, partial [Asparagus officinalis]	-	-	-	-
Unigene0012704	0	11	0	0	0	0.4896	0.6382	1.3141	0.001	0.813967	9.66883	0.000109162	0.00330883	yes	-	--	-	-	-	-
Unigene0012726	40.3333	9	4.0922	6.945	5.1947	0.9055	1.4426	1.3502	5.41063	1.23277	-2.1339	0.00087217	0.0173886	yes	-	--	-	-	-	-
Unigene0012753	9	40.3333	0.0894	0.4249	0.3784	1.2334	1.1979	1.5903	0.297567	1.34053	2.17152	0.00161606	0.0279491	yes	EFR	probable LRR receptor-like serine/threonine-protein kinase At3g47570 [Asparagus officinalis]	-	-	-	-
Unigene0012773	9	0	1.3641	1.8941	0.1574	0	0	0	1.13853	0.001	-10.153	0.00157927	0.02752	yes	-	--	-	-	-	-
Unigene0012776	85.6667	23	2.6495	1.7311	1.6816	0.3493	0.5604	0.7693	2.02073	0.559667	-1.85224	0.00060635	0.013166	yes	XLG3	PREDICTED: extra-large guanine nucleotide-binding protein 1-like isoform X3 [Elaeis guineensis]	-	-	-	-
Unigene0012809	58	218.333	0.7248	0.9841	2.7046	5.8275	8.1305	2.0807	1.47117	5.34623	1.86156	0.00200222	0.0328721	yes	-	--	-	-	-	-
Unigene0012822	3.33333	34.6667	0	0	0.7758	2.2313	3.7487	1.0647	0.2586	2.34823	3.18278	0.00341017	0.049005	yes	-	--	-	-	-	-
Unigene0012823	7.33333	47.6667	0	0.6774	1.0134	2.9955	2.8142	4.7806	0.5636	3.5301	2.64697	0.0011312	0.0212114	yes	-	--	-	-	-	-
Unigene0012838	0	7	0	0	0	1.4073	0.6671	0.4579	0.001	0.8441	9.72127	0.00107857	0.0204994	yes	-	--	-	-	-	-
Unigene0012851	49.3333	2.33333	2.0862	3.1648	1.4052	0	0.1351	0.1854	2.21873	0.106833	-4.3763	2.11699e-07	1.42399e-05	yes	PR1	major allergen Pru ar 1-like [Asparagus officinalis]	-	-	-	-
Unigene0012862	10.6667	0	2.1211	0	1.0536	0	0	0	1.05823	0.001	-10.0474	0.00279378	0.0422603	yes	ccg-6	--	-	-	-	-
Unigene0012890	71.6667	11.3333	1.839	3.8331	0.7295	0.4896	0.0608	0.5632	2.13387	0.3712	-2.5232	0.0015944	0.0276804	yes	LSH6	PREDICTED: protein LIGHT-DEPENDENT SHORT HYPOCOTYLS 5-like [Arachis ipaensis]	-	-	-	-
Unigene0012891	29.6667	4.33333	2.8196	1.1484	1.3601	0.4118	0.2386	0.1842	1.77603	0.2782	-2.67446	0.00059904	0.0130385	yes	-	Protein bicaudal C 1-A [Anthurium amnicola]	-	-	-	-
Unigene0012912	42	230.333	0.8465	0.7859	1.928	6.7268	5.8194	6.7232	1.1868	6.42313	2.4362	2.39999e-07	1.58733e-05	yes	SKIP27	F-box protein At1g61340-like [Asparagus officinalis]	-	-	-	-
Unigene0012951	46.3333	119	5.2271	3.6915	3.6388	9.7473	8.2031	15.6055	4.1858	11.1853	1.41803	0.00305524	0.0451054	yes	-	--	-	-	-	-
Unigene0012957	1	15.3333	0	0.0654	0.163	1.0936	0.8146	1.3977	0.0761333	1.10197	3.85541	0.000278336	0.00713171	yes	-	--	-	-	-	-
Unigene0012984	4	24.6667	0.086	0	0.0546	0.1832	0.3639	0.3278	0.0468667	0.291633	2.63752	0.003397	0.0488581	yes	-	--	-	-	-	-
Unigene0012999	19.3333	2.33333	0.8174	1.3526	1.0377	0.1244	0.1081	0.1669	1.06923	0.133133	-3.00563	0.000547042	0.0121429	yes	At1g47710	LOW QUALITY PROTEIN: serpin-ZXA-like [Asparagus officinalis]	-	-	-	-
Unigene0013006	42	7.66667	1.0427	2.0269	3.7301	0.4038	0.6516	0.1548	2.26657	0.4034	-2.49023	0.00103692	0.0198557	yes	-	--	-	-	-	-
Unigene0013012	82.6667	21	6.1056	6.2172	6.5924	1.6228	2.2266	1.0698	6.30507	1.63973	-1.94305	0.000239826	0.00633414	yes	-	--	-	-	-	-
Unigene0013020	644.333	1389.33	42.0784	44.2275	57.7162	91.8648	108.783	113.324	48.0074	104.657	1.12435	8.37799e-05	0.0026593	yes	-	uncharacterized protein LOC109829181 [Asparagus officinalis]	-	-	-	-
Unigene0013066	1.66667	14.3333	0.1111	0.0565	0.141	0.9462	1.1746	0.5442	0.102867	0.888333	3.11033	0.0018325	0.0307993	yes	-	--	-	-	-	-
Unigene0013068	7.66667	37.6667	0.2684	0.1822	0.7383	2.9401	1.2302	1.6075	0.3963	1.92593	2.28089	0.00212902	0.0344037	yes	-	--	-	-	-	-
Unigene0013093	121	22.6667	2.8972	0.8686	2.0162	0.4296	0.3111	0.3843	1.92733	0.375	-2.36164	2.76575e-05	0.00103477	yes	At3g12360	Ankyrin repeat-containing protein At2g01680, partial [Anthurium amnicola]	-	-	-	-
Unigene0013115	36.6667	129	1.1591	1.8613	2.4335	7.7587	4.9035	6.7959	1.81797	6.48603	1.83501	0.000163017	0.00463255	yes	-	--	-	-	-	-
Unigene0013186	336.667	1199.33	24.2263	5.7255	6.6089	42.705	43.1311	53.3617	12.1869	46.3993	1.92877	5.09958e-05	0.0017524	yes	GDU3	PREDICTED: protein GLUTAMINE DUMPER 3 [Vitis vinifera]	-	-	-	-
Unigene0013188	25.3333	88.6667	0.596	0.4185	0.7044	1.6257	2.4126	2.0139	0.572967	2.0174	1.81597	0.000352223	0.00857885	yes	ENDO2	PREDICTED: endonuclease 2-like isoform X2 [Phoenix dactylifera]	-	-	-	-
Unigene0013246	5	28	0.2019	0.1542	0.5127	2.0275	1.762	0.9895	0.2896	1.593	2.45961	0.00173878	0.0296099	yes	UGT73B1	scopoletin glucosyltransferase-like [Asparagus officinalis]	-	-	GO:0016740//transferase activity;GO:0003824//catalytic activity;GO:0016757//transferase activity, transferring glycosyl groups	-
Unigene0013247	67.6667	8	1.9923	0.1806	0.7622	0.1661	0.1155	0.0891	0.978367	0.123567	-2.98509	0.000351649	0.00857147	yes	NAT7	nucleobase-ascorbate transporter 6-like [Asparagus officinalis]	-	-	-	-
Unigene0013260	16	0.666667	0.9308	2.2116	2.3632	0	0.2188	0	1.8352	0.0729333	-4.65322	0.000187966	0.00518992	yes	-	--	-	-	-	-
Unigene0013285	105.667	1.66667	3.5176	2.1622	1.4703	0.0261	0	0.0934	2.38337	0.0398333	-5.90288	3.12809e-13	6.18081e-11	yes	-	--	-	-	-	-
Unigene0013286	6.33333	0	0.2931	0.3979	0.31	0	0	0	0.333667	0.001	-8.38226	0.00110988	0.0209545	yes	-	--	-	-	-	-
Unigene0013306	0.333333	7.66667	0	0.1121	0	1.474	0.8152	0.5995	0.0373667	0.9629	4.68756	0.00269219	0.0411647	yes	-	--	-	-	-	-
Unigene0013317	1250	578	44.3709	45.6439	21.7385	18.5291	18.6208	17.7816	37.2511	18.3105	-1.02461	0.00185729	0.0310682	yes	VEP1	PREDICTED: 3-oxo-Delta(4,5)-steroid 5-beta-reductase-like isoform X3 [Elaeis guineensis]	-	-	-	-
Unigene0013320	360.333	18	15.8221	19.2616	16.5505	0.753	0.8413	1.0587	17.2114	0.884333	-4.28263	1.31058e-21	9.10624e-19	yes	-	PREDICTED: protein NEGATIVE REGULATOR OF RESISTANCE-like [Musa acuminata subsp. malaccensis] [Musa acuminata]	-	-	-	-
Unigene0013345	108.333	265.333	4.1715	3.7661	7.7521	13.5033	13.099	11.7065	5.2299	12.7696	1.28786	0.00176179	0.0299292	yes	psaC	photosystem I subunit VII (chloroplast) [Masdevallia picturata]	ko00195//Photosynthesis//Energy metabolism//Metabolism	GO:0009536//plastid;GO:0044424//intracellular part;GO:0009579//thylakoid;GO:0043234//protein complex;GO:0043227//membrane-bounded organelle;GO:0043226//organelle;GO:0016020//membrane;GO:0044436//thylakoid part;GO:0044422//organelle part;GO:0009507//chloroplast;GO:0043229//intracellular organelle;GO:0044444//cytoplasmic part;GO:0005737//cytoplasm;GO:0044434//chloroplast part;GO:0044464//cell part;…	GO:0043167//ion binding;GO:0005488//binding;GO:0051536//iron-sulfur cluster binding;GO:0051540//metal cluster binding;GO:0043169//cation binding;GO:0003824//catalytic activity	GO:0015979//photosynthesis;GO:0044699//single-organism process;GO:0055114//oxidation-reduction process;GO:0008152//metabolic process;GO:0006091//generation of precursor metabolites and energy;GO:0009767//photosynthetic electron transport chain;GO:0044763//single-organism cellular process;GO:0009987//cellular process;GO:0044237//cellular metabolic process;GO:0044710//single-organism metabolic proc…
Unigene0013443	6.33333	0	0.3573	0.5457	0.3024	0	0	0	0.4018	0.001	-8.65033	0.00164325	0.0282955	yes	-	4-coumarate--coa ligase-like 1 [Nicotiana attenuata]	-	-	-	-
Unigene0013520	0	6.66667	0	0	0	0.6545	0.6636	0.6832	0.001	0.6671	9.38176	0.000815026	0.0166183	yes	-	--	-	-	-	-
Unigene0013531	10.3333	0	0.6499	0.2545	0.825	0	0	0	0.576467	0.001	-9.17109	0.000182522	0.00507059	yes	CRSP	CO(2)-response secreted protease-like [Asparagus officinalis]	-	-	-	-
Unigene0013532	11.6667	0	0.5877	0.2394	0.6963	0	0	0	0.5078	0.001	-8.98812	7.75638e-05	0.00249455	yes	CRSP	CO(2)-response secreted protease-like [Asparagus officinalis]	-	-	-	-
Unigene0013534	11.6667	0	1.206	1.7862	1.1134	0	0	0	1.36853	0.001	-10.4184	4.97617e-05	0.00171746	yes	MOD-E	Heat shock cognate protein 80, partial [Noccaea caerulescens]	ko04141//Protein processing in endoplasmic reticulum//Folding, sorting and degradation//Genetic Information Processing;ko04626//Plant-pathogen interaction//Environmental adaptation//Organismal Systems	-	-	-
Unigene0013548	22.3333	88	0.6368	0.6865	1.5215	4.9688	4.1198	2.08	0.948267	3.72287	1.97305	0.000724646	0.0151167	yes	PLA2-III	phospholipase A2-alpha [Asparagus officinalis]	ko00564//Glycerophospholipid metabolism//Lipid metabolism//Metabolism;ko00592//alpha-Linolenic acid metabolism//Lipid metabolism//Metabolism;ko00565//Ether lipid metabolism//Lipid metabolism//Metabolism;ko00591//Linoleic acid metabolism//Lipid metabolism//Metabolism;ko00590//Arachidonic acid metabolism//Lipid metabolism//Metabolism	-	-	-
Unigene0013646	25	91.3333	0.7818	0.3512	0.7589	3.0221	1.994	2.103	0.630633	2.37303	1.91186	0.000298113	0.00754578	yes	-	--	-	-	-	-
Unigene0013695	18.6667	1.66667	0.7007	2.2704	0.8087	0.1551	0	0.2081	1.25993	0.121067	-3.37947	0.00132846	0.0240266	yes	-	--	-	-	-	-
Unigene0013789	440.667	167.333	34.0023	15.8668	34.266	12.2664	11.8849	8.4516	28.045	10.8676	-1.36771	0.000615276	0.0133139	yes	-	--	-	-	-	-
Unigene0013793	0	12	0	0	0	0.5486	0.2119	0.2727	0.001	0.3444	8.42794	5.00731e-05	0.00172444	yes	-	--	-	-	-	-
Unigene0013809	60	18	1.2836	1.6284	1.1486	0.4353	0.3561	0.4811	1.35353	0.424167	-1.67403	0.00212656	0.0343902	yes	Os06g0675700	probable alpha-glucosidase Os06g0675700 [Asparagus officinalis]	ko00500//Starch and sucrose metabolism//Carbohydrate metabolism//Metabolism;ko00052//Galactose metabolism//Carbohydrate metabolism//Metabolism	-	GO:0016787//hydrolase activity;GO:0003824//catalytic activity;GO:0016798//hydrolase activity, acting on glycosyl bonds	GO:0008152//metabolic process
Unigene0013811	0.666667	12	0.074	0	0	0.3605	0.6265	0.4837	0.0246667	0.490233	4.31283	0.000851279	0.0170875	yes	ATL78	RING-H2 finger protein ATL73-like [Asparagus officinalis]	-	-	-	-
Unigene0013850	0.666667	21.3333	0	0	0.2367	3.7443	2.465	0.6091	0.0789	2.2728	4.8483	7.66214e-05	0.00246801	yes	-	--	-	-	-	-
Unigene0013855	1.66667	20	0	0.0619	0.3088	1.4064	1.4795	1.1921	0.123567	1.35933	3.45954	0.000548414	0.0121669	yes	-	--	-	-	-	-
Unigene0013870	1	13	0	0.0888	0.2213	0.9549	0.9221	1.8986	0.103367	1.25853	3.6059	0.00133902	0.0241279	yes	-	--	-	-	-	-
Unigene0013878	72.3333	9.66667	1.193	2.525	1.7817	0.3416	0.099	0.3311	1.83323	0.257233	-2.83324	1.27128e-05	0.000529885	yes	At5g10340	PREDICTED: F-box protein At1g11270-like [Elaeis guineensis]	-	-	-	-
Unigene0013879	10.6667	0.333333	0.5485	0.8777	1.3926	0	0.0829	0	0.9396	0.0276333	-5.08757	0.000588166	0.0128682	yes	-	--	-	-	-	-
Unigene0013886	22.6667	3.33333	0.9133	0.5197	0.5115	0.0654	0.1705	0.0585	0.648167	0.0981333	-2.72355	0.00127553	0.0232936	yes	RGA2	PREDICTED: disease resistance protein RGA2-like [Musa acuminata subsp. malaccensis] [Musa acuminata]	-	-	-	-
Unigene0013909	41.3333	0	5.0446	1.6394	0	0	0	0	2.228	0.001	-11.1215	1.85245e-05	0.000727508	yes	-	--	-	-	-	-
Unigene0013930	13.6667	0	0.6942	0.6362	1.9386	0	0	0	1.08967	0.001	-10.0897	3.33192e-05	0.00121988	yes	-	--	-	-	-	-
Unigene0013937	15.6667	0	1.9514	1.1742	1.3512	0	0	0	1.49227	0.001	-10.5433	4.76447e-06	0.000228673	yes	-	--	-	-	-	-
Unigene0013974	41.3333	1.66667	2.7879	4.5554	0.9876	0.0789	0.1371	0.1412	2.77697	0.119067	-4.54367	1.40113e-06	7.75082e-05	yes	-	--	-	-	-	-
Unigene0014019	102.667	5.66667	9.1792	11.1584	2.2582	0.6062	0.4515	0.3099	7.53193	0.455867	-4.04634	4.50416e-08	3.53342e-06	yes	IDD1	PREDICTED: protein indeterminate-domain 9 [Gossypium arboreum]	-	-	GO:0005488//binding;GO:0043167//ion binding;GO:0043169//cation binding	-
Unigene0014138	31.3333	2.66667	3.2674	3.9321	2.7652	0.241	0.2094	0.4312	3.32157	0.293867	-3.49863	1.08998e-05	0.000463786	yes	-	--	-	-	-	-
Unigene0014153	4.33333	37	0.1558	0.0397	0.3955	2.417	2.1004	0.3816	0.197	1.633	3.05126	0.00111331	0.0210005	yes	-	--	-	-	-	-
Unigene0014158	24.6667	0	2.2106	2.0009	0.4677	0	0	0	1.55973	0.001	-10.6071	9.80771e-07	5.60191e-05	yes	-	cyclin-dependent protein kinase inhibitor SMR6 [Asparagus officinalis]	-	-	-	-
Unigene0014169	20.6667	0	0.9714	0.9892	0.3654	0	0	0	0.775333	0.001	-9.59867	1.20864e-06	6.76894e-05	yes	At3g50280	PREDICTED: uncharacterized acetyltransferase At3g50280-like [Phoenix dactylifera]	-	-	-	-
Unigene0014245	0.666667	13.6667	0	0	0.1491	0.5003	1.3042	0.8312	0.0497	0.878567	4.14383	0.000594691	0.0129616	yes	-	--	-	-	-	-
Unigene0014287	31.3333	5.33333	2.6502	3.1484	1.4952	0.7167	0.2336	0.4008	2.43127	0.450367	-2.43254	0.00139951	0.0250183	yes	-	PREDICTED: E3 ubiquitin-protein ligase RHA1B [Elaeis guineensis]	-	-	-	-
Unigene0014301	45.6667	4	1.3388	1.9359	0.5439	0.1955	0.0566	0.1166	1.27287	0.1229	-3.37252	3.10052e-05	0.00114377	yes	LOB	PREDICTED: LOB domain-containing protein 25 [Elaeis guineensis]	-	-	-	-
Unigene0014390	42	0.666667	4.9874	0.9909	2.1618	0	0.1287	0	2.71337	0.0429	-5.98296	2.50754e-07	1.64641e-05	yes	STF2	--	-	-	-	-
Unigene0014428	634	238.333	17.0497	24.4855	18.8073	8.1568	7.2749	8.0979	20.1142	7.8432	-1.3587	2.31549e-05	0.000885701	yes	-	OSJNBa0011F23.6-like protein [Hyacinthus orientalis]	-	-	-	-
Unigene0014435	0.666667	14.3333	0	0	0.1758	1.9378	1.2447	0.2261	0.0586	1.1362	4.27717	0.00145755	0.0258729	yes	-	--	-	-	-	-
Unigene0014451	1547.67	262.333	39.1278	34.28	18.6292	4.7688	5.4591	6.2562	30.679	5.4947	-2.48114	8.08611e-13	1.49935e-10	yes	PF14_0323	Calmodulin [Ananas comosus]	ko04626//Plant-pathogen interaction//Environmental adaptation//Organismal Systems;ko04070//Phosphatidylinositol signaling system//Signal transduction//Environmental Information Processing	-	-	-
Unigene0014469	68.3333	2	2.3271	5.5471	3.894	0.1287	0	0.2303	3.92273	0.119667	-5.03477	7.44906e-10	8.57917e-08	yes	-	expressed protein [Oryza sativa Japonica Group]	-	-	-	-
Unigene0014472	165	1.33333	3.8663	22.3564	10.6047	0.168	0.146	0	12.2758	0.104667	-6.87387	3.9212e-14	8.8865e-12	yes	-	Nucleotide-sugar transporter [Corchorus capsularis]	-	-	-	-
Unigene0014478	13.6667	0.333333	0.9123	0.4645	2.2198	0	0.0804	0	1.19887	0.0268	-5.48329	0.000242159	0.00637713	yes	-	--	-	-	-	-
Unigene0014481	0	9.33333	0	0	0	1.0539	0.6869	1.65	0.001	1.13027	10.1424	0.000230112	0.00612105	yes	-	protein NUCLEAR FUSION DEFECTIVE 4-like [Asparagus officinalis]	-	-	-	-
Unigene0014486	302	13.3333	4.3124	8.1438	2.4087	0.1718	0.1658	0.3586	4.95497	0.232067	-4.41626	1.49388e-13	3.05685e-11	yes	CYP714D1	PREDICTED: cytochrome P450 714D1 [Elaeis guineensis]	-	-	GO:0043169//cation binding;GO:0043167//ion binding;GO:0003824//catalytic activity;GO:0016491//oxidoreductase activity;GO:0005488//binding;GO:0046872//metal ion binding	-
Unigene0014509	3	24.3333	0.0984	0.0668	0.1665	0.9977	0.9711	0.7141	0.110567	0.8943	3.01584	0.000176353	0.00493172	yes	-	--	-	-	-	-
Unigene0014516	36.3333	0.666667	1.0443	2.4131	1.2237	0	0	0.0875	1.56037	0.0291667	-5.74142	8.20955e-08	6.0499e-06	yes	NCE102	--	-	-	-	-
Unigene0014593	6.66667	0	0.2011	1.0241	1.0213	0	0	0	0.748833	0.001	-9.5485	0.00256389	0.0396266	yes	-	--	-	-	-	-
Unigene0014643	51.3333	1.66667	1.7829	2.0834	0.8534	0.1067	0	0.0636	1.57323	0.0567667	-4.79254	2.82179e-08	2.29626e-06	yes	TGA21	PREDICTED: transcription factor HBP-1b(c38)-like isoform X2 [Phoenix dactylifera]	ko04075//Plant hormone signal transduction//Signal transduction//Environmental Information Processing	-	-	-
Unigene0014654	8	0	0.6601	0.6721	0.3352	0	0	0	0.5558	0.001	-9.11842	0.000558135	0.0123405	yes	NAC100	NAC domain-containing protein 100-like [Asparagus officinalis]	-	-	-	-
Unigene0014659	2	16.6667	0	0.1932	0.2408	0.9234	1.4712	1.1016	0.144667	1.1654	3.01002	0.00167897	0.0288151	yes	-	--	-	-	-	-
Unigene0014702	225.333	11.3333	7.9633	11.1935	2.7353	0.152	0.3963	0.6121	7.29737	0.3868	-4.23772	2.22799e-10	2.87497e-08	yes	IRK	PREDICTED: LOW QUALITY PROTEIN: probable LRR receptor-like serine/threonine-protein kinase At2g24230 [Elaeis guineensis]	-	-	-	-
Unigene0014726	38.3333	2	1.8393	2.4972	0.5188	0.199	0.0865	0	1.61843	0.0951667	-4.088	2.31887e-05	0.000886456	yes	-	DUF679 domain-containing protein [Cephalotus follicularis]	-	-	-	-
Unigene0014741	12	120.667	0.49	0.1996	0.622	5.9633	4.5258	2.881	0.4372	4.4567	3.34961	1.26837e-08	1.13958e-06	yes	QH5	chloroplast terpene synthase [Hedychium coronarium]	-	GO:0005623//cell;GO:0044444//cytoplasmic part;GO:0044424//intracellular part;GO:0043231//intracellular membrane-bounded organelle;GO:0044464//cell part;GO:0005737//cytoplasm;GO:0043229//intracellular organelle;GO:0005622//intracellular;GO:0043226//organelle;GO:0009532//plastid stroma;GO:0044446//intracellular organelle part;GO:0044422//organelle part;GO:0044435//plastid part;GO:0009536//plastid;G…	GO:0016829//lyase activity;GO:0043169//cation binding;GO:0016835//carbon-oxygen lyase activity;GO:0046872//metal ion binding;GO:0003824//catalytic activity;GO:0016838//carbon-oxygen lyase activity, acting on phosphates;GO:0005488//binding;GO:0043167//ion binding	GO:0008152//metabolic process;GO:0044255//cellular lipid metabolic process;GO:0044237//cellular metabolic process;GO:0071704//organic substance metabolic process;GO:0044699//single-organism process;GO:0044710//single-organism metabolic process;GO:0043692//monoterpene metabolic process;GO:0006720//isoprenoid metabolic process;GO:0006644//phospholipid metabolic process;GO:0044763//single-organism c…
Unigene0014742	313.333	12.3333	19.9895	23.1281	10.7862	0.8617	0.576	0.8303	17.9679	0.756	-4.57089	2.57107e-18	1.12893e-15	yes	-	Os05g0575200 [Oryza sativa Japonica Group]	-	-	-	-
Unigene0014752	1	16.6667	0.0665	0	0.1689	1.1334	1.6182	0.9416	0.0784667	1.23107	3.97169	0.00016594	0.0046945	yes	-	--	-	-	-	-
Unigene0014753	0.666667	11.6667	0	0.1049	0	1.2536	0.5992	0.2243	0.0349667	0.692367	4.30748	0.00263704	0.040515	yes	-	--	-	-	-	-
Unigene0014758	42.6667	174.667	3.6635	1.0082	2.1367	9.7002	8.7961	10.5113	2.26947	9.6692	2.09104	4.28081e-05	0.00151129	yes	-	--	-	-	-	-
Unigene0014779	193	34	15.1782	14.5808	4.6533	2.6488	1.7567	2.1828	11.4708	2.1961	-2.38495	9.17818e-06	0.000403566	yes	-	--	-	-	-	-
Unigene0014785	10.3333	52	0.7196	0.471	0.522	3.0651	2.9354	2.9661	0.570867	2.98887	2.38837	5.42349e-05	0.00184466	yes	-	--	-	-	-	-
Unigene0014789	189	20	12.1231	19.3989	4.9466	1.0539	1.3083	1.751	12.1562	1.37107	-3.14832	7.222e-08	5.39649e-06	yes	-	BnaC08g38100D [Brassica napus]	-	-	-	-
Unigene0014790	57.3333	7	4.716	4.6021	2.5776	0.3986	0.5542	0.5706	3.96523	0.5078	-2.96507	4.3465e-06	0.000211079	yes	-	BnaC08g38100D [Brassica napus]	-	-	-	-
Unigene0014805	4418	1848.67	270.499	304.781	257.941	123.717	110.472	127.769	277.74	120.653	-1.20288	2.53464e-06	0.000132778	yes	-	cadmium tolerant 1 [Miscanthus sinensis]	-	-	-	-
Unigene0014847	137	27.3333	4.7922	8.0255	4.5751	0.8194	1.1728	1.5956	5.7976	1.19593	-2.27732	7.06018e-06	0.000320695	yes	SD17	receptor-like serine/threonine-protein kinase SD1-8 [Ornithogalum longebracteatum]	-	-	-	-
Unigene0014852	19.3333	2	1.6908	0.6515	0.4061	0.1112	0.1933	0	0.916133	0.1015	-3.17408	0.00277417	0.0420441	yes	MYB308	myb-related protein 308-like [Cajanus cajan]	-	-	GO:0005488//binding	-
Unigene0014886	144.333	313	8.8047	7.8449	10.8828	16.0732	22.1769	22.012	9.17747	20.0874	1.13012	0.00215012	0.0346697	yes	-	Os02g0674233 [Oryza sativa Japonica Group]	-	-	-	-
Unigene0014889	45	5.66667	1.1807	2.6959	1.2717	0.1742	0.4162	0.0779	1.7161	0.222767	-2.94553	0.000129713	0.00382718	yes	NQR	NAD(P)H:quinone oxidoreductase-like isoform X1 [Asparagus officinalis]	-	-	-	-
Unigene0014931	1275.67	506.333	39.2644	39.8983	33.7165	14.0918	15.0318	17.2982	37.6264	15.4739	-1.28191	5.59466e-06	0.000263588	yes	At5g07610	F-box protein At5g07610, partial [Anthurium amnicola]	-	-	-	-
Unigene0014932	104	267.333	4.093	2.1283	3.6481	8.3021	7.2454	10.4621	3.2898	8.66987	1.39801	0.000658886	0.0140184	yes	-	lipid phosphate phosphatase 2-like isoform X2 [Asparagus officinalis]	-	-	-	-
Unigene0014962	0	8	0	0	0	0.6156	0.1337	0.9639	0.001	0.571067	9.15752	0.00141188	0.0252018	yes	DREB1C	PREDICTED: dehydration-responsive element-binding protein 1F-like [Elaeis guineensis]	-	-	-	-
Unigene0014963	0	12.6667	0	0	0	0.277	0.4815	0.3029	0.001	0.3538	8.46679	2.45714e-05	0.000932941	yes	-	gag-pol precursor [Castanea mollissima]	-	-	-	-
Unigene0014993	1.66667	21.6667	0.0512	0.0521	0.195	0.8722	2.2739	0.5017	0.0994333	1.21593	3.61219	0.000427409	0.00997219	yes	-	--	-	-	-	-
Unigene0015021	11.6667	0.666667	0.3834	0.732	0.7301	0	0	0.1044	0.615167	0.0348	-4.14382	0.00119917	0.0222027	yes	-	transmembrane protein 45B-like [Asparagus officinalis]	-	-	-	-
Unigene0015027	6.33333	0	0.4462	0.7951	1.1328	0	0	0	0.791367	0.001	-9.6282	0.0016185	0.0279683	yes	PECS-2.1	LOW QUALITY PROTEIN: probable pectinesterase/pectinesterase inhibitor 6 [Asparagus officinalis]	ko00500//Starch and sucrose metabolism//Carbohydrate metabolism//Metabolism;ko00040//Pentose and glucuronate interconversions//Carbohydrate metabolism//Metabolism	-	-	-
Unigene0015042	435.667	1278.67	20.8575	21.6142	33.9655	70.3186	76.1478	78.6837	25.4791	75.05	1.55854	3.67613e-07	2.32206e-05	yes	-	protein BIC1-like [Cajanus cajan]	-	-	-	-
Unigene0015118	14.3333	87.3333	0.7264	0.678	1.5369	6.041	5.2497	6.4593	0.980433	5.91667	2.59329	3.74423e-06	0.000186266	yes	-	PREDICTED: heavy metal-associated isoprenylated plant protein 3-like [Musa acuminata subsp. malaccensis] [Musa acuminata]	-	-	-	-
Unigene0015119	1454.67	3023	61.0436	68.4232	73.8571	122.744	152.296	155.213	67.7746	143.418	1.0814	4.02498e-05	0.00143621	yes	-	PREDICTED: heavy metal-associated isoprenylated plant protein 3-like [Musa acuminata subsp. malaccensis] [Musa acuminata]	-	-	-	-
Unigene0015141	13.3333	0	1.0036	0.0929	3.2428	0	0	0	1.44643	0.001	-10.4983	0.000462498	0.0106108	yes	-	--	-	-	-	-
Unigene0015194	13.6667	0	0.2338	1.4881	0.8905	0	0	0	0.8708	0.001	-9.7662	9.21084e-05	0.00286752	yes	-	uncharacterized protein A4U43_C07F13840 [Asparagus officinalis]	-	-	-	-
Unigene0015223	7.33333	0	0.3318	0.563	0.4211	0	0	0	0.438633	0.001	-8.77687	0.000618731	0.0133749	yes	-	--	-	-	-	-
Unigene0015260	144	57.3333	3.0502	3.2694	3.0568	0.9036	1.6554	1.2454	3.12547	1.26813	-1.30137	0.00319458	0.0466381	yes	UGT73B5	PREDICTED: scopoletin glucosyltransferase-like [Musa acuminata subsp. malaccensis] [Musa acuminata]	-	-	-	-
Unigene0015275	6.33333	0	0.4029	0.3282	1.023	0	0	0	0.5847	0.001	-9.19155	0.00183877	0.0308655	yes	-	--	-	-	-	-
Unigene0015278	33.6667	0.666667	0.6863	1.2424	2.4684	0	0.0806	0	1.4657	0.0268667	-5.76963	3.56045e-07	2.25124e-05	yes	RTM2	inactive protein RESTRICTED TEV MOVEMENT 2-like [Asparagus officinalis]	-	-	-	-
Unigene0015296	301.333	98.3333	7.7311	10.4333	3.902	2.5506	2.709	2.4087	7.35547	2.5561	-1.52487	0.000471176	0.0107825	yes	-	Os08g0496100 [Oryza sativa Japonica Group]	-	-	-	-
Unigene0015300	12.3333	0.666667	0.9189	1.4971	1.2831	0.2237	0	0	1.23303	0.0745667	-4.04754	0.000868462	0.0173279	yes	OPR1	12-oxophytodienoate reductase 1-like [Ananas comosus]	ko00592//alpha-Linolenic acid metabolism//Lipid metabolism//Metabolism	-	-	-
Unigene0015307	11.3333	0	1.7243	0.1301	0.4053	0	0	0	0.753233	0.001	-9.55695	0.000940877	0.018441	yes	F26G	PREDICTED: furostanol glycoside 26-O-beta-glucosidase-like [Musa acuminata subsp. malaccensis] [Musa acuminata]	ko00500//Starch and sucrose metabolism//Carbohydrate metabolism//Metabolism;ko00940//Phenylpropanoid biosynthesis//Biosynthesis of other secondary metabolites//Metabolism;ko00460//Cyanoamino acid metabolism//Metabolism of other amino acids//Metabolism	-	-	-
Unigene0015355	2	25	0	0.0541	0.1348	0.2585	0.674	1.2433	0.0629667	0.725267	3.52585	0.000475148	0.0108577	yes	NET2A	PREDICTED: protein NETWORKED 2A-like [Phoenix dactylifera]	-	-	-	-
Unigene0015367	0	7.66667	0	0	0	0.3404	1.6762	0.3045	0.001	0.7737	9.59563	0.00220529	0.0353451	yes	-	--	-	-	-	-
Unigene0015383	45	8.33333	2.2117	4.1664	1.474	0.5383	0.3509	0.6623	2.61737	0.517167	-2.33941	0.000639	0.0137053	yes	PSK5	Phytosulfokine [Corchorus capsularis]	-	-	-	-
Unigene0015404	2.66667	27	0.0853	0	0.3248	0.9861	1.0825	1.7645	0.1367	1.2777	3.22446	0.000555424	0.0122922	yes	SRF2	protein STRUBBELIG-RECEPTOR FAMILY 2-like isoform X3 [Asparagus officinalis]	-	-	-	-
Unigene0015424	0.333333	8	0	0	0.1077	0.6197	1.0771	0.5544	0.0359	0.7504	4.3856	0.00241595	0.0377834	yes	-	--	-	-	-	-
Unigene0015440	22.3333	2.33333	1.96	1.1975	1.5758	0	0.2073	0.2845	1.57777	0.163933	-3.2667	0.000400722	0.00944714	yes	-	DUF761 domain protein [Medicago truncatula]	-	-	-	-
Unigene0015454	0.333333	10.3333	0.0578	0	0	0.844	1.0391	0.1259	0.0192667	0.669667	5.11926	0.00223729	0.0357085	yes	-	--	-	-	-	-
Unigene0015521	0.666667	11	0.1858	0	0	2.148	0.393	1.0114	0.0619333	1.18413	4.25697	0.00342977	0.049186	yes	-	NAC domain-containing protein 83-like [Asparagus officinalis]	-	-	-	-
Unigene0015548	54.3333	8	4.3128	3.6316	7.1594	1.0094	0.7017	0.5418	5.0346	0.750967	-2.74506	2.43294e-05	0.000925031	yes	GT-3A	Trihelix transcription factor GT-3b, partial [Anthurium amnicola]	-	-	-	GO:0034645//cellular macromolecule biosynthetic process;GO:0044260//cellular macromolecule metabolic process;GO:0044237//cellular metabolic process;GO:0009058//biosynthetic process;GO:0009059//macromolecule biosynthetic process;GO:0071704//organic substance metabolic process;GO:0010467//gene expression;GO:0009987//cellular process;GO:1901576//organic substance biosynthetic process;GO:0043170//mac…
Unigene0015559	0.333333	9.66667	0	0	0.1481	0.2839	1.357	2.0321	0.0493667	1.22433	4.63232	0.0026245	0.040366	yes	-	--	-	-	-	-
Unigene0015560	42.3333	2.33333	1.643	2.2706	1.3905	0	0.2896	0	1.76803	0.0965333	-4.19497	1.15481e-05	0.000488086	yes	-	--	-	-	-	-
Unigene0015563	17.3333	0	1.3985	2.6582	1.0651	0	0	0	1.70727	0.001	-10.7375	4.42394e-06	0.000214317	yes	-	--	-	-	-	-
Unigene0015576	0.666667	22	0.0637	0.0649	0	2.636	1.3475	0.8324	0.0428667	1.6053	5.22684	9.76294e-06	0.000423971	yes	-	--	-	-	-	-
Unigene0015599	9	0	0.1805	0.6434	0.5156	0	0	0	0.4465	0.001	-8.80252	0.00043222	0.0100474	yes	Bp10	L-ascorbate oxidase homolog [Asparagus officinalis]	-	-	-	-
Unigene0015620	42.6667	0	5.0578	1.8254	1.7067	0	0	0	2.8633	0.001	-11.4835	1.02024e-09	1.154e-07	yes	-	3-hydroxy-3-methylglutaryl-coenzyme A reductase [Anthurium amnicola]	-	-	-	-
Unigene0015628	4956.67	828	101.389	129.946	65.1666	15.0741	17.5458	19.4394	98.8337	17.3531	-2.50981	1.44991e-15	4.28395e-13	yes	MIOX1	inositol oxygenase 1-like [Asparagus officinalis]	ko00562//Inositol phosphate metabolism//Carbohydrate metabolism//Metabolism;ko00053//Ascorbate and aldarate metabolism//Carbohydrate metabolism//Metabolism	-	-	-
Unigene0015634	7826.67	1279.33	275.672	319.793	168.741	47.3075	43.2591	41.7554	254.735	44.1073	-2.52991	5.65977e-17	2.04492e-14	yes	-	--	-	-	-	-
Unigene0015655	39.3333	4.66667	2.6426	4.7838	1.6773	0.8934	0.1553	0.1599	3.03457	0.402867	-2.91312	0.000549393	0.0121801	yes	DHN3	dehydrin DHN1-like [Asparagus officinalis]	-	-	-	-
Unigene0015670	0	6.33333	0	0	0	0.1485	0.3011	0.3986	0.001	0.282733	8.1433	0.00165325	0.0284368	yes	-	--	-	-	-	-
Unigene0015695	64.3333	0	6.1582	1.7651	1.1581	0	0	0	3.02713	0.001	-11.5637	1.45064e-10	1.9557e-08	yes	-	--	-	-	-	-
Unigene0015709	22.6667	65	1.7319	2.3514	1.0992	4.6546	4.7317	6.2858	1.7275	5.22403	1.59648	0.00337436	0.0486087	yes	-	--	-	-	-	-
Unigene0015713	54	10	2.4099	2.9002	2.3361	0.2133	0.7878	0.4294	2.54873	0.476833	-2.41822	0.000189829	0.00522083	yes	-	major centromere autoantigen B [Ananas comosus]	-	-	-	-
Unigene0015719	22.3333	1.33333	0.6212	1.5813	0.5421	0	0.1642	0	0.914867	0.0547333	-4.06307	0.000394095	0.00931522	yes	PDR2	pleiotropic drug resistance protein 2-like [Asparagus officinalis]	-	-	-	-
Unigene0015726	282.667	6.33333	6.428	3.8041	9.5641	0.0508	0.2869	0.0909	6.59873	0.142867	-5.52945	1.3594e-17	5.58138e-15	yes	ANS	anthocyanidin synthase [Lycoris chinensis]	ko00941//Flavonoid biosynthesis//Biosynthesis of other secondary metabolites//Metabolism	-	-	-
Unigene0015765	1839.33	604	79.154	81.7367	49.6464	25.1776	24.2388	23.5053	70.179	24.3072	-1.52965	2.65918e-07	1.72626e-05	yes	-	heavy metal-associated isoprenylated plant protein 39-like [Asparagus officinalis]	-	-	-	-
Unigene0015783	435.667	116.667	33.7699	22.9577	8.7825	4.5927	6.1401	8.0072	21.8367	6.24667	-1.8056	0.00017928	0.00499688	yes	-	oxidoreductase/ transition metal ion binding protein [Arabidopsis lyrata subsp. lyrata] [Arabidopsis lyrata]	-	-	-	-
Unigene0015789	70	2.33333	3.3596	1.3253	2.1516	0.0737	0.064	0.0989	2.27883	0.0788667	-4.85274	3.47255e-10	4.31367e-08	yes	-	desiccation-related protein PCC13-62-like [Asparagus officinalis]	-	-	-	-
Unigene0015817	6	48.3333	0.6722	0.0978	0.1219	2.6881	2.336	2.771	0.2973	2.59837	3.12761	4.63691e-05	0.00162071	yes	ERF020	PREDICTED: ethylene-responsive transcription factor ERF020-like [Elaeis guineensis]	-	-	-	-
Unigene0015818	10	41.6667	0.8809	0.299	1.3046	4.6455	2.5619	3.1971	0.828167	3.46817	2.06618	0.00279671	0.0422756	yes	ERF020	PREDICTED: ethylene-responsive transcription factor ERF020-like [Elaeis guineensis]	-	-	-	GO:0044260//cellular macromolecule metabolic process;GO:0043170//macromolecule metabolic process;GO:0044249//cellular biosynthetic process;GO:1901576//organic substance biosynthetic process;GO:0044237//cellular metabolic process;GO:0009058//biosynthetic process;GO:0010467//gene expression;GO:0071704//organic substance metabolic process;GO:0034645//cellular macromolecule biosynthetic process;GO:00…
Unigene0015828	43.6667	0.666667	1.0514	0.3172	4.7455	0.0948	0	0	2.03803	0.0316	-6.01111	3.65312e-06	0.000182595	yes	-	--	-	-	-	-
Unigene0015835	622.667	265.667	23.4294	23.7626	14.4167	7.8764	8.49	11.2139	20.5362	9.19343	-1.1595	0.000712666	0.0149259	yes	YLS9	NDR1/HIN1-like protein 3 [Asparagus officinalis]	-	-	-	-
Unigene0015836	298	85	10.068	14.2319	4.9614	2.5115	3.2076	3.1321	9.75377	2.9504	-1.72505	0.000142118	0.00412958	yes	YLS9	NDR1/HIN1-like protein 3 [Asparagus officinalis]	-	-	-	-
Unigene0015837	11.6667	0	0.153	0.9346	2.0389	0	0	0	1.04217	0.001	-10.0254	0.000372719	0.0089437	yes	-	--	-	-	-	-
Unigene0015850	830.667	264	31.5029	25.9263	16.5884	6.9428	8.0842	9.6999	24.6725	8.2423	-1.58179	3.79685e-06	0.000187849	yes	-	uncharacterized LOC101245434 [Solanum lycopersicum]	-	-	-	-
Unigene0015853	57.6667	272.667	3.5125	2.3167	1.4187	10.5411	12.3685	13.3858	2.41597	12.0985	2.32415	1.75205e-07	1.20152e-05	yes	-	DUF4228 domain protein [Medicago truncatula]	-	-	-	-
Unigene0015913	19.3333	88.3333	0.5313	0.9016	1.4612	5.0647	4.9632	3.1334	0.9647	4.3871	2.18512	9.62935e-05	0.00297002	yes	-	--	-	-	-	-
Unigene0015916	1	11.6667	0.0657	0.1337	0	0.6394	1.2501	0.6435	0.0664667	0.844333	3.66711	0.00230685	0.0365659	yes	-	--	-	-	-	-
Unigene0015920	0.666667	15.3333	0.066	0.0672	0	1.5263	1.6056	0.2875	0.0444	1.1398	4.68208	0.000430963	0.0100329	yes	-	--	-	-	-	-
Unigene0015930	2.33333	19.6667	0.0554	0.1693	0.211	0.8767	1.0549	1.6894	0.145233	1.207	3.05498	0.000659584	0.0140184	yes	At5g61370	PREDICTED: pentatricopeptide repeat-containing protein At5g61370, mitochondrial [Elaeis guineensis]	-	-	-	-
Unigene0015931	43.3333	1	0.5503	0.7005	5.9965	0.1674	0	0	2.41577	0.0558	-5.43607	2.05812e-05	0.000800325	yes	-	Thioredoxin superfamily protein [Zea mays]	-	-	-	GO:0008152//metabolic process;GO:0044699//single-organism process;GO:0044710//single-organism metabolic process
Unigene0015959	9	0	1.0845	0.184	0.4589	0	0	0	0.5758	0.001	-9.16942	0.000921426	0.0181555	yes	adh-1	alcohol dehydrogenase [Crypthecodinium cohnii]	ko00940//Phenylpropanoid biosynthesis//Biosynthesis of other secondary metabolites//Metabolism	-	-	-
Unigene0015983	40.3333	158	2.9528	1.0489	5.4918	6.6858	11.4022	17.7206	3.1645	11.9362	1.91529	0.00146823	0.0260188	yes	-	--	-	-	-	-
Unigene0015992	139.333	35.3333	3.3587	2.7751	2.4607	0.7942	0.6901	0.7941	2.86483	0.759467	-1.91539	2.2236e-05	0.000856054	yes	GT2	PREDICTED: cinnamate beta-D-glucosyltransferase-like [Phoenix dactylifera]	-	-	GO:0016740//transferase activity;GO:0003824//catalytic activity	-
Unigene0015994	0	5.33333	0	0	0	0.2652	0.4608	0.2372	0.001	0.321067	8.32673	0.00284854	0.0428222	yes	-	--	-	-	-	-
Unigene0016023	122	2	10.9069	9.4988	7.6515	0.1747	0.1518	0.1563	9.3524	0.160933	-5.8608	1.78615e-17	7.10292e-15	yes	-	uncharacterized protein A4U43_C02F17320 [Asparagus officinalis]	-	-	-	-
Unigene0016024	178.333	45.6667	12.8084	10.7837	18.8935	3.3092	4.0109	3.584	14.1619	3.6347	-1.9621	1.086e-05	0.000463024	yes	-	--	-	-	-	-
Unigene0016062	78	18.6667	3.8167	4.0019	1.3911	0.5519	0.6394	1.1521	3.0699	0.781133	-1.97455	0.00124574	0.0228841	yes	-	D-alanine--D-alanine ligase [Anthurium amnicola]	-	-	-	-
Unigene0016090	8	31.3333	0.6849	0.4184	0.6955	3.0839	2.5351	1.6405	0.5996	2.41983	2.01284	0.00333356	0.0481888	yes	-	--	-	-	-	-
[truncated: 3,156 more rows]

## Sheet: The DEGs of 'CK-3-VS-T-3' group
Supplementary Table S1 The RPKM of DEGs between CK-3 and T-3 group
[truncated: 22,714 more rows]
