# Supplementary material for: A newly identified glycosyltransferase AsRCOM provides resistance to purple curl leaf disease in agave
Source: BMC Genomics. 2023 Nov 7;24:669. doi: 10.1186/s12864-023-09700-y (PMC10629022; doi:10.1186/s12864-023-09700-y)
Supplement: Supplementary file 2 — Supplementary Material 2: Supplementary Table S2. The catalogues enriched by KEGG or GO enrichment analysis on phytoplasma resistance in agave and other species and the relevant genes in agave [file 12864_2023_9700_MOESM2_ESM.xlsx]

## Sheet: Supplementary Table S2
Supplementary Table S2 The catalogues enriched by KEGG or GO enrichment analysis on phytoplasma resistance in agave and other species and the relevant genes in agave
“CK” represents A. H11648 plants, and “T” represents A. H11648R plants. The numbers “1,” “2,” and “3” represent samples taken at 0 d, 60 d and 90 d after agave purple curl leaf disease infection, respectively.
References name	Catalogues enriched by KEGG or GO enrichment in other species	Catalogues enriched by KEGG or GO enrichment in agave	KEGG/GO	The genes enriched by KEGG or GO enrichment in agave	The gene numbers in each catalogues
Bois noir' phytoplasma induces significant reprogramming of the leaf transcriptome in the field grown grapevine	Cell organization	Pentose and glucuronate interconversions	CK-1-vs-T-1 KEGG	Unigene0001660;Unigene0003230;Unigene0016417;Unigene0021409;Unigene0023185;Unigene0024523;Unigene0047238;Unigene0048684;Unigene0054845;Unigene0057699	10
	Cell wall	Phenylpropanoid biosynthesis	CK-1-vs-T-1 KEGG	Unigene0004780;Unigene0006880;Unigene0007560;Unigene0007915;Unigene0022466;Unigene0030386;Unigene0037164;Unigene0037448;Unigene0041077;Unigene0041078;Unigene0041979;Unigene0042225;Unigene0055794	13
	N-metabolism	Sphingolipid metabolism	CK-1-vs-T-1 KEGG	Unigene0003944;Unigene0004349;Unigene0022496;Unigene0031538;Unigene0036373;Unigene0046560	6
	Biotic stress	Flavonoid biosynthesis	CK-1-vs-T-1 KEGG	Unigene0004780;Unigene0009375;Unigene0015726;Unigene0019492;Unigene0030386;Unigene0041979	6
	Secondary metabolism-flavonoids,isoprenoids,terpenoids,chalcones	Starch and sucrose metabolism	CK-1-vs-T-1 KEGG	Unigene0001896;Unigene0003230;Unigene0006880;Unigene0011695;Unigene0016417;Unigene0021409;Unigene0023185;Unigene0024523;Unigene0028549;Unigene0041077;Unigene0041078;Unigene0043293;Unigene0048684	13
	Protein assembly and cofactor ligation	alpha-Linolenic acid metabolism	CK-1-vs-T-1 KEGG	Unigene0015300;Unigene0022563;Unigene0034306;Unigene0034308;Unigene0042706	5
	Amino acid metabolism	Fatty acid degradation	CK-1-vs-T-1 KEGG	Unigene0001660;Unigene0034301;Unigene0042706;Unigene0054845;Unigene0057699	5
	Protein-folding	Stilbenoid, diarylheptanoid and gingerol biosynthesis	CK-1-vs-T-1 KEGG	Unigene0004780;Unigene0030386;Unigene0041979	3
	Transport-ABC transporters and multidrug resistance systems	Glycolysis / Gluconeogenesis	CK-1-vs-T-1 KEGG	Unigene0001660;Unigene0030684;Unigene0034301;Unigene0042388;Unigene0042389;Unigene0042706;Unigene0054845;Unigene0057699	8
	Minor charbohydrate metabolism	Arginine and proline metabolism	CK-1-vs-T-1 KEGG	Unigene0001660;Unigene0003884;Unigene0037173;Unigene0054845;Unigene0057699	5
	Development	Arachidonic acid metabolism	CK-1-vs-T-1 KEGG	Unigene0039496;Unigene0039497;Unigene0039498	3
	Glycolysis	Amino sugar and nucleotide sugar metabolism	CK-1-vs-T-1 KEGG	Unigene0008746;Unigene0011695;Unigene0024300;Unigene0043293;Unigene0049056;Unigene0061380	6
		beta-Alanine metabolism	CK-1-vs-T-1 KEGG	Unigene0001660;Unigene0040866;Unigene0054845;Unigene0057699	4
		Taurine and hypotaurine metabolism	CK-1-vs-T-1 KEGG	Unigene0032503;Unigene0040866	2
Transcriptome and DNA Methylome Reveal Insights Into Phytoplasma Infection Responses in Mulberry (Morus multicaulis Perr.)	stress and environment response	Limonene and pinene degradation	CK-1-vs-T-1 KEGG	Unigene0001660;Unigene0057699	2
	transcription and post-transcription regulation	Ascorbate and aldarate metabolism	CK-1-vs-T-1 KEGG	Unigene0001660;Unigene0015628;Unigene0054845;Unigene0057699	4
	secondary metabolite biosynthesis	Fatty acid elongation	CK-1-vs-T-1 KEGG	Unigene0011126;Unigene0027239;Unigene0053550	3
	signaling pathway	Histidine metabolism	CK-1-vs-T-1 KEGG	Unigene0001660;Unigene0054845;Unigene0057699	3
	growth and development	Tryptophan metabolism	CK-1-vs-T-1 KEGG	Unigene0001660;Unigene0054845;Unigene0057699	3
	cell component and cycle process	Glycerolipid metabolism	CK-1-vs-T-1 KEGG	Unigene0001660;Unigene0029135;Unigene0054845;Unigene0057699	4
	protein ubiquitination modificaiton	Alanine, aspartate and glutamate metabolism	CK-1-vs-T-1 KEGG	Unigene0027769;Unigene0040866;Unigene0049056	3
	other	Tyrosine metabolism	CK-1-vs-T-1 KEGG	Unigene0034301;Unigene0042706;Unigene0065309	3
	hormone metabolism	Lysine degradation	CK-1-vs-T-1 KEGG	Unigene0001660;Unigene0054845;Unigene0057699	3
	growth and development	Valine, leucine and isoleucine degradation	CK-1-vs-T-1 KEGG	Unigene0001660;Unigene0054845;Unigene0057699	3
	cell component and cycle process	Cyanoamino acid metabolism	CK-1-vs-T-1 KEGG	Unigene0006880;Unigene0041077;Unigene0041078	3
	signaling pathway	Monoterpenoid biosynthesis	CK-1-vs-T-1 KEGG	Unigene0046029	1
	secondary metabolite biosynthesis	Glutathione metabolism	CK-1-vs-T-1 KEGG	Unigene0039496;Unigene0039497;Unigene0039498	3
	transport	Other types of O-glycan biosynthesis	CK-1-vs-T-1 KEGG	Unigene0034270	1
	catabolic process	Lysine biosynthesis	CK-1-vs-T-1 KEGG	Unigene0024169	1
	stress and environment response	Vitamin B6 metabolism	CK-1-vs-T-1 KEGG	Unigene0036911	1
	transcription and post-transcription regulation	Plant-pathogen interaction	CK-1-vs-T-1 KEGG	Unigene0002051;Unigene0026299;Unigene0029149;Unigene0038456;Unigene0042391;Unigene0048892	6
		Phenylalanine metabolism	CK-1-vs-T-1 KEGG	Unigene0004780;Unigene0030386	2
		Selenocompound metabolism	CK-1-vs-T-1 KEGG	Unigene0031362	1
The Crosstalk of the Salicylic Acid and Jasmonic Acid Signaling Pathways Contributed to Different Resistance to Phytoplasma Infection Between the Two Genotypes in Chinese Jujube	DNA replication	Butanoate metabolism	CK-1-vs-T-1 KEGG	Unigene0040866	1
	Plant hormone signal transduction	Isoquinoline alkaloid biosynthesis	CK-1-vs-T-1 KEGG	Unigene0065309	1
	Peroxisome	Nitrogen metabolism	CK-1-vs-T-1 KEGG	Unigene0006067	1
	Glycolysis/Gluconeogenesis	Pyruvate metabolism	CK-1-vs-T-1 KEGG	Unigene0001660;Unigene0054845;Unigene0057699	3
	Other glycan degradation	Other glycan degradation	CK-1-vs-T-1 KEGG	Unigene0046560	1
	Monoterpenoid biosynthesis	Carotenoid biosynthesis	CK-1-vs-T-1 KEGG	Unigene0034631	1
	Fatty acid degradation	Steroid biosynthesis	CK-1-vs-T-1 KEGG	Unigene0038190	1
	Pantothenate and CoA biosynthesis	Glycerophospholipid metabolism	CK-1-vs-T-1 KEGG	Unigene0032514;Unigene0032666	2
	Photosynthesis-antenna proteins	Plant hormone signal transduction	CK-1-vs-T-1 KEGG	Unigene0015736;Unigene0028354;Unigene0029149;Unigene0029877	4
	Circadian rhythm -plant	Porphyrin and chlorophyll metabolism	CK-1-vs-T-1 KEGG	Unigene0045837	1
	Tropane, piperidine and pyridine alkaloid biosynthesis	Ubiquinone and other terpenoid-quinone biosynthesis	CK-1-vs-T-1 KEGG	Unigene0029128	1
	Phenylalanine, tyrosine and tryptophan biosynthesis	Phenylalanine, tyrosine and tryptophan biosynthesis	CK-1-vs-T-1 KEGG	Unigene0035063	1
	beta-Alanine metabolism	Biosynthesis of unsaturated fatty acids	CK-1-vs-T-1 KEGG	Unigene0027239	1
	Flavonoid biosynthesis	Circadian rhythm - plant	CK-1-vs-T-1 KEGG	Unigene0019492	1
	Starch and sucrose metabolism	Inositol phosphate metabolism	CK-1-vs-T-1 KEGG	Unigene0015628	1
	Galactose metabolism	Galactose metabolism	CK-1-vs-T-1 KEGG	Unigene0028549	1
	Carotenoid biosynthesis	Aminoacyl-tRNA biosynthesis	CK-1-vs-T-1 KEGG	Unigene0014681	1
	Anthocyanin biosynthesis	Pentose phosphate pathway	CK-1-vs-T-1 KEGG	Unigene0035590	1
	Alanine, aspartate and glutamate metabolism	Oxidative phosphorylation	CK-1-vs-T-1 KEGG	Unigene0004518;Unigene0033290;Unigene0035985	3
	Tyrosine metabolism	Fatty acid metabolism	CK-1-vs-T-1 KEGG	Unigene0027239	1
	Ribosome	Cysteine and methionine metabolism	CK-1-vs-T-1 KEGG	Unigene0031362	1
	Starch and sucrose metabolism	Endocytosis	CK-1-vs-T-1 KEGG	Unigene0012268;Unigene0030724	2
	Monoterpenoid biosynthesis	Pyrimidine metabolism	CK-1-vs-T-1 KEGG	Unigene0034690	1
	Glycolysis/Gluconeogenesis	Biosynthesis of amino acids	CK-1-vs-T-1 KEGG	Unigene0024169;Unigene0035063	2
	Carbon fixation in photosynthetic organisms	Spliceosome	CK-1-vs-T-1 KEGG	Unigene0012268;Unigene0029409	2
	DNA replication	Protein processing in endoplasmic reticulum	CK-1-vs-T-1 KEGG	Unigene0012268;Unigene0061339	2
	Tyrosine metabolism	Carbon metabolism	CK-1-vs-T-1 KEGG	Unigene0035590	1
	alpha-Linolenic acid metabolism	Ribosome	CK-1-vs-T-1 KEGG	Unigene0001233;Unigene0006244	2
	Carotenoid biosynthesis
	Linoleic acid metabolism	Phenylpropanoid biosynthesis	CK-2-vs-T-2 KEGG	Unigene0000347;Unigene0001395;Unigene0002406;Unigene0002753;Unigene0003618;Unigene0004316;Unigene0004444;Unigene0004780;Unigene0004975;Unigene0007137;Unigene0007560;Unigene0009487;Unigene0010019;Unigene0015307;Unigene0015959;Unigene0016233;Unigene0016644;Unigene0019404;Unigene0019722;Unigene0020961;Unigene0022053;Unigene0022466;Unigene0023760;Unigene0024799;Unigene0025040;Unigene0025061;Unigene00…	64
	Fatty acid degradation	Flavonoid biosynthesis	CK-2-vs-T-2 KEGG	Unigene0004444;Unigene0004780;Unigene0004975;Unigene0009375;Unigene0015726;Unigene0019492;Unigene0021240;Unigene0024950;Unigene0026277;Unigene0026815;Unigene0027082;Unigene0027608;Unigene0029709;Unigene0030386;Unigene0030387;Unigene0034335;Unigene0034336;Unigene0041979;Unigene0041980;Unigene0042983;Unigene0044060;Unigene0044061;Unigene0048648;Unigene0052631;Unigene0054473;Unigene0057653	26
	Glyoxylate and dicarboxylate metabolism	Starch and sucrose metabolism	CK-2-vs-T-2 KEGG	Unigene0000957;Unigene0001896;Unigene0003083;Unigene0003288;Unigene0004584;Unigene0005243;Unigene0007137;Unigene0008381;Unigene0010043;Unigene0011695;Unigene0013809;Unigene0015027;Unigene0015307;Unigene0016417;Unigene0016644;Unigene0018673;Unigene0018674;Unigene0019404;Unigene0021409;Unigene0023185;Unigene0024523;Unigene0025061;Unigene0026169;Unigene0027916;Unigene0027945;Unigene0027946;Unigene00…	55
	Isoflavonoid biosynthesis	Sphingolipid metabolism	CK-2-vs-T-2 KEGG	Unigene0000216;Unigene0002531;Unigene0003944;Unigene0004963;Unigene0007546;Unigene0016230;Unigene0022496;Unigene0023574;Unigene0024002;Unigene0031538;Unigene0031539;Unigene0032668;Unigene0036373;Unigene0036739;Unigene0046560;Unigene0046562	16
	Plant hormone signal transduction	Stilbenoid, diarylheptanoid and gingerol biosynthesis	CK-2-vs-T-2 KEGG	Unigene0004444;Unigene0004780;Unigene0004975;Unigene0026815;Unigene0030386;Unigene0030387;Unigene0034335;Unigene0034336;Unigene0041979;Unigene0041980;Unigene0059264	11
	Tropane, piperidine and pyridine alkaloid biosynthesis	Flavone and flavonol biosynthesis	CK-2-vs-T-2 KEGG	Unigene0020345;Unigene0042983;Unigene0044060;Unigene0044061;Unigene0052631;Unigene0054473;Unigene0057653	7
	Isoquinoline alkaloid biosynthesis	Pentose and glucuronate interconversions	CK-2-vs-T-2 KEGG	Unigene0000957;Unigene0001886;Unigene0003288;Unigene0004584;Unigene0005243;Unigene0006561;Unigene0015027;Unigene0016417;Unigene0018673;Unigene0018674;Unigene0021409;Unigene0023185;Unigene0024523;Unigene0026169;Unigene0027916;Unigene0027945;Unigene0027946;Unigene0031822;Unigene0032315;Unigene0036249;Unigene0041019;Unigene0048684;Unigene0061104;Unigene0061112	24
	Pentose phosphate pathway	Phenylalanine metabolism	CK-2-vs-T-2 KEGG	Unigene0004316;Unigene0004444;Unigene0004780;Unigene0004975;Unigene0016233;Unigene0019722;Unigene0022053;Unigene0026815;Unigene0027867;Unigene0030386;Unigene0030387;Unigene0046601;Unigene0047625;Unigene0050397;Unigene0054874	15
	Glycerolipid metabolism	Diterpenoid biosynthesis	CK-2-vs-T-2 KEGG	Unigene0009662;Unigene0023175;Unigene0023851;Unigene0024218;Unigene0034438;Unigene0036296;Unigene0065674	7
	Cysteine and methionine metabolism	Nitrogen metabolism	CK-2-vs-T-2 KEGG	Unigene0006067;Unigene0018007;Unigene0025225;Unigene0027210;Unigene0033594;Unigene0033693;Unigene0040431;Unigene0051647;Unigene0065148	9
	Glycine, serine and threonine metabolism	Galactose metabolism	CK-2-vs-T-2 KEGG	Unigene0013809;Unigene0024155;Unigene0028549;Unigene0031937;Unigene0033453;Unigene0034167;Unigene0034872;Unigene0035936;Unigene0038220;Unigene0041478;Unigene0041479;Unigene0044159;Unigene0044160;Unigene0045798;Unigene0045800;Unigene0047135	16
	Monoterpenoid biosynthesis	Linoleic acid metabolism	CK-2-vs-T-2 KEGG	Unigene0004572;Unigene0007952;Unigene0013548;Unigene0019762;Unigene0025814;Unigene0029080;Unigene0045198;Unigene0045523;Unigene0045524	9
	Plant hormone signal transduction	alpha-Linolenic acid metabolism	CK-2-vs-T-2 KEGG	Unigene0013548;Unigene0015300;Unigene0019762;Unigene0020205;Unigene0025814;Unigene0029080;Unigene0029891;Unigene0035664;Unigene0039537;Unigene0039959;Unigene0045198;Unigene0045523;Unigene0045524	13
	Starch and sucrose metabolism	Ubiquinone and other terpenoid-quinone biosynthesis	CK-2-vs-T-2 KEGG	Unigene0004371;Unigene0004444;Unigene0019722;Unigene0022053;Unigene0023480;Unigene0026815;Unigene0027867;Unigene0029128;Unigene0034152;Unigene0050343;Unigene0050355	11
	DNA replication	Plant hormone signal transduction	CK-2-vs-T-2 KEGG	Unigene0000045;Unigene0002311;Unigene0003686;Unigene0007120;Unigene0014643;Unigene0016959;Unigene0017758;Unigene0019747;Unigene0020646;Unigene0021343;Unigene0021368;Unigene0022151;Unigene0024569;Unigene0025921;Unigene0026290;Unigene0027100;Unigene0027780;Unigene0029149;Unigene0029150;Unigene0029272;Unigene0029869;Unigene0029877;Unigene0030481;Unigene0030482;Unigene0031397;Unigene0031541;Unigene00…	36
	Phenylpropanoid biosynthesis	Inositol phosphate metabolism	CK-2-vs-T-2 KEGG	Unigene0015628;Unigene0018508;Unigene0023472;Unigene0025626;Unigene0026381;Unigene0026382;Unigene0027531;Unigene0030554;Unigene0030555;Unigene0040999;Unigene0043221;Unigene0046850;Unigene0053996	13
	Anthocyanin biosynthesis	Degradation of aromatic compounds	CK-2-vs-T-2 KEGG	Unigene0004444;Unigene0026815;Unigene0034301;Unigene0047154;Unigene0047156	5
	beta-Alanine metabolism	Cysteine and methionine metabolism	CK-2-vs-T-2 KEGG	Unigene0001777;Unigene0003286;Unigene0009479;Unigene0024200;Unigene0024766;Unigene0029339;Unigene0032354;Unigene0033740;Unigene0041482;Unigene0041829;Unigene0045669;Unigene0046601;Unigene0047162;Unigene0048926;Unigene0048927;Unigene0048928;Unigene0048929;Unigene0048930;Unigene0056569	19
	Valine, leucine and isoleucine degradation	Ascorbate and aldarate metabolism	CK-2-vs-T-2 KEGG	Unigene0001886;Unigene0003538;Unigene0004584;Unigene0006561;Unigene0015628;Unigene0022106;Unigene0023472;Unigene0026381;Unigene0026382;Unigene0029541;Unigene0032697;Unigene0036249	12
	Flavonoid biosynthesis	Cyanoamino acid metabolism	CK-2-vs-T-2 KEGG	Unigene0007137;Unigene0015307;Unigene0016644;Unigene0019404;Unigene0024766;Unigene0025061;Unigene0033495;Unigene0033497;Unigene0039799;Unigene0043123;Unigene0046308;Unigene0052505	12
	alpha-Linolenic acid metabolism	Glutathione metabolism	CK-2-vs-T-2 KEGG	Unigene0000693;Unigene0001721;Unigene0003538;Unigene0004129;Unigene0008137;Unigene0020067;Unigene0025054;Unigene0031088;Unigene0032354;Unigene0032697;Unigene0033081;Unigene0033082;Unigene0033083;Unigene0063304	14
	Terpenoid backbone biosynthesis	Circadian rhythm - plant	CK-2-vs-T-2 KEGG	Unigene0002845;Unigene0019492;Unigene0022244;Unigene0033926;Unigene0033927;Unigene0043226;Unigene0048009;Unigene0048648;Unigene0049045;Unigene0049816	10
	Carotenoid biosynthesis	Plant-pathogen interaction	CK-2-vs-T-2 KEGG	Unigene0000786;Unigene0001601;Unigene0001628;Unigene0001821;Unigene0002051;Unigene0002110;Unigene0003874;Unigene0003979;Unigene0005086;Unigene0007621;Unigene0013534;Unigene0014451;Unigene0016358;Unigene0017218;Unigene0019250;Unigene0026111;Unigene0026123;Unigene0026299;Unigene0027642;Unigene0029149;Unigene0029150;Unigene0029397;Unigene0035449;Unigene0038456;Unigene0040101;Unigene0041380;Unigene00…	34
	Linoleic acid metabolism	Glycerophospholipid metabolism	CK-2-vs-T-2 KEGG	Unigene0002417;Unigene0003551;Unigene0003682;Unigene0005664;Unigene0013548;Unigene0024080;Unigene0024122;Unigene0024488;Unigene0025626;Unigene0025814;Unigene0029341;Unigene0033222;Unigene0041862;Unigene0046850;Unigene0051815;Unigene0053996	16
	Sesquiterpenoid and triterpenoid biosynthesis	Tyrosine metabolism	CK-2-vs-T-2 KEGG	Unigene0029891;Unigene0034301;Unigene0041167;Unigene0041632;Unigene0043052;Unigene0046601;Unigene0047154;Unigene0047156;Unigene0065309	9
	Limonene and pinene degradation	Protein processing in endoplasmic reticulum	CK-2-vs-T-2 KEGG	Unigene0000524;Unigene0001229;Unigene0001628;Unigene0001821;Unigene0002110;Unigene0002130;Unigene0002131;Unigene0003510;Unigene0003979;Unigene0004193;Unigene0005086;Unigene0005513;Unigene0006287;Unigene0007621;Unigene0013534;Unigene0018589;Unigene0019090;Unigene0019250;Unigene0023954;Unigene0030923;Unigene0030924;Unigene0032020;Unigene0032468;Unigene0032472;Unigene0032473;Unigene0032477;Unigene00…	44
	Zeatin biosynthesis	Fructose and mannose metabolism	CK-2-vs-T-2 KEGG	Unigene0023346;Unigene0025568;Unigene0036538;Unigene0044308;Unigene0044309;Unigene0045192;Unigene0045798;Unigene0045800;Unigene0050212;Unigene0050845;Unigene0053786;Unigene0056068;Unigene0065366	13
	Arachidonic acid metabolism	Other types of O-glycan biosynthesis	CK-2-vs-T-2 KEGG	Unigene0025032;Unigene0034267;Unigene0034270	3
	Alanine, aspartate and glutamate metabolism	Isoquinoline alkaloid biosynthesis	CK-2-vs-T-2 KEGG	Unigene0018196;Unigene0041167;Unigene0043052;Unigene0046601;Unigene0065309	5
	Synthesis and degradation of ketone bodies	Steroid biosynthesis	CK-2-vs-T-2 KEGG	Unigene0007555;Unigene0011291;Unigene0021539;Unigene0025814;Unigene0026698;Unigene0026699;Unigene0038190	7
	AGE-RAGE signaling pathway in diabetic complications	Taurine and hypotaurine metabolism	CK-2-vs-T-2 KEGG	Unigene0029297;Unigene0039611;Unigene0040866	3
	DNA replication	Vitamin B6 metabolism	CK-2-vs-T-2 KEGG	Unigene0004158;Unigene0036911;Unigene0036912	3
	Anthocyanin biosynthesis	Limonene and pinene degradation	CK-2-vs-T-2 KEGG	Unigene0006561;Unigene0036249;Unigene0059264	3
	Flavonoid biosynthesis	Carbon fixation in photosynthetic organisms	CK-2-vs-T-2 KEGG	Unigene0016853;Unigene0024663;Unigene0024664;Unigene0025726;Unigene0027445;Unigene0027446;Unigene0032370;Unigene0032401;Unigene0042740;Unigene0045192;Unigene0046601;Unigene0047368;Unigene0049513;Unigene0056569;Unigene0065402	15
	Arachidonic acid metabolism	Biosynthesis of unsaturated fatty acids	CK-2-vs-T-2 KEGG	Unigene0003344;Unigene0009653;Unigene0025034;Unigene0026941;Unigene0038352;Unigene0038353;Unigene0052215;Unigene0063416	8
	Sesquiterpenoid and triterpenoid biosynthesis	Amino sugar and nucleotide sugar metabolism	CK-2-vs-T-2 KEGG	Unigene0004584;Unigene0008381;Unigene0008746;Unigene0010043;Unigene0011695;Unigene0024300;Unigene0025738;Unigene0037961;Unigene0041076;Unigene0043293;Unigene0045099;Unigene0045881;Unigene0048467;Unigene0054649;Unigene0064216;Unigene0065366	16
	Homologous recombination	Carotenoid biosynthesis	CK-2-vs-T-2 KEGG	Unigene0004876;Unigene0009353;Unigene0028932;Unigene0033419;Unigene0033420;Unigene0048112	6
	Biotin metabolism	Monoterpenoid biosynthesis	CK-2-vs-T-2 KEGG	Unigene0030047;Unigene0046029	2
	Glycolysis/Gluconeogenesis	Ether lipid metabolism	CK-2-vs-T-2 KEGG	Unigene0013548;Unigene0025626;Unigene0025814;Unigene0046850;Unigene0053996	5
	Linoleic acid metabolism	Glycerolipid metabolism	CK-2-vs-T-2 KEGG	Unigene0001886;Unigene0002417;Unigene0003551;Unigene0006561;Unigene0024080;Unigene0024122;Unigene0025814;Unigene0029341;Unigene0036249;Unigene0041862;Unigene0049689	11
	Starch and sucrose metabolism	One carbon pool by folate	CK-2-vs-T-2 KEGG	Unigene0000801;Unigene0035476;Unigene0039799;Unigene0043123;Unigene0047852	5
	Monoterpenoid biosynthesis	Tropane, piperidine and pyridine alkaloid biosynthesis	CK-2-vs-T-2 KEGG	Unigene0021212;Unigene0027200;Unigene0036063;Unigene0046601;Unigene0062248	5
	Cysteine and methionine metabolism	Glyoxylate and dicarboxylate metabolism	CK-2-vs-T-2 KEGG	Unigene0001740;Unigene0016853;Unigene0027445;Unigene0027446;Unigene0028134;Unigene0028135;Unigene0039799;Unigene0042833;Unigene0043123;Unigene0056569;Unigene0061753;Unigene0062289	12
	Taurine and hypotaurine metabolism	Other glycan degradation	CK-2-vs-T-2 KEGG	Unigene0035596;Unigene0035874;Unigene0046560;Unigene0046562	4
	Tryptophan metabolism	Fatty acid degradation	CK-2-vs-T-2 KEGG	Unigene0001886;Unigene0006561;Unigene0029891;Unigene0034301;Unigene0036249;Unigene0043608;Unigene0047154;Unigene0047156	8
	Isoflavonoid biosynthesis	beta-Alanine metabolism	CK-2-vs-T-2 KEGG	Unigene0001886;Unigene0006561;Unigene0019069;Unigene0032354;Unigene0036249;Unigene0039398;Unigene0040866	7
	Valine, leucine and isoleucine degradation	Glycine, serine and threonine metabolism	CK-2-vs-T-2 KEGG	Unigene0001740;Unigene0001777;Unigene0004158;Unigene0028134;Unigene0028135;Unigene0029339;Unigene0039663;Unigene0039799;Unigene0042850;Unigene0043123	10
	Phenylalanine metabolism	Endocytosis	CK-2-vs-T-2 KEGG	Unigene0000524;Unigene0002130;Unigene0002131;Unigene0003510;Unigene0004193;Unigene0006287;Unigene0027009;Unigene0030748;Unigene0031156;Unigene0032468;Unigene0032472;Unigene0032473;Unigene0032477;Unigene0032478;Unigene0032479;Unigene0034955;Unigene0039500;Unigene0041467;Unigene0047537;Unigene0047538;Unigene0047543;Unigene0047547;Unigene0047549;Unigene0050769;Unigene0055221;Unigene0062745	26
	Pyruvate metabolism	Alanine, aspartate and glutamate metabolism	CK-2-vs-T-2 KEGG	Unigene0001777;Unigene0027769;Unigene0029339;Unigene0040866;Unigene0046601;Unigene0051647	6
	Glutathione metabolism	Phosphatidylinositol signaling system	CK-2-vs-T-2 KEGG	Unigene0003551;Unigene0014451;Unigene0017218;Unigene0018508;Unigene0024080;Unigene0027531;Unigene0040999;Unigene0058456	8
	Limonene and pinene degradation	Arachidonic acid metabolism	CK-2-vs-T-2 KEGG	Unigene0013548;Unigene0025814;Unigene0063304	3
		Pantothenate and CoA biosynthesis	CK-2-vs-T-2 KEGG	Unigene0003807;Unigene0039398;Unigene0046043;Unigene0047812	4
		Folate biosynthesis	CK-2-vs-T-2 KEGG	Unigene0000801;Unigene0025807;Unigene0026887	3
Transcriptome, microRNA, and degradome analyses of the gene expression of Paulownia with phytoplamsa	biological adhesion	Zeatin biosynthesis	CK-2-vs-T-2 KEGG	Unigene0021480;Unigene0024987	2
	biological regulation	Cutin, suberine and wax biosynthesis	CK-2-vs-T-2 KEGG	Unigene0005141;Unigene0027554;Unigene0028463;Unigene0028815;Unigene0042871	5
	carbon utilization	Sulfur metabolism	CK-2-vs-T-2 KEGG	Unigene0007512;Unigene0018508;Unigene0022161;Unigene0024766;Unigene0050204	5
	cell proliferation	Sesquiterpenoid and triterpenoid biosynthesis	CK-2-vs-T-2 KEGG	Unigene0007555	1
	cellular component organization or biogenesis	Valine, leucine and isoleucine degradation	CK-2-vs-T-2 KEGG	Unigene0001777;Unigene0001886;Unigene0006561;Unigene0019069;Unigene0027128;Unigene0029339;Unigene0036249	7
	cellular process	Tryptophan metabolism	CK-2-vs-T-2 KEGG	Unigene0001886;Unigene0006561;Unigene0028167;Unigene0036249;Unigene0062289	5
	death	2-Oxocarboxylic acid metabolism	CK-2-vs-T-2 KEGG	Unigene0018105;Unigene0019557;Unigene0040878;Unigene0042833;Unigene0046601;Unigene0047812	6
	developmental process	Valine, leucine and isoleucine biosynthesis	CK-2-vs-T-2 KEGG	Unigene0019557;Unigene0047812	2
	establishment of localization	Monobactam biosynthesis	CK-2-vs-T-2 KEGG	Unigene0050204	1
	growth	Arginine and proline metabolism	CK-2-vs-T-2 KEGG	Unigene0001886;Unigene0006561;Unigene0008619;Unigene0009479;Unigene0032354;Unigene0036249;Unigene0046601	7
	immune system process	Selenocompound metabolism	CK-2-vs-T-2 KEGG	Unigene0047162;Unigene0050204	2
	localization	Biotin metabolism	CK-2-vs-T-2 KEGG	Unigene0025034;Unigene0026941	2
	locomotion	Riboflavin metabolism	CK-2-vs-T-2 KEGG	Unigene0005452	1
	metabolic process	Glycolysis / Gluconeogenesis	CK-2-vs-T-2 KEGG	Unigene0001886;Unigene0006561;Unigene0025726;Unigene0029891;Unigene0032370;Unigene0033453;Unigene0034301;Unigene0036249;Unigene0042740;Unigene0042850;Unigene0045192;Unigene0045798;Unigene0045800;Unigene0047154;Unigene0047156;Unigene0055799	16
	multicellular organismal process	Brassinosteroid biosynthesis	CK-2-vs-T-2 KEGG	Unigene0030476;Unigene0042752	2
	negative regulation of biological process	Carbon metabolism	CK-2-vs-T-2 KEGG	Unigene0001230;Unigene0001740;Unigene0016853;Unigene0017162;Unigene0018105;Unigene0019069;Unigene0021099;Unigene0024663;Unigene0024664;Unigene0024766;Unigene0025726;Unigene0027445;Unigene0027446;Unigene0032370;Unigene0032401;Unigene0035476;Unigene0039799;Unigene0042740;Unigene0042833;Unigene0042850;Unigene0043123;Unigene0045192;Unigene0045798;Unigene0045800;Unigene0046601;Unigene0047154;Unigene00…	34
	multi-organism process	Photosynthesis	CK-2-vs-T-2 KEGG	Unigene0004339;Unigene0007861;Unigene0013345;Unigene0021897;Unigene0023313;Unigene0023315	6
	positive regulation of biological process	Nicotinate and nicotinamide metabolism	CK-2-vs-T-2 KEGG	Unigene0005849;Unigene0046043	2
	reproductive process	Fatty acid metabolism	CK-2-vs-T-2 KEGG	Unigene0003344;Unigene0009653;Unigene0025034;Unigene0026941;Unigene0038352;Unigene0038353;Unigene0043608;Unigene0052215;Unigene0063416	9
	signaling	Lysine biosynthesis	CK-2-vs-T-2 KEGG	Unigene0024169	1
	reproduction	C5-Branched dibasic acid metabolism	CK-2-vs-T-2 KEGG	Unigene0019557	1
	single-organism process	Pyruvate metabolism	CK-2-vs-T-2 KEGG	Unigene0001886;Unigene0006561;Unigene0024663;Unigene0024664;Unigene0032401;Unigene0036249;Unigene0042740;Unigene0047368;Unigene0049513;Unigene0056569;Unigene0061753;Unigene0065402	12
	response to stimulus	Regulation of autophagy	CK-2-vs-T-2 KEGG	Unigene0004334;Unigene0036176;Unigene0036386;Unigene0041121;Unigene0047233	5
	cell junction	Citrate cycle (TCA cycle)	CK-2-vs-T-2 KEGG	Unigene0018105;Unigene0042740;Unigene0042833;Unigene0047159;Unigene0056569;Unigene0065338	6
	cell	Pentose phosphate pathway	CK-2-vs-T-2 KEGG	Unigene0001230;Unigene0017162;Unigene0021099;Unigene0045192;Unigene0045798;Unigene0045800	6
	cell part	Glycosaminoglycan degradation	CK-2-vs-T-2 KEGG	Unigene0042074	1
	extracellular matrix	Histidine metabolism	CK-2-vs-T-2 KEGG	Unigene0001886;Unigene0006561;Unigene0036249	3
	extracellular matrix part	Ribosome	CK-2-vs-T-2 KEGG	Unigene0000287;Unigene0000482;Unigene0000739;Unigene0001452;Unigene0001743;Unigene0002341;Unigene0003190;Unigene0003218;Unigene0003328;Unigene0005677;Unigene0005691;Unigene0006274;Unigene0006811;Unigene0008164;Unigene0009237;Unigene0009399;Unigene0009926;Unigene0010423;Unigene0011819;Unigene0012515;Unigene0016614;Unigene0017133;Unigene0017134;Unigene0018458;Unigene0018551;Unigene0019618;Unigene00…	44
	extracellular region	Biosynthesis of amino acids	CK-2-vs-T-2 KEGG	Unigene0001230;Unigene0004158;Unigene0008619;Unigene0017162;Unigene0018105;Unigene0019557;Unigene0024169;Unigene0024766;Unigene0025051;Unigene0025726;Unigene0027789;Unigene0032370;Unigene0039663;Unigene0039799;Unigene0040878;Unigene0042833;Unigene0042850;Unigene0043123;Unigene0045192;Unigene0045798;Unigene0045800;Unigene0046601;Unigene0047162;Unigene0047812;Unigene0051647	25
	extracellular region part	ABC transporters	CK-2-vs-T-2 KEGG	Unigene0016865;Unigene0016866;Unigene0024870;Unigene0029953;Unigene0031659;Unigene0033204;Unigene0050637;Unigene0063279	8
	macromolecular complex	Spliceosome	CK-2-vs-T-2 KEGG	Unigene0000515;Unigene0000524;Unigene0002130;Unigene0002131;Unigene0003510;Unigene0004193;Unigene0006287;Unigene0010635;Unigene0025015;Unigene0029259;Unigene0030670;Unigene0032468;Unigene0032472;Unigene0032473;Unigene0032477;Unigene0032478;Unigene0032479;Unigene0034955;Unigene0034971;Unigene0041467;Unigene0042970;Unigene0043451;Unigene0047537;Unigene0047538;Unigene0047543;Unigene0047547;Unigene00…	29
	membrane	Lysine degradation	CK-2-vs-T-2 KEGG	Unigene0001886;Unigene0006561;Unigene0036249;Unigene0042857	4
	membrane part	Fatty acid biosynthesis	CK-2-vs-T-2 KEGG	Unigene0025034;Unigene0026941;Unigene0043608	3
	membrane-enclosed lumen	RNA polymerase	CK-2-vs-T-2 KEGG	Unigene0025262;Unigene0035034;Unigene0044001	3
	nucleoid	Photosynthesis - antenna proteins	CK-2-vs-T-2 KEGG	Unigene0004691	1
	organelle	Arginine biosynthesis	CK-2-vs-T-2 KEGG	Unigene0040878;Unigene0046601	2
	organelle part	Butanoate metabolism	CK-2-vs-T-2 KEGG	Unigene0040866	1
	symplast	Phenylalanine, tyrosine and tryptophan biosynthesis	CK-2-vs-T-2 KEGG	Unigene0025051;Unigene0027789;Unigene0046601	3
	virion	Fatty acid elongation	CK-2-vs-T-2 KEGG	Unigene0003344;Unigene0052213	2
	virion part	Terpenoid backbone biosynthesis	CK-2-vs-T-2 KEGG	Unigene0003526;Unigene0004910;Unigene0038181	3
	antioxidant activity	Protein export	CK-2-vs-T-2 KEGG	Unigene0019090;Unigene0030923;Unigene0030924;Unigene0065225	4
	binding	Porphyrin and chlorophyll metabolism	CK-2-vs-T-2 KEGG	Unigene0003526;Unigene0028292	2
	catalytic activity	Oxidative phosphorylation	CK-2-vs-T-2 KEGG	Unigene0001028;Unigene0001052;Unigene0002556;Unigene0004291;Unigene0004518;Unigene0006563;Unigene0007861;Unigene0008809;Unigene0011151;Unigene0024214;Unigene0024432;Unigene0024828;Unigene0040034;Unigene0040035;Unigene0051193;Unigene0053961	16
	channel regulator activity	Phagosome	CK-2-vs-T-2 KEGG	Unigene0030923;Unigene0030924;Unigene0031156;Unigene0049304;Unigene0055221;Unigene0065225	6
	electron carrier activity	Pyrimidine metabolism	CK-2-vs-T-2 KEGG	Unigene0000801;Unigene0008752;Unigene0025262;Unigene0031965;Unigene0035034;Unigene0039398;Unigene0044001;Unigene0044609	8
	enzyme regulator activity	Propanoate metabolism	CK-2-vs-T-2 KEGG	Unigene0019069	1
	metallochaperone activity	SNARE interactions in vesicular transport	CK-2-vs-T-2 KEGG	Unigene0024644	1
	molecular transducer activity	Peroxisome	CK-2-vs-T-2 KEGG	Unigene0009268;Unigene0024780;Unigene0024782;Unigene0043608;Unigene0062289	5
	nucleic acid binding transcription factor activity	Purine metabolism	CK-2-vs-T-2 KEGG	Unigene0007878;Unigene0008752;Unigene0018865;Unigene0020192;Unigene0025262;Unigene0035034;Unigene0038753;Unigene0043945;Unigene0044001;Unigene0046043;Unigene0050204	11
	nutrient reservoir activity	Aminoacyl-tRNA biosynthesis	CK-2-vs-T-2 KEGG	Unigene0007018;Unigene0008640	2
	protein binding transcription factor activity	Basal transcription factors	CK-2-vs-T-2 KEGG	Unigene0025689	1
	protein tag	Mismatch repair	CK-2-vs-T-2 KEGG	Unigene0004403	1
	receptor activity	DNA replication	CK-2-vs-T-2 KEGG	Unigene0004403;Unigene0017074	2
	structural molecule activity	Nucleotide excision repair	CK-2-vs-T-2 KEGG	Unigene0004403;Unigene0016676	2
	translation regulator activity	Homologous recombination	CK-2-vs-T-2 KEGG	Unigene0004403	1
	transporter activity	RNA transport	CK-2-vs-T-2 KEGG	Unigene0001462;Unigene0002142;Unigene0002235;Unigene0004236;Unigene0035710;Unigene0041443;Unigene0042276;Unigene0042462;Unigene0042529;Unigene0043451;Unigene0047464;Unigene0052001	12
		Ubiquitin mediated proteolysis	CK-2-vs-T-2 KEGG	Unigene0003945;Unigene0004494;Unigene0005469;Unigene0018138;Unigene0022244;Unigene0051040	6
		RNA degradation	CK-2-vs-T-2 KEGG	Unigene0024937;Unigene0027302;Unigene0037691;Unigene0042462;Unigene0045798;Unigene0045800	6
		mRNA surveillance pathway	CK-2-vs-T-2 KEGG	Unigene0042462;Unigene0043451;Unigene0046879	3
Plant-pathogen interaction, circadian rhythm, and hormone-related gene expression provide indicators of phytoplasma infection in Paulownia fortunei	biological adhesion	Ribosome biogenesis in eukaryotes	CK-2-vs-T-2 KEGG	Unigene0023966;Unigene0024937;Unigene0025245	3
	biological regulation
	cell proliferation	Ribosome	CK-3-vs-T-3 KEGG	Unigene0000140;Unigene0000161;Unigene0000287;Unigene0000343;Unigene0000482;Unigene0000557;Unigene0000739;Unigene0000955;Unigene0000974;Unigene0001258;Unigene0001330;Unigene0001743;Unigene0001969;Unigene0001970;Unigene0001971;Unigene0001985;Unigene0002341;Unigene0002518;Unigene0003188;Unigene0003218;Unigene0003328;Unigene0003656;Unigene0003671;Unigene0003737;Unigene0004513;Unigene0004760;Unigene00…	294
	cellular component organization or biogenesis	Protein processing in endoplasmic reticulum	CK-3-vs-T-3 KEGG	Unigene0000116;Unigene0000524;Unigene0000587;Unigene0000625;Unigene0000626;Unigene0000781;Unigene0001229;Unigene0001628;Unigene0001760;Unigene0001761;Unigene0001821;Unigene0002109;Unigene0002110;Unigene0002130;Unigene0002131;Unigene0003159;Unigene0003473;Unigene0003510;Unigene0003979;Unigene0004193;Unigene0005086;Unigene0005159;Unigene0005229;Unigene0005513;Unigene0005941;Unigene0006287;Unigene00…	205
	cellular process	Ribosome biogenesis in eukaryotes	CK-3-vs-T-3 KEGG	Unigene0000117;Unigene0000266;Unigene0000384;Unigene0000416;Unigene0001058;Unigene0001398;Unigene0001478;Unigene0001482;Unigene0001483;Unigene0001485;Unigene0001486;Unigene0001496;Unigene0001497;Unigene0001503;Unigene0001505;Unigene0001506;Unigene0001508;Unigene0001513;Unigene0001514;Unigene0001535;Unigene0001536;Unigene0001541;Unigene0001542;Unigene0001549;Unigene0001551;Unigene0001556;Unigene00…	113
	death	ABC transporters	CK-3-vs-T-3 KEGG	Unigene0000410;Unigene0000671;Unigene0001481;Unigene0001484;Unigene0001492;Unigene0001516;Unigene0001518;Unigene0001521;Unigene0001523;Unigene0001524;Unigene0001526;Unigene0001527;Unigene0001529;Unigene0001530;Unigene0001534;Unigene0001546;Unigene0001550;Unigene0001553;Unigene0001558;Unigene0002543;Unigene0003887;Unigene0004184;Unigene0004626;Unigene0005078;Unigene0005592;Unigene0007200;Unigene00…	72
	developmental process	Starch and sucrose metabolism	CK-3-vs-T-3 KEGG	Unigene0000957;Unigene0001697;Unigene0001896;Unigene0003288;Unigene0003576;Unigene0004276;Unigene0004454;Unigene0004871;Unigene0005223;Unigene0005733;Unigene0006880;Unigene0007137;Unigene0007910;Unigene0008381;Unigene0008614;Unigene0009863;Unigene0009876;Unigene0010043;Unigene0010686;Unigene0011391;Unigene0011474;Unigene0011615;Unigene0011616;Unigene0011695;Unigene0013287;Unigene0014320;Unigene00…	147
	establishment of localization	Carotenoid biosynthesis	CK-3-vs-T-3 KEGG	Unigene0004114;Unigene0004876;Unigene0005723;Unigene0007258;Unigene0009353;Unigene0014184;Unigene0028932;Unigene0029887;Unigene0031924;Unigene0033419;Unigene0033420;Unigene0033620;Unigene0034630;Unigene0034993;Unigene0037210;Unigene0038941;Unigene0038942;Unigene0041155;Unigene0041156;Unigene0041915;Unigene0043100;Unigene0043101;Unigene0043427;Unigene0045453;Unigene0045460;Unigene0045461;Unigene00…	30
	growth	Phenylpropanoid biosynthesis	CK-3-vs-T-3 KEGG	Unigene0000347;Unigene0001395;Unigene0002406;Unigene0002753;Unigene0002923;Unigene0003957;Unigene0004316;Unigene0004444;Unigene0004780;Unigene0004925;Unigene0004975;Unigene0005733;Unigene0006880;Unigene0007137;Unigene0007174;Unigene0007560;Unigene0009487;Unigene0009642;Unigene0009876;Unigene0010019;Unigene0011227;Unigene0011418;Unigene0014121;Unigene0014959;Unigene0014960;Unigene0015959;Unigene00…	111
	immune system process	Carbon fixation in photosynthetic organisms	CK-3-vs-T-3 KEGG	Unigene0000744;Unigene0003386;Unigene0003713;Unigene0003862;Unigene0003941;Unigene0004079;Unigene0004536;Unigene0006986;Unigene0006987;Unigene0007521;Unigene0007837;Unigene0010985;Unigene0012456;Unigene0013575;Unigene0024664;Unigene0024665;Unigene0025056;Unigene0025726;Unigene0027213;Unigene0027379;Unigene0027445;Unigene0027446;Unigene0029196;Unigene0029469;Unigene0029997;Unigene0029999;Unigene00…	69
	localization	Lysine degradation	CK-3-vs-T-3 KEGG	Unigene0000528;Unigene0000529;Unigene0000662;Unigene0001886;Unigene0003750;Unigene0004147;Unigene0004906;Unigene0005289;Unigene0005879;Unigene0006561;Unigene0015277;Unigene0015591;Unigene0019657;Unigene0025247;Unigene0025524;Unigene0025525;Unigene0025822;Unigene0034989;Unigene0036244;Unigene0036247;Unigene0036249;Unigene0038887;Unigene0040128;Unigene0040733;Unigene0041387;Unigene0042857;Unigene00…	41
	metabolic process	Fructose and mannose metabolism	CK-3-vs-T-3 KEGG	Unigene0000744;Unigene0003386;Unigene0003862;Unigene0003941;Unigene0006986;Unigene0006987;Unigene0007521;Unigene0007846;Unigene0007918;Unigene0009863;Unigene0011258;Unigene0017701;Unigene0019822;Unigene0019823;Unigene0020412;Unigene0021613;Unigene0023346;Unigene0023348;Unigene0025568;Unigene0026091;Unigene0029469;Unigene0031830;Unigene0032224;Unigene0033668;Unigene0036538;Unigene0037595;Unigene00…	53
	multi-organism process	Glycolysis / Gluconeogenesis	CK-3-vs-T-3 KEGG	Unigene0000737;Unigene0000744;Unigene0001886;Unigene0003386;Unigene0003862;Unigene0003941;Unigene0004079;Unigene0004211;Unigene0004536;Unigene0004558;Unigene0004906;Unigene0006561;Unigene0006986;Unigene0006987;Unigene0007521;Unigene0007933;Unigene0008048;Unigene0010489;Unigene0012456;Unigene0013575;Unigene0015591;Unigene0016172;Unigene0016731;Unigene0018030;Unigene0022696;Unigene0023870;Unigene00…	97
	multicellular organismal process	RNA degradation	CK-3-vs-T-3 KEGG	Unigene0000044;Unigene0000102;Unigene0000266;Unigene0000416;Unigene0000812;Unigene0001058;Unigene0001478;Unigene0001482;Unigene0001483;Unigene0001485;Unigene0001486;Unigene0001496;Unigene0001497;Unigene0001503;Unigene0001505;Unigene0001506;Unigene0001508;Unigene0001513;Unigene0001514;Unigene0001535;Unigene0001536;Unigene0001541;Unigene0001542;Unigene0001549;Unigene0001551;Unigene0001556;Unigene00…	123
	negative regulation of biological process	Isoquinoline alkaloid biosynthesis	CK-3-vs-T-3 KEGG	Unigene0003130;Unigene0008146;Unigene0014362;Unigene0014363;Unigene0018196;Unigene0021197;Unigene0022022;Unigene0022907;Unigene0032627;Unigene0032628;Unigene0041166;Unigene0041167;Unigene0043052;Unigene0046601;Unigene0065309;Unigene0065349;Unigene0065729;Unigene0065730	18
	pigmentation	Circadian rhythm - plant	CK-3-vs-T-3 KEGG	Unigene0002845;Unigene0003628;Unigene0004411;Unigene0008941;Unigene0012117;Unigene0012630;Unigene0019492;Unigene0022244;Unigene0030445;Unigene0033926;Unigene0033927;Unigene0035804;Unigene0037905;Unigene0038785;Unigene0040144;Unigene0041026;Unigene0043226;Unigene0044074;Unigene0046705;Unigene0046706;Unigene0046707;Unigene0047585;Unigene0048009;Unigene0048171;Unigene0048172;Unigene0048174;Unigene00…	36
	positive regulation of biological process	Flavonoid biosynthesis	CK-3-vs-T-3 KEGG	Unigene0004444;Unigene0004780;Unigene0004975;Unigene0009375;Unigene0009642;Unigene0015726;Unigene0019492;Unigene0021240;Unigene0021545;Unigene0024587;Unigene0024950;Unigene0026277;Unigene0026815;Unigene0027082;Unigene0027608;Unigene0030386;Unigene0030387;Unigene0031960;Unigene0032057;Unigene0034335;Unigene0034336;Unigene0037905;Unigene0041979;Unigene0041980;Unigene0042983;Unigene0044060;Unigene00…	31
	regulation of biological process	Carbon metabolism	CK-3-vs-T-3 KEGG	Unigene0000737;Unigene0000744;Unigene0001230;Unigene0001711;Unigene0001740;Unigene0003386;Unigene0003713;Unigene0003862;Unigene0003941;Unigene0004079;Unigene0004536;Unigene0004558;Unigene0005339;Unigene0005382;Unigene0005751;Unigene0006986;Unigene0006987;Unigene0007521;Unigene0007837;Unigene0007933;Unigene0008299;Unigene0008371;Unigene0009559;Unigene0010177;Unigene0010489;Unigene0010985;Unigene00…	188
	reproduction	alpha-Linolenic acid metabolism	CK-3-vs-T-3 KEGG	Unigene0000063;Unigene0000283;Unigene0007132;Unigene0013548;Unigene0015300;Unigene0015621;Unigene0020205;Unigene0022662;Unigene0024278;Unigene0024697;Unigene0025814;Unigene0025815;Unigene0027256;Unigene0029080;Unigene0034078;Unigene0034307;Unigene0034309;Unigene0034310;Unigene0034584;Unigene0035369;Unigene0035664;Unigene0036297;Unigene0039026;Unigene0039537;Unigene0039959;Unigene0042706;Unigene00…	36
	reproductive process	Tryptophan metabolism	CK-3-vs-T-3 KEGG	Unigene0001711;Unigene0001886;Unigene0002123;Unigene0004906;Unigene0005339;Unigene0006561;Unigene0008299;Unigene0015277;Unigene0015591;Unigene0019657;Unigene0025524;Unigene0025525;Unigene0034989;Unigene0036244;Unigene0036247;Unigene0036249;Unigene0038052;Unigene0038569;Unigene0038887;Unigene0040128;Unigene0047387;Unigene0050766;Unigene0054247;Unigene0054845;Unigene0056899;Unigene0057535;Unigene00…	32
	response to stimulus	Nitrogen metabolism	CK-3-vs-T-3 KEGG	Unigene0002429;Unigene0006067;Unigene0011167;Unigene0018007;Unigene0020754;Unigene0022632;Unigene0025225;Unigene0027210;Unigene0031639;Unigene0033594;Unigene0033693;Unigene0040431;Unigene0045438;Unigene0050812;Unigene0051382;Unigene0051647;Unigene0065148;Unigene0065773	18
	rhythmic process	Tropane, piperidine and pyridine alkaloid biosynthesis	CK-3-vs-T-3 KEGG	Unigene0002049;Unigene0002402;Unigene0005025;Unigene0008146;Unigene0015859;Unigene0021148;Unigene0021197;Unigene0021212;Unigene0022022;Unigene0022907;Unigene0025442;Unigene0027200;Unigene0029390;Unigene0032627;Unigene0032628;Unigene0036063;Unigene0040524;Unigene0043968;Unigene0044272;Unigene0046601;Unigene0062248;Unigene0065729;Unigene0065730	23
	signaling	Pyruvate metabolism	CK-3-vs-T-3 KEGG	Unigene0000737;Unigene0001886;Unigene0004906;Unigene0006116;Unigene0006561;Unigene0007837;Unigene0010489;Unigene0010985;Unigene0011660;Unigene0012014;Unigene0012456;Unigene0015128;Unigene0015129;Unigene0015130;Unigene0015131;Unigene0015132;Unigene0015591;Unigene0018030;Unigene0019657;Unigene0022696;Unigene0024664;Unigene0024665;Unigene0025524;Unigene0025525;Unigene0025712;Unigene0026419;Unigene00…	78
	sulfur utilization	Pentose and glucuronate interconversions	CK-3-vs-T-3 KEGG	Unigene0000957;Unigene0001886;Unigene0003288;Unigene0004871;Unigene0004906;Unigene0005223;Unigene0006561;Unigene0007918;Unigene0011258;Unigene0015591;Unigene0016216;Unigene0016417;Unigene0017701;Unigene0018673;Unigene0018674;Unigene0019822;Unigene0019823;Unigene0021409;Unigene0023185;Unigene0023824;Unigene0024523;Unigene0025524;Unigene0025525;Unigene0026091;Unigene0026169;Unigene0027945;Unigene00…	60
	cell	Tyrosine metabolism	CK-3-vs-T-3 KEGG	Unigene0003130;Unigene0004558;Unigene0005576;Unigene0008048;Unigene0008146;Unigene0014362;Unigene0014363;Unigene0014994;Unigene0014995;Unigene0021197;Unigene0022022;Unigene0022907;Unigene0025690;Unigene0025691;Unigene0027786;Unigene0029390;Unigene0032627;Unigene0032628;Unigene0034301;Unigene0041166;Unigene0041167;Unigene0042706;Unigene0043052;Unigene0046601;Unigene0047151;Unigene0047154;Unigene00…	32
	cell junction	Fatty acid degradation	CK-3-vs-T-3 KEGG	Unigene0001886;Unigene0004558;Unigene0004906;Unigene0006561;Unigene0007814;Unigene0008048;Unigene0015591;Unigene0019657;Unigene0025524;Unigene0025525;Unigene0025690;Unigene0025691;Unigene0034301;Unigene0034584;Unigene0034989;Unigene0036244;Unigene0036247;Unigene0036249;Unigene0038887;Unigene0040128;Unigene0040592;Unigene0042304;Unigene0042706;Unigene0042996;Unigene0043608;Unigene0047151;Unigene00…	40
	cell part	Sphingolipid metabolism	CK-3-vs-T-3 KEGG	Unigene0000216;Unigene0000703;Unigene0002404;Unigene0002531;Unigene0003878;Unigene0003944;Unigene0004349;Unigene0004963;Unigene0007546;Unigene0016230;Unigene0019766;Unigene0022496;Unigene0023574;Unigene0024002;Unigene0027268;Unigene0031538;Unigene0031539;Unigene0032668;Unigene0033684;Unigene0036373;Unigene0036739;Unigene0042002;Unigene0046560;Unigene0046562;Unigene0048311;Unigene0061401;Unigene00…	27
	extracellular matrix	Biosynthesis of unsaturated fatty acids	CK-3-vs-T-3 KEGG	Unigene0000960;Unigene0001389;Unigene0002468;Unigene0003344;Unigene0009653;Unigene0009785;Unigene0016586;Unigene0017576;Unigene0019609;Unigene0021307;Unigene0021492;Unigene0026941;Unigene0027239;Unigene0033392;Unigene0034584;Unigene0037620;Unigene0038352;Unigene0038353;Unigene0038354;Unigene0038355;Unigene0038357;Unigene0046175;Unigene0047730;Unigene0048539;Unigene0052215;Unigene0052457;Unigene00…	33
	extracellular region	Histidine metabolism	CK-3-vs-T-3 KEGG	Unigene0001886;Unigene0004814;Unigene0004906;Unigene0006561;Unigene0015591;Unigene0025524;Unigene0025525;Unigene0028820;Unigene0029390;Unigene0034989;Unigene0036244;Unigene0036247;Unigene0036249;Unigene0038887;Unigene0040128;Unigene0041741;Unigene0041744;Unigene0041745;Unigene0048207;Unigene0048208;Unigene0048209;Unigene0054845;Unigene0056899;Unigene0057535;Unigene0057684;Unigene0057699;Unigene00…	29
	macromolecular complex	Phagosome	CK-3-vs-T-3 KEGG	Unigene0003637;Unigene0003836;Unigene0005941;Unigene0006579;Unigene0006967;Unigene0007122;Unigene0009393;Unigene0009715;Unigene0011728;Unigene0012426;Unigene0014038;Unigene0019810;Unigene0020027;Unigene0020789;Unigene0024186;Unigene0024188;Unigene0025074;Unigene0027513;Unigene0029392;Unigene0030922;Unigene0030923;Unigene0030924;Unigene0031330;Unigene0032298;Unigene0032299;Unigene0033984;Unigene00…	65
	membrane	Ascorbate and aldarate metabolism	CK-3-vs-T-3 KEGG	Unigene0001886;Unigene0002893;Unigene0003538;Unigene0004906;Unigene0005340;Unigene0006561;Unigene0015591;Unigene0015628;Unigene0025524;Unigene0025525;Unigene0026381;Unigene0029050;Unigene0029541;Unigene0032087;Unigene0032697;Unigene0034843;Unigene0034850;Unigene0034989;Unigene0036244;Unigene0036247;Unigene0036249;Unigene0038887;Unigene0040128;Unigene0040364;Unigene0040365;Unigene0043149;Unigene00…	38
	membrane part	Limonene and pinene degradation	CK-3-vs-T-3 KEGG	Unigene0006561;Unigene0015591;Unigene0025524;Unigene0036249;Unigene0038887;Unigene0057535;Unigene0057684;Unigene0057699;Unigene0059264;Unigene0066120	10
	membrane-enclosed lumen	Other glycan degradation	CK-3-vs-T-3 KEGG	Unigene0001540;Unigene0001635;Unigene0006688;Unigene0006689;Unigene0008919;Unigene0014728;Unigene0014978;Unigene0018746;Unigene0026360;Unigene0027074;Unigene0027268;Unigene0028604;Unigene0032212;Unigene0035596;Unigene0035874;Unigene0043557;Unigene0046560;Unigene0046562;Unigene0061401	19
	organelle	Phenylalanine metabolism	CK-3-vs-T-3 KEGG	Unigene0004316;Unigene0004444;Unigene0004780;Unigene0004975;Unigene0005576;Unigene0008146;Unigene0009642;Unigene0014121;Unigene0014994;Unigene0014995;Unigene0016233;Unigene0019722;Unigene0021197;Unigene0022022;Unigene0022053;Unigene0022907;Unigene0024587;Unigene0026815;Unigene0029390;Unigene0030386;Unigene0030387;Unigene0032627;Unigene0032628;Unigene0038052;Unigene0038569;Unigene0046601;Unigene00…	33
	organelle part	Flavone and flavonol biosynthesis	CK-3-vs-T-3 KEGG	Unigene0020345;Unigene0042983;Unigene0044060;Unigene0044061;Unigene0052631;Unigene0054473;Unigene0057653	7
	symplast	Plant-pathogen interaction	CK-3-vs-T-3 KEGG	Unigene0000568;Unigene0000786;Unigene0001628;Unigene0001739;Unigene0001821;Unigene0002109;Unigene0002110;Unigene0002207;Unigene0002446;Unigene0002628;Unigene0002629;Unigene0002809;Unigene0003558;Unigene0003874;Unigene0003979;Unigene0004815;Unigene0005086;Unigene0005777;Unigene0005782;Unigene0005783;Unigene0005786;Unigene0005804;Unigene0005809;Unigene0005810;Unigene0005811;Unigene0006142;Unigene00…	134
	antioxidant activity	Aminoacyl-tRNA biosynthesis	CK-3-vs-T-3 KEGG	Unigene0000520;Unigene0000521;Unigene0002632;Unigene0003002;Unigene0003973;Unigene0004347;Unigene0004809;Unigene0005004;Unigene0005175;Unigene0007018;Unigene0007697;Unigene0008296;Unigene0008640;Unigene0013785;Unigene0016008;Unigene0017147;Unigene0022951;Unigene0024573;Unigene0026472;Unigene0027034;Unigene0031885;Unigene0040082;Unigene0040386;Unigene0040387;Unigene0040388;Unigene0041178;Unigene00…	42
	binding	beta-Alanine metabolism	CK-3-vs-T-3 KEGG	Unigene0001288;Unigene0001886;Unigene0003860;Unigene0004906;Unigene0006561;Unigene0015591;Unigene0017291;Unigene0019069;Unigene0025524;Unigene0025525;Unigene0032354;Unigene0032627;Unigene0032628;Unigene0033322;Unigene0033948;Unigene0034989;Unigene0036244;Unigene0036247;Unigene0036249;Unigene0038887;Unigene0040128;Unigene0040369;Unigene0040866;Unigene0054247;Unigene0054845;Unigene0056899;Unigene00…	34
	catalytic activity	Glyoxylate and dicarboxylate metabolism	CK-3-vs-T-3 KEGG	Unigene0001711;Unigene0001740;Unigene0003713;Unigene0004648;Unigene0005339;Unigene0005382;Unigene0008299;Unigene0008371;Unigene0009559;Unigene0010985;Unigene0011167;Unigene0015128;Unigene0015129;Unigene0015130;Unigene0015131;Unigene0015132;Unigene0016769;Unigene0017512;Unigene0019657;Unigene0020754;Unigene0021650;Unigene0021693;Unigene0022632;Unigene0027213;Unigene0027445;Unigene0027446;Unigene00…	56
	electron carrier activity	Pentose phosphate pathway	CK-3-vs-T-3 KEGG	Unigene0001230;Unigene0003386;Unigene0003862;Unigene0003941;Unigene0005751;Unigene0006986;Unigene0006987;Unigene0007521;Unigene0010177;Unigene0010512;Unigene0013238;Unigene0018111;Unigene0018956;Unigene0021099;Unigene0025801;Unigene0029469;Unigene0031035;Unigene0031258;Unigene0031830;Unigene0035253;Unigene0037938;Unigene0037939;Unigene0037940;Unigene0037941;Unigene0039575;Unigene0045192;Unigene00…	42
	enzyme regulator activity	Glutathione metabolism	CK-3-vs-T-3 KEGG	Unigene0000693;Unigene0002893;Unigene0002962;Unigene0003538;Unigene0004129;Unigene0005205;Unigene0005340;Unigene0005511;Unigene0005751;Unigene0005869;Unigene0008137;Unigene0009358;Unigene0010964;Unigene0010965;Unigene0013992;Unigene0018111;Unigene0018663;Unigene0018983;Unigene0019625;Unigene0020067;Unigene0021220;Unigene0024312;Unigene0025054;Unigene0025801;Unigene0029050;Unigene0029546;Unigene00…	47
	molecular transducer activity	Arginine and proline metabolism	CK-3-vs-T-3 KEGG	Unigene0000550;Unigene0001886;Unigene0004906;Unigene0006561;Unigene0008619;Unigene0008754;Unigene0009479;Unigene0015591;Unigene0016105;Unigene0020187;Unigene0025524;Unigene0025525;Unigene0029353;Unigene0029354;Unigene0032354;Unigene0033948;Unigene0034989;Unigene0035647;Unigene0036244;Unigene0036247;Unigene0036249;Unigene0037176;Unigene0038052;Unigene0038569;Unigene0038887;Unigene0040128;Unigene00…	41
	nucleic acid binding transcription factor activity	Fatty acid metabolism	CK-3-vs-T-3 KEGG	Unigene0000877;Unigene0000960;Unigene0001389;Unigene0002468;Unigene0003344;Unigene0007814;Unigene0008441;Unigene0009653;Unigene0009785;Unigene0012780;Unigene0014838;Unigene0016586;Unigene0017576;Unigene0019609;Unigene0019657;Unigene0021307;Unigene0021492;Unigene0025712;Unigene0026941;Unigene0027239;Unigene0033392;Unigene0034444;Unigene0034445;Unigene0034584;Unigene0037374;Unigene0037620;Unigene00…	55
	nutrient reservoir activity	Fatty acid biosynthesis	CK-3-vs-T-3 KEGG	Unigene0000877;Unigene0002468;Unigene0003976;Unigene0007814;Unigene0008441;Unigene0009785;Unigene0014838;Unigene0021492;Unigene0025712;Unigene0026941;Unigene0034444;Unigene0034445;Unigene0037374;Unigene0037620;Unigene0040592;Unigene0042304;Unigene0042996;Unigene0043608;Unigene0044457;Unigene0046724;Unigene0048539;Unigene0048588;Unigene0051025;Unigene0051624;Unigene0052464;Unigene0061091;Unigene00…	28
	protein binding transcription factor activity	Vitamin B6 metabolism	CK-3-vs-T-3 KEGG	Unigene0002441;Unigene0004158;Unigene0026641;Unigene0030539;Unigene0032251;Unigene0036911;Unigene0036912;Unigene0044851;Unigene0045876	9
	receptor activity	Protein export	CK-3-vs-T-3 KEGG	Unigene0004976;Unigene0005941;Unigene0006579;Unigene0007636;Unigene0008077;Unigene0009393;Unigene0009715;Unigene0011758;Unigene0012689;Unigene0014457;Unigene0017191;Unigene0019090;Unigene0025074;Unigene0030922;Unigene0030923;Unigene0030924;Unigene0031330;Unigene0032298;Unigene0032299;Unigene0034324;Unigene0035552;Unigene0040673;Unigene0040674;Unigene0040967;Unigene0042372;Unigene0042373;Unigene00…	38
	structural molecule activity	Stilbenoid, diarylheptanoid and gingerol biosynthesis	CK-3-vs-T-3 KEGG	Unigene0004444;Unigene0004780;Unigene0004975;Unigene0009642;Unigene0024587;Unigene0026815;Unigene0030386;Unigene0030387;Unigene0034335;Unigene0034336;Unigene0041979;Unigene0041980;Unigene0059264	13
	transporter activity	Peroxisome	CK-3-vs-T-3 KEGG	Unigene0000120;Unigene0001573;Unigene0001711;Unigene0002722;Unigene0002855;Unigene0002856;Unigene0002858;Unigene0003303;Unigene0005339;Unigene0007481;Unigene0007814;Unigene0008299;Unigene0008981;Unigene0009268;Unigene0009998;Unigene0010361;Unigene0012417;Unigene0016340;Unigene0017512;Unigene0018629;Unigene0021650;Unigene0024031;Unigene0024779;Unigene0024780;Unigene0024782;Unigene0026977;Unigene00…	60
	Stilbenoid, diarylheptanoid and gingerol biosynthesis	Degradation of aromatic compounds	CK-3-vs-T-3 KEGG	Unigene0004444;Unigene0004558;Unigene0008048;Unigene0025690;Unigene0025691;Unigene0026815;Unigene0034301;Unigene0047151;Unigene0047154;Unigene0047156	10
	Limonene and pinene degradation	Valine, leucine and isoleucine degradation	CK-3-vs-T-3 KEGG	Unigene0001886;Unigene0004068;Unigene0004906;Unigene0006561;Unigene0008985;Unigene0011164;Unigene0011165;Unigene0015591;Unigene0019069;Unigene0019657;Unigene0019962;Unigene0025524;Unigene0025525;Unigene0027128;Unigene0033525;Unigene0034298;Unigene0034804;Unigene0034989;Unigene0036244;Unigene0036247;Unigene0036249;Unigene0037091;Unigene0038887;Unigene0040128;Unigene0040369;Unigene0044707;Unigene00…	36
	Circadian rhythm-plant	Glycerolipid metabolism	CK-3-vs-T-3 KEGG	Unigene0000809;Unigene0001886;Unigene0004906;Unigene0006561;Unigene0008433;Unigene0011258;Unigene0014503;Unigene0015591;Unigene0016208;Unigene0016769;Unigene0019822;Unigene0019823;Unigene0020768;Unigene0022995;Unigene0024122;Unigene0025524;Unigene0025525;Unigene0025814;Unigene0025815;Unigene0026684;Unigene0033219;Unigene0033836;Unigene0034989;Unigene0036244;Unigene0036247;Unigene0036249;Unigene00…	45
	RNA degradation	Cutin, suberine and wax biosynthesis	CK-3-vs-T-3 KEGG	Unigene0002722;Unigene0002855;Unigene0002856;Unigene0002858;Unigene0003303;Unigene0005141;Unigene0007481;Unigene0010361;Unigene0024031;Unigene0027554;Unigene0028285;Unigene0028463;Unigene0028815;Unigene0028818;Unigene0034363;Unigene0035221;Unigene0035223;Unigene0037782;Unigene0041146;Unigene0042871;Unigene0045214;Unigene0048917;Unigene0055336;Unigene0060621;Unigene0063535	25
	Carotenoid biosynthesis	Biotin metabolism	CK-3-vs-T-3 KEGG	Unigene0000877;Unigene0002468;Unigene0008441;Unigene0009785;Unigene0021492;Unigene0026941;Unigene0035472;Unigene0037374;Unigene0037620;Unigene0043216;Unigene0044457;Unigene0064320	12
	Biosynthesis of secondary metabolites	Non-homologous end-joining	CK-3-vs-T-3 KEGG	Unigene0000582;Unigene0014549;Unigene0032518;Unigene0036086;Unigene0038308;Unigene0043068;Unigene0044188	7
	Tryptophan metabolism	Endocytosis	CK-3-vs-T-3 KEGG	Unigene0000524;Unigene0000625;Unigene0000626;Unigene0000949;Unigene0001133;Unigene0001208;Unigene0001579;Unigene0001760;Unigene0001761;Unigene0002130;Unigene0002131;Unigene0003159;Unigene0003510;Unigene0004193;Unigene0004990;Unigene0005159;Unigene0006287;Unigene0006731;Unigene0007086;Unigene0007122;Unigene0007725;Unigene0008222;Unigene0010247;Unigene0012268;Unigene0013199;Unigene0014038;Unigene00…	118
	Porphyrin and chlorophyll metabolism	SNARE interactions in vesicular transport	CK-3-vs-T-3 KEGG	Unigene0003637;Unigene0003836;Unigene0007686;Unigene0011309;Unigene0011728;Unigene0012426;Unigene0015343;Unigene0024401;Unigene0025338;Unigene0028053;Unigene0028054;Unigene0029392;Unigene0031783;Unigene0031784;Unigene0031785;Unigene0031786;Unigene0035912;Unigene0035913;Unigene0035914;Unigene0042493;Unigene0049966;Unigene0049967;Unigene0049968	23
	Monoterpenoid biosynthesis	Arachidonic acid metabolism	CK-3-vs-T-3 KEGG	Unigene0013548;Unigene0025814;Unigene0025815;Unigene0037178;Unigene0037466;Unigene0039496;Unigene0039497;Unigene0044527;Unigene0054703;Unigene0054773;Unigene0054896;Unigene0061713;Unigene0063304	13
	Isoflavonoid biosynthesis	Monoterpenoid biosynthesis	CK-3-vs-T-3 KEGG	Unigene0002080;Unigene0046029;Unigene0049584;Unigene0057318;Unigene0058874	5
		Amino sugar and nucleotide sugar metabolism	CK-3-vs-T-3 KEGG	Unigene0000619;Unigene0001697;Unigene0004871;Unigene0008381;Unigene0008746;Unigene0009863;Unigene0010043;Unigene0011391;Unigene0011695;Unigene0018578;Unigene0019660;Unigene0020412;Unigene0021613;Unigene0022746;Unigene0023595;Unigene0024300;Unigene0028297;Unigene0032212;Unigene0032224;Unigene0032953;Unigene0032954;Unigene0033219;Unigene0033867;Unigene0033990;Unigene0034742;Unigene0037483;Unigene00…	60
		Other types of O-glycan biosynthesis	CK-3-vs-T-3 KEGG	Unigene0006413;Unigene0025032;Unigene0034267;Unigene0034270;Unigene0036550;Unigene0059664	6
Proteome Profiling of Paulownia Seedlings Infected with Phytoplasma	RNA processing and modification	Selenocompound metabolism	CK-3-vs-T-3 KEGG	Unigene0004094;Unigene0004124;Unigene0031361;Unigene0031362;Unigene0045355;Unigene0046682;Unigene0047160;Unigene0047162;Unigene0047184;Unigene0050204;Unigene0050745	11
	Chromatin structure and dynamics	Sesquiterpenoid and triterpenoid biosynthesis	CK-3-vs-T-3 KEGG	Unigene0007555;Unigene0021664;Unigene0039427;Unigene0047743	4
	Energy production and conversion	Cyanoamino acid metabolism	CK-3-vs-T-3 KEGG	Unigene0005733;Unigene0006880;Unigene0007137;Unigene0008794;Unigene0009876;Unigene0016644;Unigene0019404;Unigene0025061;Unigene0027533;Unigene0027534;Unigene0033225;Unigene0033226;Unigene0033227;Unigene0033228;Unigene0033229;Unigene0033495;Unigene0033496;Unigene0033497;Unigene0039799;Unigene0040221;Unigene0041078;Unigene0042073;Unigene0042824;Unigene0043123;Unigene0046206;Unigene0046308;Unigene00…	33
	Cell cycle control,cll division,chromosome partitioning	Caffeine metabolism	CK-3-vs-T-3 KEGG	Unigene0001573;Unigene0057763	2
	Amino acid transport and motabolism	RNA transport	CK-3-vs-T-3 KEGG	Unigene0000509;Unigene0000510;Unigene0000511;Unigene0000553;Unigene0001362;Unigene0001363;Unigene0001460;Unigene0001462;Unigene0001790;Unigene0001791;Unigene0002141;Unigene0002142;Unigene0002235;Unigene0002385;Unigene0003298;Unigene0003299;Unigene0003300;Unigene0003301;Unigene0003814;Unigene0004236;Unigene0004359;Unigene0004383;Unigene0007061;Unigene0007959;Unigene0008250;Unigene0008332;Unigene00…	127
	Nucleoti do transport and metabolism	Biosynthesis of amino acids	CK-3-vs-T-3 KEGG	Unigene0000737;Unigene0000744;Unigene0001230;Unigene0003036;Unigene0003941;Unigene0004079;Unigene0004158;Unigene0004536;Unigene0005382;Unigene0005417;Unigene0005588;Unigene0005927;Unigene0007521;Unigene0007933;Unigene0008146;Unigene0008619;Unigene0008951;Unigene0009510;Unigene0010177;Unigene0010774;Unigene0011167;Unigene0011660;Unigene0012014;Unigene0012348;Unigene0012349;Unigene0013238;Unigene00…	142
	Carbohydrato transport and motabolism	Butanoate metabolism	CK-3-vs-T-3 KEGG	Unigene0001288;Unigene0017291;Unigene0019657;Unigene0034804;Unigene0036310;Unigene0040866;Unigene0054247;Unigene0060633;Unigene0060691;Unigene0061946;Unigene0063299	11
	Coonzyme transport and metabolism	Citrate cycle (TCA cycle)	CK-3-vs-T-3 KEGG	Unigene0005382;Unigene0010985;Unigene0011660;Unigene0012014;Unigene0012456;Unigene0015277;Unigene0018105;Unigene0022696;Unigene0027213;Unigene0029762;Unigene0029763;Unigene0032765;Unigene0040733;Unigene0041197;Unigene0041199;Unigene0042740;Unigene0042833;Unigene0043510;Unigene0047008;Unigene0050766;Unigene0052994;Unigene0054037;Unigene0054856;Unigene0056569;Unigene0056872;Unigene0057191;Unigene00…	35
	Lipid transport and metabolism	Zeatin biosynthesis	CK-3-vs-T-3 KEGG	Unigene0002494;Unigene0002909;Unigene0006264;Unigene0021480;Unigene0024987;Unigene0024988;Unigene0047285;Unigene0050819	8
	Translation, ribosomal structure and biogenesis	Spliceosome	CK-3-vs-T-3 KEGG	Unigene0000170;Unigene0000509;Unigene0000510;Unigene0000511;Unigene0000524;Unigene0000625;Unigene0000626;Unigene0001014;Unigene0001612;Unigene0001760;Unigene0001761;Unigene0001876;Unigene0002078;Unigene0002130;Unigene0002131;Unigene0002201;Unigene0002273;Unigene0002442;Unigene0003159;Unigene0003437;Unigene0003510;Unigene0004193;Unigene0004383;Unigene0005159;Unigene0005398;Unigene0005932;Unigene00…	161
	Transcription	Galactose metabolism	CK-3-vs-T-3 KEGG	Unigene0004276;Unigene0004871;Unigene0011258;Unigene0019660;Unigene0019822;Unigene0019823;Unigene0028297;Unigene0028549;Unigene0029251;Unigene0031830;Unigene0031937;Unigene0033453;Unigene0034872;Unigene0035936;Unigene0038220;Unigene0038221;Unigene0040752;Unigene0041342;Unigene0041478;Unigene0041481;Unigene0044159;Unigene0044160;Unigene0045798;Unigene0045800;Unigene0046104;Unigene0047135;Unigene00…	32
	Replication,recombination and repair	Alanine, aspartate and glutamate metabolism	CK-3-vs-T-3 KEGG	Unigene0001288;Unigene0001956;Unigene0009764;Unigene0011167;Unigene0017291;Unigene0019962;Unigene0020754;Unigene0021650;Unigene0022632;Unigene0025084;Unigene0034257;Unigene0040866;Unigene0045082;Unigene0045438;Unigene0046601;Unigene0049056;Unigene0050812;Unigene0051647;Unigene0052489;Unigene0060691;Unigene0061946;Unigene0065729;Unigene0065730;Unigene0065773	24
	Cell wall/membrane/envelopo biogenesis	Cysteine and methionine metabolism	CK-3-vs-T-3 KEGG	Unigene0001519;Unigene0003018;Unigene0005132;Unigene0005417;Unigene0009479;Unigene0010985;Unigene0018030;Unigene0018983;Unigene0019826;Unigene0019962;Unigene0021197;Unigene0023254;Unigene0026156;Unigene0026524;Unigene0027213;Unigene0028380;Unigene0029335;Unigene0031361;Unigene0031362;Unigene0032354;Unigene0032975;Unigene0033702;Unigene0033740;Unigene0037935;Unigene0037936;Unigene0037937;Unigene00…	52
	Cell motility	Ubiquinone and other terpenoid-quinone biosynthesis	CK-3-vs-T-3 KEGG	Unigene0004444;Unigene0005576;Unigene0014994;Unigene0014995;Unigene0019722;Unigene0021197;Unigene0022053;Unigene0022959;Unigene0023480;Unigene0024072;Unigene0025870;Unigene0026575;Unigene0026815;Unigene0029128;Unigene0032423;Unigene0032424;Unigene0034152;Unigene0035095;Unigene0035335;Unigene0036908;Unigene0038660;Unigene0056325;Unigene0061658	23
	Posttranslational modification, protein turnover, chaperones	Arginine biosynthesis	CK-3-vs-T-3 KEGG	Unigene0005927;Unigene0008951;Unigene0011167;Unigene0016105;Unigene0020754;Unigene0022632;Unigene0040878;Unigene0041246;Unigene0045082;Unigene0045438;Unigene0046601;Unigene0050812;Unigene0052489;Unigene0059655;Unigene0065729;Unigene0065730;Unigene0065773	17
	Inorganic ion transport and motabolism	Sulfur metabolism	CK-3-vs-T-3 KEGG	Unigene0003732;Unigene0007387;Unigene0007512;Unigene0008597;Unigene0019826;Unigene0022160;Unigene0022161;Unigene0023849;Unigene0024272;Unigene0024273;Unigene0026156;Unigene0032975;Unigene0037935;Unigene0037936;Unigene0037937;Unigene0040239;Unigene0040240;Unigene0044818;Unigene0048293;Unigene0050204;Unigene0065753	21
	Secondary metabolites biosynthesis, transport and catabolism	Taurine and hypotaurine metabolism	CK-3-vs-T-3 KEGG	Unigene0001288;Unigene0017291;Unigene0029297;Unigene0040866;Unigene0060691;Unigene0061946	6
	General function prediction only	Inositol phosphate metabolism	CK-3-vs-T-3 KEGG	Unigene0000744;Unigene0008403;Unigene0014519;Unigene0015628;Unigene0023655;Unigene0024186;Unigene0024188;Unigene0024353;Unigene0026381;Unigene0027910;Unigene0030554;Unigene0030555;Unigene0032087;Unigene0033668;Unigene0034788;Unigene0036507;Unigene0037595;Unigene0038460;Unigene0040369;Unigene0043221;Unigene0043644;Unigene0046675;Unigene0046850;Unigene0047827;Unigene0047828;Unigene0050582;Unigene00…	30
	Function unknown	Linoleic acid metabolism	CK-3-vs-T-3 KEGG	Unigene0000063;Unigene0004036;Unigene0007952;Unigene0013548;Unigene0025814;Unigene0025815;Unigene0029080;Unigene0045198;Unigene0045523;Unigene0045524;Unigene0045525;Unigene0062529;Unigene0063419	13
	Signal transduction mechanisms	Steroid biosynthesis	CK-3-vs-T-3 KEGG	Unigene0002222;Unigene0007555;Unigene0009645;Unigene0011291;Unigene0021384;Unigene0021539;Unigene0021664;Unigene0025814;Unigene0025815;Unigene0026698;Unigene0026699;Unigene0038190;Unigene0038191;Unigene0039427;Unigene0047303;Unigene0047304;Unigene0047743;Unigene0052126	18
	Intracellular trafficking,secretion, and vosicular transport	Proteasome	CK-3-vs-T-3 KEGG	Unigene0009312;Unigene0010269;Unigene0010270;Unigene0010876;Unigene0011824;Unigene0011825;Unigene0013881;Unigene0015523;Unigene0016296;Unigene0018114;Unigene0018451;Unigene0020469;Unigene0026570;Unigene0029504;Unigene0030257;Unigene0030889;Unigene0034200;Unigene0035265;Unigene0042322;Unigene0042662;Unigene0043661;Unigene0048243;Unigene0048244;Unigene0053918;Unigene0054279;Unigene0054936;Unigene00…	32
	Dofense mechanisms	Synthesis and degradation of ketone bodies	CK-3-vs-T-3 KEGG	Unigene0019657;Unigene0034804	2
	Cytoskeleton	Diterpenoid biosynthesis	CK-3-vs-T-3 KEGG	Unigene0023175;Unigene0023851;Unigene0024218;Unigene0031881;Unigene0032078;Unigene0065674	6
		Riboflavin metabolism	CK-3-vs-T-3 KEGG	Unigene0005452;Unigene0026469;Unigene0032500;Unigene0036005	4
		Brassinosteroid biosynthesis	CK-3-vs-T-3 KEGG	Unigene0013001;Unigene0021821;Unigene0030476;Unigene0032530;Unigene0036349;Unigene0036415;Unigene0042752;Unigene0043208;Unigene0059487	9
‘Candidatus Phytoplasma solani’ interferes with the distribution and uptake of iron in tomato	photosynthesis	One carbon pool by folate	CK-3-vs-T-3 KEGG	Unigene0000801;Unigene0003002;Unigene0004648;Unigene0027533;Unigene0027534;Unigene0030793;Unigene0035476;Unigene0039799;Unigene0040848;Unigene0040849;Unigene0043123;Unigene0047852;Unigene0049069;Unigene0049073	14
	generation of precursor metabolites.	Phenylalanine, tyrosine and tryptophan biosynthesis	CK-3-vs-T-3 KEGG	Unigene0003036;Unigene0005588;Unigene0008146;Unigene0009510;Unigene0010774;Unigene0021197;Unigene0022022;Unigene0022591;Unigene0022907;Unigene0025051;Unigene0027789;Unigene0029390;Unigene0033488;Unigene0035876;Unigene0039891;Unigene0039893;Unigene0041168;Unigene0046601;Unigene0047077;Unigene0065729;Unigene0065730;Unigene0065931	22
	response to endogenous stimulus	Glycosphingolipid biosynthesis - ganglio series	CK-3-vs-T-3 KEGG	Unigene0032212;Unigene0043557	2
	cellular homeostasis	Regulation of autophagy	CK-3-vs-T-3 KEGG	Unigene0004334;Unigene0005835;Unigene0006497;Unigene0009098;Unigene0013148;Unigene0013149;Unigene0014651;Unigene0018014;Unigene0020899;Unigene0025197;Unigene0028658;Unigene0036123;Unigene0036124;Unigene0036174;Unigene0036175;Unigene0036176;Unigene0036179;Unigene0036181;Unigene0036386;Unigene0039925;Unigene0046504;Unigene0046505;Unigene0047233;Unigene0052461;Unigene0053234	25
	pollen-pistil interaction	Terpenoid backbone biosynthesis	CK-3-vs-T-3 KEGG	Unigene0000232;Unigene0010870;Unigene0018786;Unigene0019657;Unigene0023515;Unigene0023920;Unigene0025268;Unigene0025269;Unigene0025542;Unigene0026491;Unigene0026492;Unigene0027307;Unigene0032222;Unigene0034804;Unigene0037898;Unigene0037899;Unigene0038181;Unigene0038683;Unigene0039916;Unigene0050423;Unigene0056056;Unigene0061301	22
	pollination	Nicotinate and nicotinamide metabolism	CK-3-vs-T-3 KEGG	Unigene0005849;Unigene0030768;Unigene0032371;Unigene0032372;Unigene0037373;Unigene0044912;Unigene0045354;Unigene0046043;Unigene0046864	9
	cellular protein modification process	Monobactam biosynthesis	CK-3-vs-T-3 KEGG	Unigene0023254;Unigene0048665;Unigene0050204	3
	metabolic process	Glycine, serine and threonine metabolism	CK-3-vs-T-3 KEGG	Unigene0001740;Unigene0004158;Unigene0009559;Unigene0011610;Unigene0011949;Unigene0016172;Unigene0016769;Unigene0019962;Unigene0021650;Unigene0023254;Unigene0023870;Unigene0027533;Unigene0027534;Unigene0028134;Unigene0030539;Unigene0032251;Unigene0032627;Unigene0032628;Unigene0033488;Unigene0039663;Unigene0039799;Unigene0040128;Unigene0042850;Unigene0043123;Unigene0043988;Unigene0044851;Unigene00…	36
	protein metabolic process	Propanoate metabolism	CK-3-vs-T-3 KEGG	Unigene0008985;Unigene0010489;Unigene0011164;Unigene0011165;Unigene0018030;Unigene0019069;Unigene0019657;Unigene0025712;Unigene0033322;Unigene0033525;Unigene0040369;Unigene0048588;Unigene0051624;Unigene0054247;Unigene0054856;Unigene0065533;Unigene0065534	17
	catabolic process	Glycosphingolipid biosynthesis - globo series	CK-3-vs-T-3 KEGG	Unigene0032212;Unigene0043557	2
	response to biotic stimulus	Lysine biosynthesis	CK-3-vs-T-3 KEGG	Unigene0023254;Unigene0024169;Unigene0040128;Unigene0048665	4
	transcription factor activity, sequence-.	Thiamine metabolism	CK-3-vs-T-3 KEGG	Unigene0001613;Unigene0027307;Unigene0043425;Unigene0050423	4
	transferase activity	Phosphatidylinositol signaling system	CK-3-vs-T-3 KEGG	Unigene0008403;Unigene0009780;Unigene0014451;Unigene0014519;Unigene0016334;Unigene0017218;Unigene0017437;Unigene0020621;Unigene0020793;Unigene0023655;Unigene0024186;Unigene0024188;Unigene0026684;Unigene0027910;Unigene0032087;Unigene0033836;Unigene0034788;Unigene0036507;Unigene0038460;Unigene0043644;Unigene0046675;Unigene0047827;Unigene0047828;Unigene0047829;Unigene0049928;Unigene0049931;Unigene00…	28
	extracellular matrix	Glycosaminoglycan degradation	CK-3-vs-T-3 KEGG	Unigene0032212;Unigene0033736;Unigene0042074;Unigene0042797;Unigene0043557;Unigene0058921	6
	extracellular region	Porphyrin and chlorophyll metabolism	CK-3-vs-T-3 KEGG	Unigene0015785;Unigene0018043;Unigene0021361;Unigene0021837;Unigene0022198;Unigene0022975;Unigene0023410;Unigene0023920;Unigene0028292;Unigene0028952;Unigene0035445;Unigene0038440;Unigene0047838;Unigene0047839;Unigene0049489;Unigene0049491;Unigene0060145;Unigene0065177	18
	plastid	2-Oxocarboxylic acid metabolism	CK-3-vs-T-3 KEGG	Unigene0005382;Unigene0008951;Unigene0012348;Unigene0012349;Unigene0018105;Unigene0019557;Unigene0023254;Unigene0029762;Unigene0029763;Unigene0040878;Unigene0041197;Unigene0041199;Unigene0042833;Unigene0044707;Unigene0045082;Unigene0046601;Unigene0047812;Unigene0052489;Unigene0058806;Unigene0059609;Unigene0065729;Unigene0065730;Unigene0066251	23
	thylakoid	Lipoic acid metabolism	CK-3-vs-T-3 KEGG	Unigene0052684	1
	lipid binding	RNA polymerase	CK-3-vs-T-3 KEGG	Unigene0004772;Unigene0009672;Unigene0014235;Unigene0021756;Unigene0024994;Unigene0025262;Unigene0026846;Unigene0028570;Unigene0029520;Unigene0032071;Unigene0032072;Unigene0035034;Unigene0043581;Unigene0044001;Unigene0049139;Unigene0051085;Unigene0057881;Unigene0061538	18
	membrane	Pantothenate and CoA biosynthesis	CK-3-vs-T-3 KEGG	Unigene0003023;Unigene0003807;Unigene0003860;Unigene0005091;Unigene0012348;Unigene0012349;Unigene0014354;Unigene0043991;Unigene0044707;Unigene0046043;Unigene0047812	11
		Glycerophospholipid metabolism	CK-3-vs-T-3 KEGG	Unigene0001133;Unigene0003681;Unigene0003682;Unigene0005664;Unigene0007313;Unigene0007401;Unigene0008433;Unigene0008793;Unigene0013548;Unigene0014503;Unigene0016306;Unigene0020768;Unigene0021739;Unigene0022995;Unigene0024122;Unigene0024488;Unigene0025814;Unigene0025815;Unigene0026684;Unigene0026718;Unigene0026804;Unigene0026805;Unigene0031084;Unigene0032666;Unigene0033222;Unigene0033836;Unigene00…	40
		Glycosylphosphatidylinositol(GPI)-anchor biosynthesis	CK-3-vs-T-3 KEGG	Unigene0001046;Unigene0006225;Unigene0006373;Unigene0025398;Unigene0034655;Unigene0037003;Unigene0039132;Unigene0049129;Unigene0056848;Unigene0062788;Unigene0063217;Unigene0064301	12
Transcriptomic signature reveals mechanism of flower bud distortion in witches'-broom disease of soybean (Glycine max)	metabolic process	Valine, leucine and isoleucine biosynthesis	CK-3-vs-T-3 KEGG	Unigene0012348;Unigene0012349;Unigene0019557;Unigene0044707;Unigene0047812	5
	cellular process	Base excision repair	CK-3-vs-T-3 KEGG	Unigene0000330;Unigene0010678;Unigene0014549;Unigene0016655;Unigene0024210;Unigene0026891;Unigene0034364;Unigene0036385;Unigene0036482;Unigene0038150;Unigene0043068;Unigene0043558;Unigene0045447;Unigene0045452;Unigene0045520;Unigene0046469;Unigene0048623	17
	single-organism process	Plant hormone signal transduction	CK-3-vs-T-3 KEGG	Unigene0000007;Unigene0000045;Unigene0000605;Unigene0000793;Unigene0000899;Unigene0001048;Unigene0001049;Unigene0001576;Unigene0002311;Unigene0003604;Unigene0003686;Unigene0003876;Unigene0004274;Unigene0005761;Unigene0006843;Unigene0007120;Unigene0007564;Unigene0007726;Unigene0008594;Unigene0008717;Unigene0009377;Unigene0009571;Unigene0012357;Unigene0014218;Unigene0014643;Unigene0015736;Unigene00…	94
	response to stimulus	Folate biosynthesis	CK-3-vs-T-3 KEGG	Unigene0000801;Unigene0025522;Unigene0025807;Unigene0026726;Unigene0026887;Unigene0042917	6
	localization	Ether lipid metabolism	CK-3-vs-T-3 KEGG	Unigene0001133;Unigene0013548;Unigene0016306;Unigene0025814;Unigene0025815;Unigene0046850;Unigene0049594;Unigene0053996	8
	cellular component organization or biogenesis	Oxidative phosphorylation	CK-3-vs-T-3 KEGG	Unigene0000491;Unigene0002556;Unigene0003063;Unigene0004518;Unigene0005023;Unigene0005270;Unigene0005995;Unigene0006967;Unigene0007414;Unigene0007868;Unigene0010020;Unigene0010052;Unigene0011327;Unigene0011463;Unigene0012178;Unigene0012794;Unigene0013256;Unigene0013446;Unigene0014646;Unigene0016379;Unigene0016965;Unigene0018043;Unigene0019861;Unigene0020581;Unigene0020582;Unigene0020583;Unigene00…	89
	biological regulation	Basal transcription factors	CK-3-vs-T-3 KEGG	Unigene0006748;Unigene0010625;Unigene0016134;Unigene0016135;Unigene0025689;Unigene0030045;Unigene0031516;Unigene0034906;Unigene0037529;Unigene0037530;Unigene0037531;Unigene0037660;Unigene0039214;Unigene0046080;Unigene0049570;Unigene0064843	16
	signaling	Mismatch repair	CK-3-vs-T-3 KEGG	Unigene0006313;Unigene0006813;Unigene0009176;Unigene0024992;Unigene0025575;Unigene0026891;Unigene0030389;Unigene0030391;Unigene0031663;Unigene0031664;Unigene0034364;Unigene0036482;Unigene0046469;Unigene0050645;Unigene0058758;Unigene0061569	16
	regulation of biological process	C5-Branched dibasic acid metabolism	CK-3-vs-T-3 KEGG	Unigene0019557	1
	developmental process	Photosynthesis	CK-3-vs-T-3 KEGG	Unigene0000092;Unigene0002259;Unigene0009250;Unigene0013345;Unigene0013833;Unigene0021541;Unigene0023314;Unigene0025834;Unigene0028736;Unigene0028737;Unigene0031301;Unigene0031302;Unigene0034572;Unigene0034573;Unigene0036764;Unigene0042546;Unigene0052264;Unigene0061582;Unigene0062150	19
	growth	Homologous recombination	CK-3-vs-T-3 KEGG	Unigene0000582;Unigene0004404;Unigene0005121;Unigene0009280;Unigene0019135;Unigene0024249;Unigene0024297;Unigene0027172;Unigene0029825;Unigene0031648;Unigene0032518;Unigene0036482;Unigene0038308;Unigene0041031;Unigene0041063;Unigene0046469;Unigene0047668;Unigene0050082;Unigene0058771	19
	multicellular organismal process	Photosynthesis - antenna proteins	CK-3-vs-T-3 KEGG	Unigene0004691;Unigene0023507;Unigene0047739	3
	immune system process	Fatty acid elongation	CK-3-vs-T-3 KEGG	Unigene0003344;Unigene0012780;Unigene0016586;Unigene0019609;Unigene0027239;Unigene0039490;Unigene0052213;Unigene0054247	8
	reproduction	Purine metabolism	CK-3-vs-T-3 KEGG	Unigene0000493;Unigene0000737;Unigene0001573;Unigene0001956;Unigene0003010;Unigene0003198;Unigene0004772;Unigene0007878;Unigene0007891;Unigene0008752;Unigene0009672;Unigene0010678;Unigene0011270;Unigene0012602;Unigene0014235;Unigene0018865;Unigene0020192;Unigene0021756;Unigene0022235;Unigene0023849;Unigene0024994;Unigene0025262;Unigene0026419;Unigene0026846;Unigene0028419;Unigene0028570;Unigene00…	70
	muti-organism process	Nucleotide excision repair	CK-3-vs-T-3 KEGG	Unigene0000116;Unigene0006313;Unigene0006486;Unigene0009176;Unigene0010678;Unigene0016676;Unigene0023389;Unigene0024992;Unigene0026891;Unigene0029370;Unigene0030761;Unigene0031516;Unigene0034364;Unigene0034906;Unigene0036482;Unigene0037660;Unigene0045649;Unigene0045650;Unigene0046056;Unigene0046469;Unigene0050223;Unigene0054898;Unigene0058758	23
	locomotion	Sulfur relay system	CK-3-vs-T-3 KEGG	Unigene0030521	1
	biological adhesion	Pyrimidine metabolism	CK-3-vs-T-3 KEGG	Unigene0000493;Unigene0000801;Unigene0003860;Unigene0004094;Unigene0004772;Unigene0007458;Unigene0007891;Unigene0008752;Unigene0009672;Unigene0010678;Unigene0014235;Unigene0020134;Unigene0021756;Unigene0024994;Unigene0025262;Unigene0026846;Unigene0028570;Unigene0029520;Unigene0029810;Unigene0029811;Unigene0031122;Unigene0032071;Unigene0032072;Unigene0032753;Unigene0033743;Unigene0034690;Unigene00…	46
	catalytic activity	DNA replication	CK-3-vs-T-3 KEGG	Unigene0006313;Unigene0007891;Unigene0009176;Unigene0010678;Unigene0012570;Unigene0017074;Unigene0024992;Unigene0026891;Unigene0029540;Unigene0034364;Unigene0036482;Unigene0040768;Unigene0040769;Unigene0040770;Unigene0043068;Unigene0043640;Unigene0046469;Unigene0053303;Unigene0058758;Unigene0065764	20
	binding	Ubiquitin mediated proteolysis	CK-3-vs-T-3 KEGG	Unigene0000116;Unigene0000672;Unigene0001552;Unigene0003314;Unigene0003945;Unigene0005229;Unigene0006387;Unigene0006892;Unigene0007074;Unigene0008126;Unigene0009012;Unigene0009270;Unigene0009397;Unigene0010192;Unigene0011557;Unigene0011783;Unigene0011784;Unigene0013092;Unigene0014954;Unigene0016938;Unigene0018138;Unigene0022244;Unigene0022406;Unigene0022471;Unigene0023389;Unigene0023506;Unigene00…	71
	transporter activity	mRNA surveillance pathway	CK-3-vs-T-3 KEGG	Unigene0002385;Unigene0003078;Unigene0005275;Unigene0008332;Unigene0009622;Unigene0011225;Unigene0011548;Unigene0012978;Unigene0023017;Unigene0023956;Unigene0025948;Unigene0026773;Unigene0026912;Unigene0029798;Unigene0030559;Unigene0033059;Unigene0033518;Unigene0033519;Unigene0036865;Unigene0038932;Unigene0038933;Unigene0040227;Unigene0041172;Unigene0042288;Unigene0042289;Unigene0045748;Unigene00…	48
	nucleic acid binding transcription factor activ...	N-Glycan biosynthesis	CK-3-vs-T-3 KEGG	Unigene0015250;Unigene0025906;Unigene0027971;Unigene0030926;Unigene0039585;Unigene0041414;Unigene0065186	7
	structural molecule activity
	molecular transducer activity	response to stimulus	CK-1-vs-T-1 GO	Unigene0004540;Unigene0007560;Unigene0007915;Unigene0021911;Unigene0024169;Unigene0025419;Unigene0027270;Unigene0029877;Unigene0030773;Unigene0037448;Unigene0039496;Unigene0039497;Unigene0039498;Unigene0041122;Unigene0041979;Unigene0042225;Unigene0042391;Unigene0043492;Unigene0047236;Unigene0064638	20
	molecular function regulator	multi-organism process	CK-1-vs-T-1 GO	Unigene0007560;Unigene0007915;Unigene0024169;Unigene0042391;Unigene0043492	5
	transcription factor activity. protein binding	signaling	CK-1-vs-T-1 GO	Unigene0024169;Unigene0025419;Unigene0039496;Unigene0039497;Unigene0039498;Unigene0041122	6
	cell	metabolic process	CK-1-vs-T-1 GO	Unigene0001233;Unigene0003230;Unigene0003884;Unigene0004349;Unigene0006244;Unigene0007560;Unigene0007915;Unigene0008746;Unigene0020364;Unigene0021409;Unigene0021679;Unigene0023185;Unigene0024169;Unigene0024826;Unigene0025419;Unigene0026546;Unigene0027270;Unigene0028354;Unigene0029128;Unigene0029302;Unigene0029409;Unigene0030617;Unigene0033703;Unigene0034301;Unigene0035590;Unigene0035985;Unigene00…	47
	cell part	single-organism process	CK-1-vs-T-1 GO	Unigene0003884;Unigene0004349;Unigene0007560;Unigene0007915;Unigene0020364;Unigene0024169;Unigene0024183;Unigene0025419;Unigene0026546;Unigene0027270;Unigene0030773;Unigene0034301;Unigene0035590;Unigene0035985;Unigene0036642;Unigene0037164;Unigene0037448;Unigene0038205;Unigene0039491;Unigene0039496;Unigene0039497;Unigene0039498;Unigene0041122;Unigene0041979;Unigene0042225;Unigene0042391;Unigene00…	36
	organelle	biological regulation	CK-1-vs-T-1 GO	Unigene0021409;Unigene0021679;Unigene0023185;Unigene0024169;Unigene0025419;Unigene0027270;Unigene0029877;Unigene0039496;Unigene0039497;Unigene0039498;Unigene0041122;Unigene0041979;Unigene0042391;Unigene0043492	14
	macromolecular complex	immune system process	CK-1-vs-T-1 GO	Unigene0029877	1
	membrane	localization	CK-1-vs-T-1 GO	Unigene0027270;Unigene0030773;Unigene0036642;Unigene0038205;Unigene0039491;Unigene0041122;Unigene0041979;Unigene0042391;Unigene0045725;Unigene0045726;Unigene0066192	11
	organelle part	cellular process	CK-1-vs-T-1 GO	Unigene0003884;Unigene0004349;Unigene0006244;Unigene0007560;Unigene0007915;Unigene0021409;Unigene0021679;Unigene0023185;Unigene0024169;Unigene0024826;Unigene0025419;Unigene0027270;Unigene0028354;Unigene0029128;Unigene0029302;Unigene0029409;Unigene0030617;Unigene0030773;Unigene0035590;Unigene0035985;Unigene0036911;Unigene0038205;Unigene0039491;Unigene0039496;Unigene0039497;Unigene0039498;Unigene00…	36
	membrane-enciosed lumen	multicellular organismal process	CK-1-vs-T-1 GO	Unigene0007915;Unigene0024169	2
	extracellular region	developmental process	CK-1-vs-T-1 GO	Unigene0007915;Unigene0024169;Unigene0024183	3
	extraceliular region part	reproductive process	CK-1-vs-T-1 GO	Unigene0007915	1
	extracellular matrix	reproduction	CK-1-vs-T-1 GO	Unigene0007915	1
		cellular component organization or biogenesis	CK-1-vs-T-1 GO	Unigene0021409;Unigene0023185	2
		antioxidant activity	CK-1-vs-T-1 GO	Unigene0007915;Unigene0039496;Unigene0039497;Unigene0039498	4
Insect Biochemistry and Molecular Biology	cell communication	catalytic activity	CK-1-vs-T-1 GO	Unigene0003230;Unigene0003884;Unigene0004349;Unigene0007560;Unigene0007915;Unigene0009825;Unigene0011773;Unigene0016417;Unigene0020364;Unigene0021409;Unigene0023185;Unigene0024169;Unigene0024269;Unigene0024523;Unigene0024826;Unigene0025419;Unigene0026546;Unigene0026950;Unigene0028354;Unigene0029128;Unigene0029135;Unigene0029302;Unigene0029488;Unigene0029877;Unigene0030617;Unigene0030684;Unigene00…	56
	single organism signaling	nucleic acid binding transcription factor activity	CK-1-vs-T-1 GO	Unigene0021679	1
	signaling	transporter activity	CK-1-vs-T-1 GO	Unigene0030773;Unigene0030823;Unigene0036642;Unigene0038205;Unigene0039491;Unigene0041122;Unigene0066192	7
	intracellular signal transduction	structural molecule activity	CK-1-vs-T-1 GO	Unigene0001233;Unigene0006244	2
	localization	binding	CK-1-vs-T-1 GO	Unigene0001233;Unigene0003884;Unigene0006244;Unigene0007560;Unigene0007915;Unigene0009825;Unigene0011773;Unigene0021679;Unigene0024169;Unigene0024269;Unigene0024826;Unigene0025198;Unigene0026546;Unigene0028354;Unigene0029877;Unigene0030684;Unigene0030724;Unigene0031683;Unigene0034301;Unigene0037164;Unigene0037173;Unigene0037448;Unigene0041122;Unigene0041920;Unigene0042225;Unigene0042388;Unigene00…	30
	columnar/cuboidal epithelial cell development	membrane	CK-1-vs-T-1 GO	Unigene0004349;Unigene0025419;Unigene0027270;Unigene0029595;Unigene0029596;Unigene0029597;Unigene0030773;Unigene0035985;Unigene0036642;Unigene0038205;Unigene0039491;Unigene0041122;Unigene0042391;Unigene0043492;Unigene0045725;Unigene0046560;Unigene0048892;Unigene0064638;Unigene0066192	19
	signal transduction	membrane part	CK-1-vs-T-1 GO	Unigene0004349;Unigene0025419;Unigene0029595;Unigene0029596;Unigene0029597;Unigene0030773;Unigene0035985;Unigene0036642;Unigene0038205;Unigene0039491;Unigene0046560;Unigene0048892;Unigene0064638;Unigene0066192	14
	single-organism localization	extracellular region	CK-1-vs-T-1 GO	Unigene0044486	1
	columnar/cuboidal epithelia cell differentiation	organelle	CK-1-vs-T-1 GO	Unigene0001233;Unigene0006244;Unigene0007915;Unigene0021679;Unigene0024183;Unigene0025419;Unigene0029128;Unigene0029409;Unigene0035985;Unigene0036762;Unigene0039496;Unigene0039497;Unigene0039498;Unigene0041122;Unigene0042391;Unigene0046560;Unigene0047236	17
	establishment of localization	organelle part	CK-1-vs-T-1 GO	Unigene0006244;Unigene0029409;Unigene0035985;Unigene0039496;Unigene0039497;Unigene0039498	6
	epithelial cell differentiation	cell	CK-1-vs-T-1 GO	Unigene0001233;Unigene0006244;Unigene0007560;Unigene0007915;Unigene0021409;Unigene0021679;Unigene0023185;Unigene0024183;Unigene0025419;Unigene0029128;Unigene0029409;Unigene0035985;Unigene0036762;Unigene0039496;Unigene0039497;Unigene0039498;Unigene0041122;Unigene0041979;Unigene0042391;Unigene0046560;Unigene0047236	21
	receptor clustering	cell part	CK-1-vs-T-1 GO	Unigene0001233;Unigene0006244;Unigene0007560;Unigene0007915;Unigene0021409;Unigene0021679;Unigene0023185;Unigene0024183;Unigene0025419;Unigene0029128;Unigene0029409;Unigene0035985;Unigene0036762;Unigene0039496;Unigene0039497;Unigene0039498;Unigene0041122;Unigene0041979;Unigene0042391;Unigene0046560;Unigene0047236	21
	transport	macromolecular complex	CK-1-vs-T-1 GO	Unigene0001233;Unigene0006244;Unigene0029409	3
	biological regulation
	epithelial cell development	single-organism process	CK-2-vs-T-2 GO	Unigene0000801;Unigene0001028;Unigene0001865;Unigene0002556;Unigene0003328;Unigene0003526;Unigene0004572;Unigene0005141;Unigene0005677;Unigene0005753;Unigene0005874;Unigene0006172;Unigene0006646;Unigene0007018;Unigene0007286;Unigene0007560;Unigene0007878;Unigene0008184;Unigene0008619;Unigene0008752;Unigene0009463;Unigene0009653;Unigene0011289;Unigene0011415;Unigene0015931;Unigene0016790;Unigene00…	165
	locomotor rhythm	cell killing	CK-2-vs-T-2 GO	Unigene0006093	1
	ovarian follicle cell development	rhythmic process	CK-2-vs-T-2 GO	Unigene0034232	1
	cell-cell adhesion	metabolic process	CK-2-vs-T-2 GO	Unigene0000482;Unigene0000801;Unigene0000957;Unigene0001028;Unigene0001456;Unigene0001743;Unigene0001821;Unigene0002110;Unigene0002142;Unigene0002235;Unigene0002341;Unigene0002556;Unigene0003190;Unigene0003218;Unigene0003328;Unigene0003526;Unigene0003697;Unigene0004334;Unigene0004572;Unigene0004975;Unigene0005086;Unigene0005141;Unigene0005677;Unigene0005874;Unigene0006274;Unigene0006561;Unigene00…	239
	epithelium development	multi-organism process	CK-2-vs-T-2 GO	Unigene0002110;Unigene0006093;Unigene0006646;Unigene0007560;Unigene0024169;Unigene0026401;Unigene0030923;Unigene0030924;Unigene0043492;Unigene0048688	10
	protein stabilization	immune system process	CK-2-vs-T-2 GO	Unigene0006646;Unigene0030923;Unigene0030924;Unigene0048688	4
	positive regulation of DNA-templated transcription,elongation	biological regulation	CK-2-vs-T-2 GO	Unigene0001028;Unigene0003328;Unigene0003697;Unigene0004334;Unigene0005677;Unigene0005874;Unigene0005903;Unigene0008158;Unigene0011226;Unigene0011289;Unigene0016399;Unigene0017074;Unigene0021006;Unigene0021343;Unigene0021409;Unigene0021679;Unigene0023185;Unigene0023875;Unigene0024169;Unigene0025419;Unigene0025921;Unigene0026802;Unigene0027270;Unigene0027531;Unigene0028292;Unigene0028300;Unigene00…	49
	negative regulation ofossification	growth	CK-2-vs-T-2 GO	Unigene0021343;Unigene0050637;Unigene0051647	3
	regulation of signaling	response to stimulus	CK-2-vs-T-2 GO	Unigene0001821;Unigene0002110;Unigene0002807;Unigene0005086;Unigene0005874;Unigene0006093;Unigene0006646;Unigene0007560;Unigene0009237;Unigene0020345;Unigene0021343;Unigene0022258;Unigene0023019;Unigene0023760;Unigene0023875;Unigene0024169;Unigene0024558;Unigene0024664;Unigene0025419;Unigene0025726;Unigene0025921;Unigene0026401;Unigene0027270;Unigene0027531;Unigene0028738;Unigene0030773;Unigene00…	55
	nervous system development	localization	CK-2-vs-T-2 GO	Unigene0001028;Unigene0001865;Unigene0006646;Unigene0007286;Unigene0009463;Unigene0011289;Unigene0016790;Unigene0021343;Unigene0023019;Unigene0023737;Unigene0023834;Unigene0024558;Unigene0024644;Unigene0024870;Unigene0025726;Unigene0027270;Unigene0028738;Unigene0029260;Unigene0029406;Unigene0029953;Unigene0030290;Unigene0030549;Unigene0030773;Unigene0030923;Unigene0030924;Unigene0031271;Unigene00…	53
	negative regulation of osteoblast differentiation	multicellular organismal process	CK-2-vs-T-2 GO	Unigene0021343;Unigene0024122;Unigene0024169;Unigene0025068;Unigene0025726;Unigene0027867;Unigene0039080;Unigene0039081;Unigene0041434;Unigene0041829;Unigene0043264;Unigene0049155;Unigene0049368;Unigene0050637	14
	regulation of cell communication	cellular process	CK-2-vs-T-2 GO	Unigene0000801;Unigene0001028;Unigene0001821;Unigene0001865;Unigene0002110;Unigene0002142;Unigene0002235;Unigene0002556;Unigene0002807;Unigene0003328;Unigene0003526;Unigene0003697;Unigene0004334;Unigene0004572;Unigene0005086;Unigene0005154;Unigene0005677;Unigene0005753;Unigene0005874;Unigene0006172;Unigene0006646;Unigene0007018;Unigene0007560;Unigene0007878;Unigene0008619;Unigene0008752;Unigene00…	180
	cellular response to stimulus	cellular component organization or biogenesis	CK-2-vs-T-2 GO	Unigene0001028;Unigene0003328;Unigene0005154;Unigene0005677;Unigene0006172;Unigene0017074;Unigene0018673;Unigene0018674;Unigene0018789;Unigene0020710;Unigene0021409;Unigene0022258;Unigene0023185;Unigene0024558;Unigene0025726;Unigene0026169;Unigene0027867;Unigene0029260;Unigene0031609;Unigene0031610;Unigene0031822;Unigene0032315;Unigene0033210;Unigene0034115;Unigene0034259;Unigene0035188;Unigene00…	35
	positive regulation of GTPase activity	developmental process	CK-2-vs-T-2 GO	Unigene0008158;Unigene0021343;Unigene0024122;Unigene0024169;Unigene0025068;Unigene0025726;Unigene0026802;Unigene0027867;Unigene0035188;Unigene0037450;Unigene0039080;Unigene0039081;Unigene0041434;Unigene0041829;Unigene0043264;Unigene0049155;Unigene0050637	17
	regulation of biological process	reproduction	CK-2-vs-T-2 GO	Unigene0018829;Unigene0024122;Unigene0025726;Unigene0037450;Unigene0049155;Unigene0050637	6
	regulation of GTPase activity	reproductive process	CK-2-vs-T-2 GO	Unigene0024122;Unigene0025726;Unigene0037450;Unigene0049155;Unigene0050637	5
	single-organism transport	signaling	CK-2-vs-T-2 GO	Unigene0021343;Unigene0024169;Unigene0025419;Unigene0025921;Unigene0027531;Unigene0041121	6
	negative regulation of pathway-restricted SMAD protein phosphorylation	transporter activity	CK-2-vs-T-2 GO	Unigene0001028;Unigene0005753;Unigene0006646;Unigene0007286;Unigene0009463;Unigene0016790;Unigene0023019;Unigene0023737;Unigene0024828;Unigene0024870;Unigene0028706;Unigene0028738;Unigene0029406;Unigene0029953;Unigene0030773;Unigene0030823;Unigene0031271;Unigene0031879;Unigene0034151;Unigene0036642;Unigene0037515;Unigene0038205;Unigene0039491;Unigene0040035;Unigene0041121;Unigene0042779;Unigene00…	33
	anterior midgut development	electron carrier activity	CK-2-vs-T-2 GO	Unigene0021897;Unigene0024214	2
	acetylcholine biosynthetic process	catalytic activity	CK-2-vs-T-2 GO	Unigene0000045;Unigene0000374;Unigene0000787;Unigene0000801;Unigene0000957;Unigene0001028;Unigene0001456;Unigene0001777;Unigene0001886;Unigene0002142;Unigene0002235;Unigene0002556;Unigene0002807;Unigene0003526;Unigene0004334;Unigene0004335;Unigene0004572;Unigene0004975;Unigene0005141;Unigene0005146;Unigene0006561;Unigene0006821;Unigene0007018;Unigene0007070;Unigene0007335;Unigene0007560;Unigene00…	248
	acetate ester biosynthetic process	structural molecule activity	CK-2-vs-T-2 GO	Unigene0002341;Unigene0003328;Unigene0005677;Unigene0009237;Unigene0012515;Unigene0018458;Unigene0020179;Unigene0023043;Unigene0023044;Unigene0030759;Unigene0033210;Unigene0049304	12
	anatomical structure development	nucleic acid binding transcription factor activity	CK-2-vs-T-2 GO	Unigene0003697;Unigene0021679	2
	biological adhesion	molecular transducer activity	CK-2-vs-T-2 GO	Unigene0023875;Unigene0027531	2
	system development	antioxidant activity	CK-2-vs-T-2 GO	Unigene0024799;Unigene0054865	2
	response to abiotic stimulus	signal transducer activity	CK-2-vs-T-2 GO	Unigene0021343;Unigene0023875	2
	regulation of protein stability	molecular function regulator	CK-2-vs-T-2 GO	Unigene0006093	1
	regulation of actin filament-based process	binding	CK-2-vs-T-2 GO	Unigene0000801;Unigene0001028;Unigene0001462;Unigene0001777;Unigene0001821;Unigene0002110;Unigene0002130;Unigene0002142;Unigene0002235;Unigene0002341;Unigene0002556;Unigene0002807;Unigene0003190;Unigene0004193;Unigene0004334;Unigene0005086;Unigene0005141;Unigene0005154;Unigene0005157;Unigene0005363;Unigene0005874;Unigene0005903;Unigene0006287;Unigene0007512;Unigene0007560;Unigene0008184;Unigene00…	147
	cell development	membrane	CK-2-vs-T-2 GO	Unigene0001028;Unigene0001865;Unigene0002556;Unigene0003328;Unigene0005154;Unigene0005677;Unigene0005753;Unigene0006093;Unigene0006646;Unigene0008229;Unigene0009268;Unigene0009298;Unigene0009653;Unigene0011289;Unigene0016790;Unigene0018531;Unigene0020710;Unigene0022010;Unigene0022011;Unigene0022161;Unigene0022386;Unigene0023019;Unigene0023356;Unigene0023737;Unigene0023834;Unigene0023957;Unigene00…	96
	actin filament-based process	membrane part	CK-2-vs-T-2 GO	Unigene0001028;Unigene0001865;Unigene0002556;Unigene0005753;Unigene0006646;Unigene0009268;Unigene0009298;Unigene0011289;Unigene0016790;Unigene0020710;Unigene0022011;Unigene0022161;Unigene0022386;Unigene0023019;Unigene0023356;Unigene0023737;Unigene0023834;Unigene0024122;Unigene0024558;Unigene0024828;Unigene0024870;Unigene0025419;Unigene0026401;Unigene0029406;Unigene0029596;Unigene0029597;Unigene00…	64
	regulation of multicellular organismal process	cell junction	CK-2-vs-T-2 GO	Unigene0001028;Unigene0005154;Unigene0017134;Unigene0024664;Unigene0031609;Unigene0031610;Unigene0037450;Unigene0040035;Unigene0049304	9
	positive regulation of transcription elongation from RNA polymerase Il promoter	extracellular matrix	CK-2-vs-T-2 GO	Unigene0047645	1
	regulation of actin polymerization or depolymerization	extracellular region	CK-2-vs-T-2 GO	Unigene0018020;Unigene0018789;Unigene0024664;Unigene0025726;Unigene0044486	5
	regulation of actin filament length	virion	CK-2-vs-T-2 GO	Unigene0023480	1
	germ cell development	virion part	CK-2-vs-T-2 GO	Unigene0023480	1
	auditory receptor cell differentiation	macromolecular complex	CK-2-vs-T-2 GO	Unigene0000287;Unigene0000482;Unigene0001452;Unigene0001743;Unigene0002341;Unigene0003190;Unigene0003218;Unigene0003328;Unigene0005677;Unigene0006274;Unigene0009237;Unigene0009399;Unigene0012515;Unigene0017074;Unigene0017133;Unigene0017134;Unigene0018458;Unigene0019618;Unigene0020179;Unigene0020956;Unigene0023043;Unigene0023044;Unigene0024828;Unigene0026359;Unigene0027754;Unigene0029365;Unigene00…	34
	regulation of cellular process	membrane-enclosed lumen	CK-2-vs-T-2 GO	Unigene0022161	1
	auditory receptor cell morphogenesis	organelle part	CK-2-vs-T-2 GO	Unigene0001452;Unigene0001865;Unigene0003328;Unigene0005154;Unigene0005677;Unigene0006646;Unigene0009237;Unigene0017134;Unigene0020179;Unigene0022161;Unigene0023019;Unigene0023043;Unigene0023044;Unigene0025726;Unigene0026401;Unigene0031609;Unigene0031610;Unigene0033210;Unigene0034115;Unigene0035050;Unigene0039398;Unigene0042779;Unigene0045192;Unigene0048688;Unigene0051647	25
	cell junction organization	cell	CK-2-vs-T-2 GO	Unigene0000287;Unigene0000482;Unigene0001028;Unigene0001452;Unigene0001743;Unigene0001865;Unigene0002110;Unigene0002142;Unigene0002235;Unigene0002341;Unigene0002807;Unigene0003190;Unigene0003218;Unigene0003328;Unigene0003697;Unigene0005154;Unigene0005157;Unigene0005677;Unigene0006093;Unigene0006172;Unigene0006274;Unigene0006646;Unigene0007018;Unigene0007512;Unigene0007560;Unigene0007878;Unigene00…	121
	female gamete generation	cell part	CK-2-vs-T-2 GO	Unigene0000287;Unigene0000482;Unigene0001028;Unigene0001452;Unigene0001743;Unigene0001865;Unigene0002110;Unigene0002142;Unigene0002235;Unigene0002341;Unigene0002807;Unigene0003190;Unigene0003218;Unigene0003328;Unigene0003697;Unigene0005154;Unigene0005157;Unigene0005677;Unigene0006093;Unigene0006172;Unigene0006274;Unigene0006646;Unigene0007018;Unigene0007512;Unigene0007560;Unigene0007878;Unigene00…	121
	cell surface receptor signaling pathway	organelle	CK-2-vs-T-2 GO	Unigene0001028;Unigene0001452;Unigene0001865;Unigene0003328;Unigene0003697;Unigene0005154;Unigene0005157;Unigene0005677;Unigene0006172;Unigene0006646;Unigene0007018;Unigene0007512;Unigene0008220;Unigene0009237;Unigene0011226;Unigene0011289;Unigene0017074;Unigene0017134;Unigene0017687;Unigene0020179;Unigene0021006;Unigene0021343;Unigene0021679;Unigene0022161;Unigene0022258;Unigene0023019;Unigene00…	69
	positive regulation of cellular component organization
	positive regulation of extracellular matrix organization	metabolic process	CK-3-vs-T-3 GO	Unigene0000063;Unigene0000120;Unigene0000190;Unigene0000343;Unigene0000482;Unigene0000557;Unigene0000660;Unigene0000801;Unigene0000955;Unigene0000957;Unigene0000974;Unigene0001258;Unigene0001456;Unigene0001460;Unigene0001743;Unigene0001790;Unigene0001791;Unigene0001821;Unigene0001985;Unigene0002109;Unigene0002110;Unigene0002141;Unigene0002142;Unigene0002207;Unigene0002235;Unigene0002259;Unigene00…	775
	cell-cell adhesion via plasma-membrane adhesion molecules	immune system process	CK-3-vs-T-3 GO	Unigene0001864;Unigene0006646;Unigene0030923;Unigene0030924;Unigene0033217;Unigene0048687;Unigene0048688;Unigene0048689;Unigene0048690;Unigene0049119;Unigene0065931	11
	auditory receptor cell development	multi-organism process	CK-3-vs-T-3 GO	Unigene0001864;Unigene0002110;Unigene0006093;Unigene0006646;Unigene0007560;Unigene0018370;Unigene0024169;Unigene0024697;Unigene0025197;Unigene0030923;Unigene0030924;Unigene0033217;Unigene0036180;Unigene0038345;Unigene0043059;Unigene0043492;Unigene0045298;Unigene0045320;Unigene0047577;Unigene0048687;Unigene0048688;Unigene0048689;Unigene0048690;Unigene0049119;Unigene0059483;Unigene0062223;Unigene00…	27
	regulation of Rho protein signal transduction	cell killing	CK-3-vs-T-3 GO	Unigene0006093	1
	cell adhesion	response to stimulus	CK-3-vs-T-3 GO	Unigene0000949;Unigene0001821;Unigene0001864;Unigene0002109;Unigene0002110;Unigene0002441;Unigene0002807;Unigene0004990;Unigene0005086;Unigene0005339;Unigene0006093;Unigene0006646;Unigene0007075;Unigene0007560;Unigene0008048;Unigene0009237;Unigene0010247;Unigene0010809;Unigene0011309;Unigene0011418;Unigene0011824;Unigene0012885;Unigene0014038;Unigene0014225;Unigene0014541;Unigene0014954;Unigene00…	168
	cell-cell junction organization	biological adhesion	CK-3-vs-T-3 GO	Unigene0029977;Unigene0032362;Unigene0045928	3
	cell differentiation	reproductive process	CK-3-vs-T-3 GO	Unigene0001208;Unigene0004020;Unigene0011418;Unigene0022907;Unigene0023097;Unigene0024122;Unigene0025726;Unigene0029977;Unigene0032362;Unigene0034397;Unigene0037450;Unigene0042121;Unigene0045298;Unigene0050637;Unigene0052859;Unigene0060831;Unigene0062223	17
	regulation of tube architecture,open tracheal system	reproduction	CK-3-vs-T-3 GO	Unigene0001208;Unigene0004020;Unigene0011418;Unigene0022907;Unigene0023097;Unigene0024122;Unigene0025726;Unigene0029977;Unigene0032362;Unigene0034397;Unigene0037450;Unigene0042121;Unigene0045298;Unigene0050637;Unigene0052859;Unigene0060831;Unigene0062223	17
	regulation of developmental process	rhythmic process	CK-3-vs-T-3 GO	Unigene0027457;Unigene0039674;Unigene0041026	3
	neurological system process	detoxification	CK-3-vs-T-3 GO	Unigene0043301	1
	regulation of signal transduction	cellular component organization or biogenesis	CK-3-vs-T-3 GO	Unigene0000895;Unigene0002784;Unigene0003328;Unigene0004020;Unigene0004174;Unigene0005154;Unigene0005677;Unigene0006172;Unigene0006755;Unigene0011824;Unigene0012426;Unigene0012683;Unigene0014954;Unigene0015556;Unigene0016334;Unigene0017074;Unigene0018673;Unigene0018674;Unigene0018789;Unigene0020548;Unigene0020549;Unigene0020710;Unigene0021409;Unigene0022258;Unigene0023185;Unigene0023824;Unigene00…	93
	regulation of actin cytoskeleton organization	growth	CK-3-vs-T-3 GO	Unigene0021343;Unigene0044888;Unigene0045298;Unigene0050637;Unigene0051647;Unigene0059854;Unigene0062223	7
		single-organism process	CK-3-vs-T-3 GO	Unigene0000063;Unigene0000622;Unigene0000801;Unigene0000895;Unigene0000949;Unigene0001208;Unigene0001864;Unigene0001865;Unigene0002259;Unigene0002441;Unigene0002556;Unigene0002784;Unigene0003010;Unigene0003328;Unigene0003719;Unigene0004020;Unigene0004094;Unigene0004174;Unigene0004349;Unigene0004536;Unigene0004990;Unigene0005117;Unigene0005141;Unigene0005339;Unigene0005576;Unigene0005677;Unigene00…	471
		developmental process	CK-3-vs-T-3 GO	Unigene0001208;Unigene0004020;Unigene0008158;Unigene0011418;Unigene0016334;Unigene0021343;Unigene0022907;Unigene0023097;Unigene0024122;Unigene0024169;Unigene0024183;Unigene0024924;Unigene0025068;Unigene0025197;Unigene0025726;Unigene0026802;Unigene0028793;Unigene0029977;Unigene0032362;Unigene0033954;Unigene0034397;Unigene0034926;Unigene0035188;Unigene0037450;Unigene0038314;Unigene0039080;Unigene00…	43
Identification of genes differentially expressed during interaction of Mexican lime tree infected with “Candidatus Phytoplasma aurantifolia”	Cell Metabolism	cellular process	CK-3-vs-T-3 GO	Unigene0000063;Unigene0000190;Unigene0000622;Unigene0000660;Unigene0000801;Unigene0000895;Unigene0000949;Unigene0001258;Unigene0001460;Unigene0001790;Unigene0001791;Unigene0001821;Unigene0001864;Unigene0001865;Unigene0002109;Unigene0002110;Unigene0002141;Unigene0002142;Unigene0002207;Unigene0002235;Unigene0002259;Unigene0002441;Unigene0002556;Unigene0002784;Unigene0002807;Unigene0003010;Unigene00…	582
	Stress response/defense	signaling	CK-3-vs-T-3 GO	Unigene0000949;Unigene0004990;Unigene0007075;Unigene0010247;Unigene0014038;Unigene0015755;Unigene0015988;Unigene0019810;Unigene0020027;Unigene0021343;Unigene0024169;Unigene0025419;Unigene0025921;Unigene0028807;Unigene0030196;Unigene0032915;Unigene0036180;Unigene0038345;Unigene0039496;Unigene0039497;Unigene0042121;Unigene0044478;Unigene0044480;Unigene0045142;Unigene0045298;Unigene0047577;Unigene00…	37
	Protein synthesis/destination	multicellular organismal process	CK-3-vs-T-3 GO	Unigene0001208;Unigene0004020;Unigene0011418;Unigene0021343;Unigene0024122;Unigene0024169;Unigene0025068;Unigene0025197;Unigene0025726;Unigene0029977;Unigene0032362;Unigene0033954;Unigene0038314;Unigene0039080;Unigene0039081;Unigene0041082;Unigene0041434;Unigene0041829;Unigene0043264;Unigene0044321;Unigene0045298;Unigene0049367;Unigene0049368;Unigene0050637;Unigene0052859;Unigene0062223	26
	Signal transduction protein	biological regulation	CK-3-vs-T-3 GO	Unigene0000949;Unigene0002441;Unigene0003328;Unigene0003697;Unigene0004174;Unigene0004334;Unigene0004990;Unigene0005327;Unigene0005677;Unigene0005903;Unigene0006755;Unigene0007075;Unigene0008158;Unigene0008705;Unigene0010247;Unigene0010625;Unigene0011226;Unigene0011289;Unigene0013439;Unigene0014038;Unigene0014954;Unigene0015755;Unigene0015988;Unigene0016399;Unigene0016794;Unigene0017074;Unigene00…	135
	Transpoiter	localization	CK-3-vs-T-3 GO	Unigene0000622;Unigene0001208;Unigene0001864;Unigene0001865;Unigene0003719;Unigene0004020;Unigene0004174;Unigene0005117;Unigene0006646;Unigene0006731;Unigene0006852;Unigene0007286;Unigene0007868;Unigene0008250;Unigene0008596;Unigene0009463;Unigene0010020;Unigene0010052;Unigene0010247;Unigene0010404;Unigene0011270;Unigene0011289;Unigene0011309;Unigene0011824;Unigene0012426;Unigene0014038;Unigene00…	145
	Transcription	structural molecule activity	CK-3-vs-T-3 GO	Unigene0001258;Unigene0001985;Unigene0002341;Unigene0003328;Unigene0004513;Unigene0005677;Unigene0006755;Unigene0009237;Unigene0009682;Unigene0011241;Unigene0012515;Unigene0014369;Unigene0018458;Unigene0018550;Unigene0020179;Unigene0020180;Unigene0020181;Unigene0020548;Unigene0020549;Unigene0023043;Unigene0023044;Unigene0023350;Unigene0025952;Unigene0026331;Unigene0026333;Unigene0026334;Unigene00…	58
	Cytoskeleton	transcription factor activity, protein binding	CK-3-vs-T-3 GO	Unigene0046468;Unigene0046776;Unigene0047300	3
		binding	CK-3-vs-T-3 GO	Unigene0000116;Unigene0000343;Unigene0000625;Unigene0000660;Unigene0000801;Unigene0000895;Unigene0000949;Unigene0000977;Unigene0001208;Unigene0001460;Unigene0001462;Unigene0001697;Unigene0001760;Unigene0001790;Unigene0001791;Unigene0001821;Unigene0002109;Unigene0002110;Unigene0002112;Unigene0002130;Unigene0002141;Unigene0002142;Unigene0002207;Unigene0002235;Unigene0002259;Unigene0002341;Unigene00…	512
		nucleic acid binding transcription factor activity	CK-3-vs-T-3 GO	Unigene0003697;Unigene0005327;Unigene0016794;Unigene0021679;Unigene0041082;Unigene0041961	6
Analysis of Expressed Genes of the Bacterium "Candidatus Phytoplasma Mali" Highlights Key Features of Virulence and Metabolism	Cell cycle control,cell division,chromosome partitioning	antioxidant activity	CK-3-vs-T-3 GO	Unigene0004094;Unigene0011418;Unigene0018857;Unigene0024799;Unigene0037466;Unigene0039496;Unigene0039497;Unigene0062473	8
	Cell wall/membrane/envelope/biogenesis	signal transducer activity	CK-3-vs-T-3 GO	Unigene0021343;Unigene0023875;Unigene0062928	3
	Post-translational modification, protein turnover,and chaperone	catalytic activity	CK-3-vs-T-3 GO	Unigene0000045;Unigene0000063;Unigene0000190;Unigene0000331;Unigene0000374;Unigene0000550;Unigene0000660;Unigene0000787;Unigene0000801;Unigene0000895;Unigene0000957;Unigene0001051;Unigene0001288;Unigene0001456;Unigene0001460;Unigene0001697;Unigene0001790;Unigene0001791;Unigene0001886;Unigene0002141;Unigene0002142;Unigene0002207;Unigene0002235;Unigene0002310;Unigene0002323;Unigene0002378;Unigene00…	698
	Signal transduction mechanisms	molecular transducer activity	CK-3-vs-T-3 GO	Unigene0023875	1
	Intracellular trafficking,secretion,vesicular transport	transporter activity	CK-3-vs-T-3 GO	Unigene0001864;Unigene0003719;Unigene0004174;Unigene0005117;Unigene0005753;Unigene0006646;Unigene0007286;Unigene0007868;Unigene0009463;Unigene0010020;Unigene0010052;Unigene0016790;Unigene0017950;Unigene0021362;Unigene0023737;Unigene0024170;Unigene0024171;Unigene0024308;Unigene0025067;Unigene0025074;Unigene0025909;Unigene0028706;Unigene0028738;Unigene0029406;Unigene0029953;Unigene0030773;Unigene00…	65
	Defense mechanisms	molecular function regulator	CK-3-vs-T-3 GO	Unigene0004990;Unigene0006093;Unigene0037321;Unigene0053927	4
	Translation, ribosomal structure and biogenesis	cell	CK-3-vs-T-3 GO	Unigene0000140;Unigene0000287;Unigene0000343;Unigene0000482;Unigene0000557;Unigene0000619;Unigene0000622;Unigene0000660;Unigene0000895;Unigene0000949;Unigene0000955;Unigene0000974;Unigene0000977;Unigene0001258;Unigene0001330;Unigene0001460;Unigene0001743;Unigene0001790;Unigene0001791;Unigene0001864;Unigene0001865;Unigene0001985;Unigene0002078;Unigene0002110;Unigene0002141;Unigene0002142;Unigene00…	504
	Transcription	cell part	CK-3-vs-T-3 GO	Unigene0000140;Unigene0000287;Unigene0000343;Unigene0000482;Unigene0000557;Unigene0000619;Unigene0000622;Unigene0000660;Unigene0000895;Unigene0000949;Unigene0000955;Unigene0000974;Unigene0000977;Unigene0001258;Unigene0001330;Unigene0001460;Unigene0001743;Unigene0001790;Unigene0001791;Unigene0001864;Unigene0001865;Unigene0001985;Unigene0002078;Unigene0002110;Unigene0002141;Unigene0002142;Unigene00…	504
	Replication, recombination and repair	macromolecular complex	CK-3-vs-T-3 GO	Unigene0000287;Unigene0000343;Unigene0000482;Unigene0000557;Unigene0000955;Unigene0000974;Unigene0001258;Unigene0001330;Unigene0001743;Unigene0001985;Unigene0002078;Unigene0002259;Unigene0002341;Unigene0002518;Unigene0002784;Unigene0003218;Unigene0003328;Unigene0003737;Unigene0004020;Unigene0004513;Unigene0004863;Unigene0004976;Unigene0005076;Unigene0005339;Unigene0005677;Unigene0006034;Unigene00…	222
	Energy production and conversion	cell junction	CK-3-vs-T-3 GO	Unigene0005154;Unigene0017134;Unigene0017499;Unigene0024664;Unigene0025973;Unigene0031609;Unigene0032362;Unigene0033817;Unigene0034397;Unigene0037450;Unigene0038221;Unigene0040035;Unigene0044283;Unigene0049304;Unigene0053673;Unigene0057443;Unigene0058688;Unigene0060921;Unigene0062223;Unigene0064118	20
	Amino acid transport and metabolism	extracellular region	CK-3-vs-T-3 GO	Unigene0011979;Unigene0018020;Unigene0018789;Unigene0024664;Unigene0025726;Unigene0039576;Unigene0042124;Unigene0044486;Unigene0044827;Unigene0062223	10
	Nucleotide transport and metabolism	membrane-enclosed lumen	CK-3-vs-T-3 GO	Unigene0010625;Unigene0022161;Unigene0028348;Unigene0052859	4
	Carbohydrate transport and metabolism	extracellular matrix	CK-3-vs-T-3 GO	Unigene0047645	1
	Coenzyme transport and metabolism	virion	CK-3-vs-T-3 GO	Unigene0002078;Unigene0023480;Unigene0055894;Unigene0056555;Unigene0060271	5
	Lipid transport and metabolism	virion part	CK-3-vs-T-3 GO	Unigene0002078;Unigene0023480;Unigene0055894;Unigene0056555;Unigene0060271	5
	Inorganic ion transport and metabolism	nucleoid	CK-3-vs-T-3 GO	Unigene0026977	1
	Secondary metabolites biosynthesis,transport and metabolism	organelle	CK-3-vs-T-3 GO	Unigene0000619;Unigene0000622;Unigene0000660;Unigene0000895;Unigene0000977;Unigene0001258;Unigene0001864;Unigene0001865;Unigene0001985;Unigene0002078;Unigene0002259;Unigene0002784;Unigene0003328;Unigene0003697;Unigene0004174;Unigene0004387;Unigene0004513;Unigene0004772;Unigene0004990;Unigene0005117;Unigene0005154;Unigene0005155;Unigene0005158;Unigene0005327;Unigene0005339;Unigene0005505;Unigene00…	274
	General function prediction only	organelle part	CK-3-vs-T-3 GO	Unigene0000622;Unigene0000895;Unigene0001864;Unigene0001865;Unigene0001985;Unigene0002259;Unigene0002784;Unigene0003328;Unigene0004174;Unigene0004513;Unigene0005117;Unigene0005154;Unigene0005339;Unigene0005677;Unigene0006646;Unigene0006755;Unigene0008250;Unigene0008596;Unigene0009237;Unigene0010512;Unigene0010625;Unigene0011241;Unigene0011309;Unigene0012178;Unigene0012426;Unigene0013903;Unigene00…	114
		membrane	CK-3-vs-T-3 GO	Unigene0000622;Unigene0000895;Unigene0001864;Unigene0001865;Unigene0002259;Unigene0002378;Unigene0002441;Unigene0002556;Unigene0003328;Unigene0003719;Unigene0004174;Unigene0004349;Unigene0005117;Unigene0005154;Unigene0005541;Unigene0005677;Unigene0005753;Unigene0006093;Unigene0006156;Unigene0006646;Unigene0006755;Unigene0007868;Unigene0008229;Unigene0008250;Unigene0008596;Unigene0008597;Unigene00…	239
		membrane part	CK-3-vs-T-3 GO	Unigene0000622;Unigene0001864;Unigene0001865;Unigene0002259;Unigene0002556;Unigene0003719;Unigene0004174;Unigene0004349;Unigene0005117;Unigene0005753;Unigene0006646;Unigene0007868;Unigene0008596;Unigene0008597;Unigene0009025;Unigene0009268;Unigene0009934;Unigene0011289;Unigene0011738;Unigene0012178;Unigene0014186;Unigene0014225;Unigene0016359;Unigene0016790;Unigene0019523;Unigene0019766;Unigene00…	140
