# Supplementary material for: A newly identified glycosyltransferase AsRCOM provides resistance to purple curl leaf disease in agave
Source: BMC Genomics. 2023 Nov 7;24:669. doi: 10.1186/s12864-023-09700-y (PMC10629022; doi:10.1186/s12864-023-09700-y)
Supplement: Supplementary file 3 — Supplementary Material 3: Supplementary Table S3. The modules of RNA-seq data divided by WGCNA [file 12864_2023_9700_MOESM3_ESM.xlsx]

## Sheet: Supplementary Table S3
Supplementary Table S3 The modules of RNA-seq data divided by WGCNA
There are a total of fifteen module divided by WGCNA according to the expression patterns of the DEGs between different pairwise groups.
GeneID	Module	Connectivity	F-0d-1	F-0d-2	F-0d-3	F-60d-1	F-60d-2	F-60d-3	F-90d-1	F-90d-2	F-90d-3	R-0d-1	R-0d-2	R-0d-3	R-60d-1	R-60d-2	R-60d-3	R-90d-1	R-90d-2	R-90d-3	Symbol	Description	KEGG_A_class	KEGG_B_class	Pathway	K_ID	GO Component	GO Function	GO Process
Unigene0000009	bisque4	11.1131	1.7128	1.699	1.7742	2.2399	2.3351	2.5726	1.0864	2.1632	3.6435	2.5657	1.8724	1.2905	2.0769	2.6509	4.297	1.336	1.9395	2.2185	RPS14B	PREDICTED: 40S ribosomal protein S14-3 [Eucalyptus grandis]	Genetic Information Processing	Translation	ko03010//Ribosome	K02955	GO:0032991//macromolecular complex;GO:0005623//cell;GO:1990904//ribonucleoprotein complex;GO:0005622//intracellular;GO:0044424//intracellular part;GO:0030529//intracellular ribonucleoprotein complex;GO:0044464//cell part	GO:0005198//structural molecule activity	GO:0008152//metabolic process;GO:0071704//organic substance metabolic process;GO:0043170//macromolecule metabolic process;GO:0010467//gene expression
Unigene0000017	bisque4	54.4	4.6031	10.2747	7.2156	8.4692	7.0815	4.9297	9.1878	9.8448	8.694	12.9193	6.8001	6.998	4.7932	3.6847	4.0635	7.1351	6.8599	7.4472	TCP4	transcription factor TCP4-like [Asparagus officinalis]	-	-	-	-	-	-	-
Unigene0000018	bisque4	6.93953	13.5673	9.3129	8.2839	8.3588	10.5003	10.5117	13.9253	8.2187	10.4766	9.8045	10.1748	6.6163	9.2221	16.3587	11.313	10.8528	11.2784	11.3302	--	--	-	-	-	-	-	-	-
Unigene0000075	bisque4	258.521	0.7621	0.9876	0.666	0.8809	1.3862	5.9976	2.2431	1.3195	0.3039	1.005	0.8163	0.7927	6.5296	7.3682	2.9646	0	0.4413	0.2701	--	--	-	-	-	-	-	-	-
Unigene0000079	bisque4	218.997	2.7286	3.879	2.6666	2.8569	3.1002	5.162	2.4427	3.119	1.3983	2.3555	2.8814	2.6148	4.3398	5.271	3.7465	5.3666	3.4933	3.9388	Os04g0530600	PREDICTED: thioredoxin M2, chloroplastic-like isoform X3 [Musa acuminata subsp. malaccensis] [Musa acuminata]	-	-	-	-	-	GO:0015036//disulfide oxidoreductase activity;GO:0003824//catalytic activity;GO:0016491//oxidoreductase activity;GO:0016667//oxidoreductase activity, acting on a sulfur group of donors	GO:0044710//single-organism metabolic process;GO:0008152//metabolic process;GO:0019725//cellular homeostasis;GO:0044763//single-organism cellular process;GO:0044699//single-organism process;GO:0042592//homeostatic process;GO:0065008//regulation of biological quality;GO:0065007//biological regulation;GO:0009987//cellular process
Unigene0000099	bisque4	103.403	2.4427	0.9286	1.1101	1.4785	2.5929	6.2562	1.255	2.4988	0.9353	2.3195	1.4884	1.3552	4.2985	4.6041	2.4148	0.0935	0.7242	0.0923	--	--	-	-	-	-	-	-	-
Unigene0000104	bisque4	88.0057	1.683	1.2924	1.3074	2.2794	3.4416	5.2882	1.0008	1.1956	1.4917	1.1509	0.3561	1.0375	3.2524	1.9119	2.3107	2.1481	2.4255	2.4744	DREB2B	dehydration-responsive element-binding protein 2B-like [Asparagus officinalis]	-	-	-	-	-	-	-
Unigene0000113	bisque4	158.914	13.4125	13.5591	13.23	16.609	16.7697	8.2554	13.1651	12.5723	18.2906	20.7475	14.6778	18.9377	8.9964	8.4118	14.4167	10.016	12.5296	11.888	LSM3B	U6 snRNA-associated Sm-like protein LSm3, partial [Anthurium amnicola]	Genetic Information Processing	Folding, sorting and degradation;Transcription	ko03040//Spliceosome;ko03018//RNA degradation	K12622	GO:0032991//macromolecular complex	-	-
Unigene0000137	bisque4	43.7694	3.0694	2.917	2.5216	5.2639	5.6754	4.9133	3.3511	1.3083	4.1134	4.102	4.3836	4.087	6.0922	4.7484	5.3943	3.7023	4.6068	3.7714	SLC25A24	PREDICTED: mitochondrial substrate carrier family protein B isoform X3 [Vitis vinifera]	-	-	-	-	-	-	-
Unigene0000162	bisque4	139.036	2.1705	2.0383	3.5465	2.3007	1.5349	3.9276	3.5354	5.7318	1.3048	3.2359	2.5158	2.356	9.0756	9.5649	6.9105	1.1744	1.8361	2.1407	--	--	-	-	-	-	-	-	-
Unigene0000206	bisque4	86.6132	6.1353	4.2754	5.2103	6.3741	5.7722	7.2576	5.8546	5.5816	3.4166	6.3867	6.2548	5.0041	6.6619	8.0535	7.6027	7.0368	5.9255	5.5253	--	Poly(A) RNA polymerase cid14 [Anthurium amnicola]	-	-	-	-	-	-	-
Unigene0000254	bisque4	183.311	8.8189	9.474	9.801	33.1229	36.5765	35.287	21.5	26.2063	27.9881	10.6947	10.6857	11.5427	42.9254	32.9248	36.7964	21.6066	22.2675	21.8528	Patl1	PREDICTED: protein PAT1 homolog 1-like [Elaeis guineensis]	Genetic Information Processing	Folding, sorting and degradation	ko03018//RNA degradation	K12617	-	-	-
Unigene0000294	bisque4	54.137	2.8687	5.2322	3.6214	6.8775	3.9109	3.7417	8.0745	8.8308	5.0852	4.7643	5.4626	5.2069	11.9573	10.2965	7.8776	4.2718	5.8078	5.4228	--	--	-	-	-	-	-	-	-
Unigene0000295	bisque4	228.322	2.0067	1.7832	1.3028	0.6748	0.3926	21.4145	0.6751	5.6817	0	1.8148	0.4913	0.5301	13.1981	15.4963	1.312	3.1285	2.1779	2.7095	--	Copia protein [Cajanus cajan]	-	-	-	-	-	-	-
Unigene0000344	bisque4	18.168	2.09	1.4272	1.761	2.8407	2.3998	2.9249	0.9377	1.4936	1.4243	1.8596	1.6682	1.0994	1.9463	1.747	2.4401	1.7252	1.5306	1.798	AGC1-7	serine/threonine-protein kinase RHS3-like [Asparagus officinalis]	-	-	-	-	-	-	-
Unigene0000351	bisque4	427.947	10.2264	8.2245	6.1405	11.4759	13.5528	43.5367	3.5129	9.9992	3.5702	8.2924	6.7865	4.1217	47.12	55.0481	32.1995	43.4125	37.086	38.9899	--	homeobox-DDT domain protein RLT3-like [Asparagus officinalis]	-	-	-	-	-	-	-
Unigene0000379	bisque4	499.356	0.7378	1.0297	0.744	2.1566	1.7102	4.2034	1.1178	1.5603	0.7727	0.8583	0.8538	0.4198	5.0634	5.0259	3.1794	2.8578	3.0288	3.4439	--	Foldase protein prsA 1 [Anthurium amnicola]	-	-	-	-	-	-	-
Unigene0000421	bisque4	146.936	211.38	222.825	250.283	347.581	443.616	398.258	351.892	352.947	374.797	216.995	226.769	234.091	444.701	392.988	476.239	358.581	364.202	372.13	DBR	2-alkenal reductase (NADP(+)-dependent)-like [Asparagus officinalis]	-	-	-	-	-	-	-
Unigene0000441	bisque4	279.744	1.2383	1.1522	0.8325	0.6006	0.5708	4.0153	1.5804	2.1316	0.1013	1.2563	0.8616	0.5725	10.1843	11.5181	1.5259	1.3678	2.2505	1.3055	--	--	-	-	-	-	-	-	-
Unigene0000454	bisque4	359.172	6.4614	6.4663	4.8631	4.9724	3.1195	14.419	3.2405	6.6761	4.0996	5.7427	5.2846	3.9399	15.4297	14.6298	6.5046	11.8208	8.6225	7.816	--	--	-	-	-	-	-	-	-
Unigene0000513	bisque4	88.1633	8.4332	9.3317	10.7484	15.643	15.3013	14.3308	11.1035	12.0467	11.5368	14.2519	10.5021	10.595	17.3341	14.7919	17.5082	9.711	9.4834	8.736	PEPKR2	serine/threonine-protein kinase PEPKR2 [Asparagus officinalis]	-	-	-	-	-	GO:0097159//organic cyclic compound binding;GO:0003824//catalytic activity;GO:0036094//small molecule binding;GO:0016772//transferase activity, transferring phosphorus-containing groups;GO:0016740//transferase activity;GO:1901363//heterocyclic compound binding;GO:0005488//binding	-
Unigene0000518	bisque4	2.28696	3.1642	3.4878	1.9787	3.3938	3.3858	4.5702	1.2847	4.4471	3.2493	3.3337	2.4932	3.178	3.7396	2.1584	2.9462	3.4729	3.0074	2.7328	MED12	mediator of RNA polymerase II transcription subunit 12-like isoform X2 [Asparagus officinalis]	-	-	-	-	-	-	-
Unigene0000552	bisque4	365.091	2.3915	2.4495	1.2821	2.7255	2.5748	5.2621	2.6654	4.834	1.0358	1.3548	1.6314	1.2995	7.1258	6.8391	2.9564	3.9651	4.5342	3.6585	MCRS1	FHA domain-containing protein/MCRS_N domain-containing protein [Cephalotus follicularis]	-	-	-	-	-	-	-
Unigene0000570	bisque4	491.93	0.3033	0.5003	0.4097	0.8654	0.9206	4.051	0.305	1.097	0.2248	0.5899	0.315	0.17	6.5544	5.8511	2.423	2.2965	2.3248	2.1458	--	--	-	-	-	-	-	-	-
Unigene0000574	bisque4	173.639	2.2602	2.1696	0.8779	1.1084	0.6987	4.288	1.9488	1.2711	0.2003	1.2696	1.3151	0.6386	5.781	3.1817	0.9195	2.7647	1.3378	1.8395	--	--	-	-	-	-	-	-	-
Unigene0000576	bisque4	291.297	5.4319	2.9925	3.5089	1.7868	2.0891	12.5174	3.1177	6.1236	1.0047	4.0145	2.2486	3.0573	14.1752	12.5984	2.0176	5.426	5.3972	6.7709	--	--	-	-	-	-	-	-	-
Unigene0000588	bisque4	149.321	5.493	8.0778	8.6311	50.3535	221.603	186.148	62.9868	43.0899	56.1238	4.7269	9.5697	8.7536	138.824	143.5	153.836	28.0822	35.1369	31.1508	HSP18.1	chaperone [Agave tequilana]	Genetic Information Processing	Folding, sorting and degradation	ko04141//Protein processing in endoplasmic reticulum	K13993	-	-	-
Unigene0000589	bisque4	70.0688	21.7574	29.1873	29.7666	625.664	3425.12	3447.63	474.223	383.176	545.524	19.7756	20.8903	18.3358	1388.95	1109.64	1354.59	246.862	254.226	235.839	HSP18.2	chaperone [Agave tequilana]	Genetic Information Processing	Folding, sorting and degradation	ko04141//Protein processing in endoplasmic reticulum	K13993	-	-	-
Unigene0000623	bisque4	116.842	2.5651	1.449	2.0694	2.4052	1.5202	3.4744	3.9073	1.9974	1.2592	2.6023	2.2544	2.007	4.946	5.1753	4.3347	1.6056	1.5539	1.865	--	--	-	-	-	-	-	-	-
Unigene0000631	bisque4	424.425	0.6993	0.737	0.5575	0.407	0.4408	3.8792	0.4442	0.8025	0.2779	1.0136	0.4756	0.2842	5.7555	6.6072	1.6179	2.1924	1.8512	1.8305	GIP	hypothetical transposable element-related protein, partial [Boechera divaricarpa]	-	-	-	-	-	-	-
Unigene0000700	bisque4	304.744	2.0619	1.9372	0.6532	0.6067	0.3089	8.7739	0.5517	1.5105	0.0548	0.9064	0.3681	0.2622	7.1196	6.5766	0.7077	2.788	2.555	2.7527	--	--	-	-	-	-	-	-	-
Unigene0000731	bisque4	145.201	4.2621	5.5896	3.4034	6.8567	5.7484	9.4894	4.7262	9.214	3.8809	4.2866	6.16	4.3947	10.1015	8.4239	4.9398	6.0468	7.5851	7.9409	--	stress response protein nst1-like isoform X2 [Asparagus officinalis]	-	-	-	-	-	-	-
Unigene0000762	bisque4	146.751	5.345	6.7226	5.8973	3.91	3.4127	9.1548	6.1321	6.6868	3.078	5.6992	5.1875	6.5534	12.5232	11.6179	4.7979	4.0284	4.9247	4.3821	EFL3	protein ELF4-LIKE 3-like isoform X1 [Asparagus officinalis]	-	-	-	-	-	-	-
Unigene0000790	bisque4	139.897	2.8383	3.8081	3.1227	3.7616	4.3449	5.5947	3.5742	5.195	2.5927	4.5801	3.1793	2.0687	5.5003	5.5221	4.9822	4.2195	3.3103	3.4717	--	Zinc finger protein 469 [Anthurium amnicola]	-	-	-	-	-	-	-
Unigene0000824	bisque4	1.70634	2.3916	2.3903	2.1311	2.1288	1.0036	1.201	1.5058	2.4984	2.0449	1.072	2.1877	1.4309	1.5353	2.6266	1.6311	1.8854	2.042	2.7036	--	PREDICTED: vesicle transport protein GOT1B-like [Nicotiana sylvestris]	-	-	-	-	-	-	-
Unigene0000855	bisque4	4.02729	6.4547	7.1208	4.2526	6.2611	8.1607	4.3449	4.7832	4.7617	11.09	5.8499	7.2802	4.3157	4.4703	4.4145	7.2718	7.1297	6.7162	10.5121	--	--	-	-	-	-	-	-	-
Unigene0000882	bisque4	29.59	10.101	11.1167	7.6925	12.8607	10.8354	9.8401	6.7294	9.2896	11.1892	12.3821	11.4929	11.6267	7.4185	5.4406	9.8214	11.0338	10.0962	10.4583	HISN4	imidazole glycerol phosphate synthase hisHF, chloroplastic isoform X2 [Asparagus officinalis]	Metabolism	Global and Overview;Amino acid metabolism	ko01230//Biosynthesis of amino acids;ko00340//Histidine metabolism	K01663	-	-	-
Unigene0000926	bisque4	184.658	1.1059	1.2877	1.8489	1.4147	2.346	3.4891	1.3895	1.0247	1.6364	1.9869	1.236	1.7783	3.4926	2.9069	3.6089	2.8997	1.8264	3.0448	--	PREDICTED: protein NYNRIN-like [Nicotiana tabacum]	-	-	-	-	-	-	-
Unigene0000934	bisque4	332.087	1.0291	1.1541	0.7783	1.1313	0.8555	3.4001	0.3813	1.339	0.3894	0.8874	0.4051	0.5947	2.3992	2.9207	1.5125	2.3017	2.2368	2.4783	PCMP-H63	pentatricopeptide repeat-containing protein At4g32450, mitochondrial-like isoform X1 [Asparagus officinalis]	-	-	-	-	-	-	-
Unigene0000987	bisque4	72.8176	14.1342	13.6084	10.8123	10.2371	10.1197	11.5456	14.5577	14.3374	12.8314	11.1334	12.4565	11.4395	9.5467	8.9001	6.0544	12.1218	12.286	12.5949	ECR1	NEDD8-activating enzyme E1 catalytic subunit [Asparagus officinalis]	Genetic Information Processing	Folding, sorting and degradation	ko04120//Ubiquitin mediated proteolysis	K10686	GO:0043226//organelle;GO:0005622//intracellular;GO:0005623//cell;GO:0043229//intracellular organelle;GO:0043231//intracellular membrane-bounded organelle;GO:0044464//cell part;GO:0044424//intracellular part;GO:0043227//membrane-bounded organelle	GO:0016874//ligase activity;GO:0003824//catalytic activity;GO:0005515//protein binding;GO:0097159//organic cyclic compound binding;GO:0016879//ligase activity, forming carbon-nitrogen bonds;GO:0032549//ribonucleoside binding;GO:0097367//carbohydrate derivative binding;GO:0036094//small molecule binding;GO:0005488//binding;GO:0016877//ligase activity, forming carbon-sulfur bonds;GO:0001882//nucleo…	GO:0044237//cellular metabolic process;GO:0044260//cellular macromolecule metabolic process;GO:0032446//protein modification by small protein conjugation;GO:0009987//cellular process;GO:0006464//cellular protein modification process;GO:0036211//protein modification process;GO:0070647//protein modification by small protein conjugation or removal;GO:0043170//macromolecule metabolic process;GO:00434…
Unigene0001000	bisque4	176.217	2.5006	1.2731	0.9171	0.3566	0.1529	3.6454	1.171	2.5456	0.1662	1.0993	0.8291	0.64	4.0203	4.1289	0.6744	1.3893	0.9308	0.8863	--	--	-	-	-	-	-	-	-
Unigene0001062	bisque4	127.298	1.6455	1.8955	1.4062	0.4918	0.9078	3.7071	0.6262	3.2341	0.1945	1.4146	0.5222	0.1352	3.2922	3.1861	0.6694	1.4702	1.3551	2.4884	PI4KB1	phosphatidylinositol 4-kinase beta 1-like [Asparagus officinalis]	-	-	-	-	-	-	-
Unigene0001064	bisque4	203.903	2.5767	1.9574	2.9896	0.6349	0.7226	6.8269	1.8545	5.5386	0.945	3.906	2.8763	4.3133	14.8627	11.5729	2.7652	2.6367	4.2394	3.4431	--	--	-	-	-	-	-	-	-
Unigene0001148	bisque4	300.384	100.844	107.594	102.297	87.5766	126.282	150.347	75.3237	85.2736	68.1827	93.1473	95.1195	86.5582	150.316	149.212	132.217	116.956	117.07	121.8	BOB1	LOW QUALITY PROTEIN: protein BOBBER 1-like [Asparagus officinalis]	-	-	-	-	-	-	-
Unigene0001153	bisque4	440.629	0.2793	0.193	0.1709	1.8783	2.4386	9.9846	2.3617	3.0356	1.3961	0.221	0.3723	0.2583	9.0295	10.0071	4.5761	3.7431	3.8555	5.0419	--	--	-	-	-	-	-	-	-
Unigene0001157	bisque4	10.9416	25.9802	37.2482	31.6733	22.5317	25.5054	32.4628	37.7351	34.272	14.166	22.2933	26.4581	20.5868	16.8903	18.4789	12.2818	27.7984	29.5239	28.1611	At1g78530	probable LRR receptor-like serine/threonine-protein kinase At3g47570 [Asparagus officinalis]	-	-	-	-	-	-	-
Unigene0001219	bisque4	441.717	1.5518	1.1147	0.5598	1.608	1.5138	8.6557	2.1149	4.3455	0.5854	1.1185	0.4123	0.3587	8.3722	9.1446	3.3117	5.329	4.9485	4.7669	--	long chain acyl-CoA synthetase 4-like protein [Phaseolus vulgaris]	-	-	-	-	-	-	-
Unigene0001233	bisque4	163.764	2.0509	2.5196	4.0781	2.515	3.8334	4.2568	1.4702	1.6039	1.1607	0.4301	0.7166	1.0265	6.1985	4.7175	6.1313	2.1614	1.8827	2.223	NFD3	probable ribosomal protein S11, mitochondrial [Ananas comosus]	Genetic Information Processing	Translation	ko03010//Ribosome	K02948	GO:0005737//cytoplasm;GO:0030529//intracellular ribonucleoprotein complex;GO:0043231//intracellular membrane-bounded organelle;GO:0044464//cell part;GO:0043226//organelle;GO:0043227//membrane-bounded organelle;GO:0005622//intracellular;GO:0032991//macromolecular complex;GO:0044424//intracellular part;GO:1990904//ribonucleoprotein complex;GO:0043229//intracellular organelle;GO:0009536//plastid;GO:…	GO:1901363//heterocyclic compound binding;GO:0003723//RNA binding;GO:0005198//structural molecule activity;GO:0003676//nucleic acid binding;GO:0097159//organic cyclic compound binding;GO:0005488//binding	GO:0010467//gene expression;GO:0043170//macromolecule metabolic process;GO:0071704//organic substance metabolic process;GO:0008152//metabolic process
Unigene0001242	bisque4	130.007	12.4328	14.444	18.6272	12.3019	61.4111	62.7128	10.9933	7.1589	6.4885	17.9586	16.6532	17.5299	53.2501	45.5197	47.5004	9.1666	10.6244	9.4519	HSP18.6	18. class III heat shock protein, partial [Anthurium amnicola]	Genetic Information Processing	Folding, sorting and degradation	ko04141//Protein processing in endoplasmic reticulum	K13993	-	-	-
Unigene0001282	bisque4	75.2439	4.1681	4.5303	1.6451	4.5213	4.6039	10.1875	3.3101	4.0116	3.5752	3.0737	3.3284	2.3622	5.0898	6.9335	2.4615	5.4059	6.9759	2.9229	--	LOW QUALITY PROTEIN: protein SMG7-like [Asparagus officinalis]	Genetic Information Processing	Translation	ko03015//mRNA surveillance pathway	K14409	-	-	-
Unigene0001324	bisque4	18.0289	2.7624	1.1933	2.8167	3.8705	4.4339	3.4393	2.2176	1.7171	3.183	1.6192	3.2877	2.5543	2.8263	4.6051	3.4768	3.1954	2.5594	2.611	PIN3	PREDICTED: auxin efflux carrier component 3 [Brassica rapa]	-	-	-	-	GO:0005911//cell-cell junction;GO:0030054//cell junction;GO:0016020//membrane	GO:0008324//cation transmembrane transporter activity;GO:0015291//secondary active transmembrane transporter activity;GO:0015293//symporter activity;GO:0022857//transmembrane transporter activity;GO:0015562//efflux transmembrane transporter activity;GO:0022804//active transmembrane transporter activity;GO:0022891//substrate-specific transmembrane transporter activity;GO:0022892//substrate-specifi…	GO:0032501//multicellular organismal process;GO:0043476//pigment accumulation;GO:0000578//embryonic axis specification;GO:0048856//anatomical structure development;GO:0009653//anatomical structure morphogenesis;GO:0044238//primary metabolic process;GO:0009605//response to external stimulus;GO:0043473//pigmentation;GO:0043479//pigment accumulation in tissues in response to UV light;GO:0010817//reg…
Unigene0001378	bisque4	207.284	191.692	204.478	227.673	191.477	193.07	150.511	199.455	190.95	225.772	196.707	222.578	241.776	177.665	155.685	195.988	188.442	183.498	187.634	CYCL	cytochrome c1-2, heme protein, mitochondrial isoform X1 [Asparagus officinalis]	Metabolism	Energy metabolism	ko00190//Oxidative phosphorylation	K00413	-	-	-
Unigene0001392	bisque4	113.718	47.2851	62.2239	70.9934	75.8614	64.5084	58.9595	82.8187	85.0464	73.1884	87.7665	101.913	108.456	31.3944	38.3454	39.5464	73.9974	71.2007	69.7904	PIP1.4	PREDICTED: probable aquaporin PIP1-4 [Raphanus sativus]	-	-	-	-	-	-	-
Unigene0001440	bisque4	399.908	2.4367	3.3848	1.1274	1.8074	1.4315	8.9737	1.1762	3.1565	0.7114	1.5543	1.1373	1.0161	9.092	13.7207	3.2363	4.4823	4.5151	5.9157	--	PREDICTED: bromodomain-containing protein 4 isoform X3 [Musa acuminata subsp. malaccensis] [Musa acuminata]	-	-	-	-	-	-	-
Unigene0001573	bisque4	255.149	1.3973	1.0712	1.0263	1.6821	1.1737	3.0033	0.5056	1.447	0.4047	1.1478	0.7121	0.4671	2.282	2.5372	1.5673	2.7507	2.0786	2.2942	XDH1	xanthine dehydrogenase-like isoform X1 [Asparagus officinalis]	Cellular Processes;Metabolism	Biosynthesis of other secondary metabolites;Nucleotide metabolism;Transport and catabolism	ko00230//Purine metabolism;ko04146//Peroxisome;ko00232//Caffeine metabolism	K00106	-	-	-
Unigene0001616	bisque4	245.576	4.44	6.3415	5.473	5.286	5.9758	8.0795	5.0546	4.9226	7.5339	2.1663	3.6409	3.6546	12.9449	11.8882	11.0882	8.083	10.7475	8.5628	CXE17	PREDICTED: probable carboxylesterase 17 [Elaeis guineensis]	-	-	-	-	-	-	-
Unigene0001674	bisque4	227.418	1.2784	1.2744	0.7305	1.3227	1.2627	2.0989	0.7895	1.6242	1.7258	0.6917	0.9363	0.5456	4.4269	4.4153	3.1955	1.0826	0.5011	0.6506	--	--	-	-	-	-	-	-	-
Unigene0001681	bisque4	296.235	2.0511	1.5752	0.9959	1.6604	0.7153	7.2962	0.1626	1.3761	0.4848	1.8034	1.0849	0.6322	5.2851	6.1463	1.1821	3.3453	4.2933	4.2363	--	--	-	-	-	-	-	-	-
Unigene0001718	bisque4	339.588	2.0258	0.8265	0.5902	0.7569	0.4817	6.2453	0.1205	2.0387	0	1.9296	0.8037	0.1561	5.9875	6.8042	0.7211	2.6934	2.1375	2.4998	CFDP2	craniofacial development protein 2-like [Cajanus cajan]	-	-	-	-	-	-	-
Unigene0001721	bisque4	69.616	1.84	3.8607	3.1703	0.6187	0.405	1.8514	0.7878	1.4565	0.2796	4.1601	1.2514	1.3125	7.9605	5.8894	2.5986	1.0065	1.0716	1.3913	GSTU6	glutathione S-transferase U17-like [Asparagus officinalis]	Metabolism	Metabolism of other amino acids	ko00480//Glutathione metabolism	K00799	-	GO:0003824//catalytic activity	-
Unigene0001738	bisque4	138.694	0.4928	1.0643	1.7226	2.3474	2.2497	3.1551	0.6153	1.6627	0.9608	0.9387	0.7819	0.5316	2.4367	2.1905	2.1801	2.1227	2.3588	1.7077	RFL1	LOW QUALITY PROTEIN: probable disease resistance protein At1g12290 [Asparagus officinalis]	Organismal Systems	Environmental adaptation	ko04626//Plant-pathogen interaction	K13459	-	-	-
Unigene0001782	bisque4	139.247	147.184	148.617	152.56	171.698	167.71	135.919	152.255	155.85	168.334	185.367	167.873	181.795	134.43	129.883	149.134	139.772	150.497	137.809	UBP1	oligouridylate-binding protein 1-like [Asparagus officinalis]	-	-	-	-	-	GO:0005488//binding;GO:0097159//organic cyclic compound binding	-
Unigene0001847	bisque4	31.7429	13.136	13.8784	12.587	10.8101	10.1497	10.7952	12.0982	17.6514	9.4265	13.9964	13.9259	14.3904	10.6733	10.4596	8.8973	13.0674	12.7568	13.039	RPRD1B	regulation of nuclear pre-mRNA domain-containing protein 1B-like [Asparagus officinalis]	-	-	-	-	-	-	-
Unigene0001852	bisque4	387.515	1.6618	1.969	1.8258	2.8339	2.3167	4.6615	2.6935	1.872	1.0605	1.5863	2.1699	1.5805	5.2948	7.4718	3.9983	4.7724	3.4311	4.2183	--	zinc finger CCHC-type and RNA-binding motif-containing protein 1 isoform X1 [Ananas comosus]	-	-	-	-	-	-	-
Unigene0001923	bisque4	418.365	1.5983	1.8883	1.8933	2.663	1.8298	4.521	1.5356	2.9856	1.7716	2.3957	2.1268	1.6649	4.6397	5.453	3.1375	3.6961	3.3184	3.5673	At5g01110	pentatricopeptide repeat-containing protein At5g41170, mitochondrial-like [Asparagus officinalis]	-	-	-	-	-	-	-
Unigene0001989	bisque4	134.386	1.9991	2.8128	3.6941	6.2422	5.8185	5.1202	3.7906	2.7389	4.0095	4.5701	3.7524	4.7534	6.4282	9.4964	7.581	4.1556	4.8685	4.4269	--	signal peptidase complex-like protein DTM1 isoform X1 [Asparagus officinalis]	-	-	-	-	-	-	-
Unigene0002022	bisque4	345.582	0.7921	0.5288	0.7866	1.4528	1.9108	3.2658	0.7707	1.1893	0.8042	0.5065	0.857	0.3662	2.6521	3.4571	3.2626	1.482	2.5351	1.5313	--	--	-	-	-	-	-	-	-
Unigene0002038	bisque4	6.93141	3.5985	2.7634	2.679	2.801	2.9663	0.9956	1.9972	2.4143	4.6778	1.5234	2.5379	1.6021	2.0453	1.8959	1.5859	2.6793	2.0991	3.4011	--	--	-	-	-	-	-	-	-
Unigene0002042	bisque4	144.418	2.0651	0.5098	1.0314	4.2989	28.3692	29.6992	5.9998	0.6287	0.2092	0.7782	1.1236	1.7277	18.0094	20.1094	19.2632	1.1297	1.2755	2.1378	--	--	-	-	-	-	-	-	-
Unigene0002086	bisque4	337.502	1.028	0.8526	0.7547	0.3111	0.2464	8.2934	0.2641	1.7088	0	0.94	0.5872	0.1141	8.1614	10.2729	1.355	1.2596	1.4857	1.7489	--	--	-	-	-	-	-	-	-
Unigene0002089	bisque4	144.921	3.1624	4.1577	4.0857	3.5833	0.9416	0.4402	4.4152	4.3954	6.7271	3.2641	3.7965	5.0856	0.7034	1.3447	3.3982	1.053	1.9108	2.0793	--	--	-	-	-	-	-	-	-
Unigene0002122	bisque4	146.521	2.2685	2.5068	0.876	2.9714	1.6258	3.0964	3.501	2.8107	1.9077	0.9741	1.9589	1.5122	5.0196	4.9718	1.497	3.2321	3.0303	2.4432	SPL9	LOW QUALITY PROTEIN: squamosa promoter-binding-like protein 9 [Asparagus officinalis]	-	-	-	-	-	-	-
Unigene0002145	bisque4	231.24	3.0168	2.1798	1.6299	0.7378	0.4226	5.268	1.1155	1.5196	0.1167	1.495	1.5145	1.0144	6.7341	6.5347	1.1045	1.2602	1.3213	1.1924	--	--	-	-	-	-	-	-	-
Unigene0002166	bisque4	258.484	2.9622	4.7882	6.631	28.9351	39.2472	36.1804	25.693	23.7655	24.8595	11.0398	5.4952	4.2589	65.971	55.9023	78.1432	41.9689	43.15	43.7493	BHLH25	PREDICTED: transcription factor bHLH18 [Elaeis guineensis]	-	-	-	-	-	-	-
Unigene0002281	bisque4	242.997	67.6988	89.295	56.3665	48.1361	47.9544	142.836	73.1269	84.2533	39.2449	43.1656	90.0427	56.0045	184.947	254.177	56.2914	168.697	148.904	192.936	CYP71A1	cytochrome P450 71A1-like [Asparagus officinalis]	-	-	-	-	-	GO:0043169//cation binding;GO:0016709//oxidoreductase activity, acting on paired donors, with incorporation or reduction of molecular oxygen, NAD(P)H as one donor, and incorporation of one atom of oxygen;GO:0046872//metal ion binding;GO:0003824//catalytic activity;GO:0016491//oxidoreductase activity;GO:0043167//ion binding;GO:0016705//oxidoreductase activity, acting on paired donors, with incorpo…	-
Unigene0002351	bisque4	123.45	3.2319	1.6505	2.5923	0.6158	0.5472	3.403	0.0307	0.3214	0.0458	2.4943	2.407	1.8196	7.2083	6.628	2.6033	0.6806	0.5722	0.5906	--	--	-	-	-	-	-	-	-
Unigene0002403	bisque4	104.536	7.7381	2.5947	3.1498	1.4555	1.5728	4.751	0.9077	2.4473	0.2255	5.8094	3.3642	2.2544	12.7609	13.8539	5.5629	0.3044	0.2619	0.6679	--	--	-	-	-	-	-	-	-
Unigene0002438	bisque4	461.181	0.8333	0.8639	0.5947	0.8406	0.642	3.7348	0.8027	1.4207	0.4431	0.5251	0.2777	0.3339	3.9358	4.2723	1.3984	2.5659	2.4447	2.074	ycf2-A	PREDICTED: LOW QUALITY PROTEIN: ammonium transporter 1 member 2 [Citrus sinensis]	-	-	-	-	-	-	-
Unigene0002490	bisque4	158.979	4.2982	3.7997	3.4944	14.9574	18.6534	21.4407	11.0201	8.734	8.1862	2.7245	3.0454	2.588	22.294	19.907	19.58	0.1914	1.6669	1.3227	--	--	-	-	-	-	-	-	-
Unigene0002529	bisque4	446.708	5.2318	6.0266	4.8685	7.2142	7.8294	14.4867	6.822	9.9064	4.0299	5.5707	5.5068	4.2344	15.8653	15.3265	9.3481	11.3018	10.9961	12.0954	FRS5	protein FAR1-RELATED SEQUENCE 5-like [Asparagus officinalis]	-	-	-	-	-	-	-
Unigene0002586	bisque4	335.332	0.7454	0.8801	0.8035	2.3185	2.2545	3.7916	1.4361	0.8472	0.9513	1.1578	0.7097	0.8501	8.5666	8.1293	9.1426	2.6877	2.7163	2.7006	--	--	-	-	-	-	-	-	-
Unigene0002797	bisque4	235.734	9.9114	11.9811	11.621	382.286	1224.14	1411.11	538.132	397.423	440.845	7.0648	7.6116	10.7488	1273.27	1182.31	1359.67	235.72	252.469	228.454	HSP22.0	22.0 kDa class IV heat shock protein-like [Asparagus officinalis]	Genetic Information Processing	Folding, sorting and degradation	ko04141//Protein processing in endoplasmic reticulum	K13993	GO:0043227//membrane-bounded organelle;GO:0005622//intracellular;GO:0005623//cell;GO:0043226//organelle;GO:0043231//intracellular membrane-bounded organelle;GO:0043229//intracellular organelle;GO:0044424//intracellular part;GO:0044464//cell part	-	GO:0006950//response to stress;GO:0044260//cellular macromolecule metabolic process;GO:0009416//response to light stimulus;GO:0009987//cellular process;GO:0009314//response to radiation;GO:0009628//response to abiotic stimulus;GO:0044238//primary metabolic process;GO:0006979//response to oxidative stress;GO:0044267//cellular protein metabolic process;GO:1901700//response to oxygen-containing comp…
Unigene0002911	bisque4	291.278	0.2405	0.3463	0.1401	5.8302	36.1699	43.7218	3.5186	4.8698	4.477	0.0705	0.3053	0.0741	49.7094	34.0737	51.8863	8.4811	14.8192	12.5037	MTH_273	Phosphatidylethanolamine-binding protein PEBP [Corchorus capsularis]	-	-	-	-	-	-	GO:1903506//regulation of nucleic acid-templated transcription;GO:1901615//organic hydroxy compound metabolic process;GO:0044281//small molecule metabolic process;GO:0046165//alcohol biosynthetic process;GO:0065007//biological regulation;GO:0009889//regulation of biosynthetic process;GO:0006796//phosphate-containing compound metabolic process;GO:1901617//organic hydroxy compound biosynthetic proc…
Unigene0002970	bisque4	379.384	19.2071	22.079	12.6409	24.8703	19.7153	41.586	28.9323	32.6596	20.1647	19.5054	13.0346	9.9463	58.1311	53.9943	27.5607	34.6499	35.8875	36.7354	3BETAHSD/D2	PREDICTED: 3beta-hydroxysteroid-dehydrogenase/decarboxylase [Elaeis guineensis]	Metabolism	Lipid metabolism	ko00100//Steroid biosynthesis	K07748	-	GO:0016614//oxidoreductase activity, acting on CH-OH group of donors;GO:0016491//oxidoreductase activity;GO:0003824//catalytic activity	GO:0008152//metabolic process;GO:0044699//single-organism process;GO:0008202//steroid metabolic process;GO:0071704//organic substance metabolic process;GO:1901360//organic cyclic compound metabolic process;GO:0006629//lipid metabolic process;GO:0044238//primary metabolic process;GO:0044710//single-organism metabolic process
Unigene0002975	bisque4	195.409	2.4332	2.2488	1.5331	1.6174	1.211	1.2077	2.4228	1.9295	1.5046	2.8359	1.8318	2.0929	0.4053	0.6037	0.518	1.4084	1.5204	1.2836	--	Thiazole synthase, partial [Anthurium amnicola]	-	-	-	-	-	-	-
Unigene0002976	bisque4	101.56	2.4886	3.3948	1.3737	2.0921	2.0182	4.4728	2.2431	4.187	1.3931	1.3819	2.8682	3.1489	4.6901	5.7061	2.3978	1.7554	3.1551	1.7331	--	--	-	-	-	-	-	-	-
Unigene0003071	bisque4	194.07	37.4723	38.9374	45.5177	46.7919	39.6435	27.127	39.0931	44.7556	47.5468	41.7457	52.5779	53.6291	32.2099	25.1332	34.1665	41.2562	31.1306	34.52	--	--	-	-	-	-	-	-	-
Unigene0003172	bisque4	400.006	0.9098	2.2794	1.0734	3.8241	4.0887	5.9224	1.8989	1.4542	1.7418	0.7999	0.8229	0.7992	7.2137	7.199	7.0786	2.9612	3.6245	3.5686	--	Dethiobiotin synthetase, partial [Anthurium amnicola]	-	-	-	-	-	-	-
Unigene0003212	bisque4	200.249	6.2894	3.5319	2.6466	1.9191	1.1366	13.2246	0.3366	2.4449	0.0496	3.1643	1.8519	1.3677	14.2992	16.2576	2.3774	0.2899	0.3345	0.3743	--	--	-	-	-	-	-	-	-
Unigene0003239	bisque4	19.9215	1.5272	1.4543	1.2285	1.2546	1.6341	1.3519	1.5975	1.3314	1.7166	1.358	1.2062	1.5244	1.5979	2.0675	1.8109	1.3623	1.6078	1.3942	At3g61590	F-box/kelch-repeat protein At3g61590 [Asparagus officinalis]	-	-	-	-	-	-	-
Unigene0003256	bisque4	88.4674	2.1929	2.2554	2.4641	0.5267	3.218	3.5659	1.1177	1.1127	0.6664	2.5707	1.1931	0.869	4.9144	2.6924	3.2498	1.7993	1.8382	1.8752	--	--	-	-	-	-	-	-	-
Unigene0003321	bisque4	85.9034	1.105	1.241	1.4486	7.4778	4.4457	2.2405	2.1881	3.5912	5.1123	4.4691	2.4197	1.4304	6.8396	8.1541	9.5581	4.2311	3.4295	3.2898	--	--	-	-	-	-	-	-	-
Unigene0003342	bisque4	113.981	0.2271	2.4722	0.5955	0.3437	0.3111	1.5996	1.9933	1.8392	1.0628	0.8387	1.8163	0.336	5.7159	3.6345	1.081	2.1741	1.3045	2.3183	--	--	-	-	-	-	-	-	-
Unigene0003543	bisque4	171.77	17.3747	21.3466	18.4389	23.3953	36.8935	33.9528	23.1462	23.9241	25.2395	20.6001	22.0569	20.4822	31.9738	33.0352	39.2089	22.9329	22.7174	27.0145	--	PREDICTED: swi5-dependent recombination DNA repair protein 1 homolog [Phoenix dactylifera]	-	-	-	-	-	-	-
Unigene0003556	bisque4	9.98645	4.1913	1.9399	2.9653	3.0201	3.6733	1.9169	4.2192	3.1369	2.4943	5.44	3.6105	3.6449	1.9909	2.7061	4.4302	2.5316	2.7275	3.3955	APC11	anaphase-promoting complex subunit 11 isoform X1 [Asparagus officinalis]	Genetic Information Processing	Folding, sorting and degradation	ko04120//Ubiquitin mediated proteolysis	K03358	-	-	-
Unigene0003659	bisque4	446.163	0.1069	0.0462	0.0467	1.6296	1.1902	4.0089	0.6153	2.0656	0.5688	0.094	0.0636	0	5.8813	5.1585	1.9579	2.15	1.9693	1.8448	--	--	-	-	-	-	-	-	-
Unigene0003680	bisque4	265.385	6.9604	7.6284	7.6126	6.3529	7.4223	11.3327	7.9185	5.6792	7.826	7.7634	8.2554	7.3922	14.1202	15.5947	13.9801	12.0316	8.4016	9.0598	At5g11960	PREDICTED: probable magnesium transporter NIPA9 [Musa acuminata subsp. malaccensis] [Musa acuminata]	-	-	-	-	GO:0016020//membrane;GO:0031224//intrinsic component of membrane;GO:0044425//membrane part	-	GO:0051179//localization;GO:0030001//metal ion transport;GO:0051234//establishment of localization;GO:0006811//ion transport;GO:0072511//divalent inorganic cation transport;GO:0006812//cation transport;GO:0044699//single-organism process;GO:1902578//single-organism localization;GO:0070838//divalent metal ion transport;GO:0044765//single-organism transport;GO:0006810//transport
Unigene0003711	bisque4	249.425	0.3676	0.2117	0.2142	3.3992	4.5102	3.792	1.0492	0.7834	0.9122	0.6464	0.1167	0.3399	8.5244	4.4665	6.9536	0.7038	2.0434	1.5055	--	--	-	-	-	-	-	-	-
Unigene0003721	bisque4	408.666	1.3493	1.1414	0.8107	1.0161	0.4091	4.3497	0.2407	0.8986	0.299	1.0628	0.7494	0.6758	4.3714	4.5986	1.5438	2.9331	2.4741	2.8163	--	--	-	-	-	-	-	-	-
Unigene0003725	bisque4	149.203	13.8452	13.8922	12.0675	15.4279	17.8152	22.0892	12.9353	16.8683	12.2293	18.0237	14.4778	12.3289	18.1245	20.7009	17.8041	14.6999	15.476	14.3131	Snrnp200	DExH-box ATP-dependent RNA helicase DExH12-like [Asparagus officinalis]	Genetic Information Processing	Transcription	ko03040//Spliceosome	K12854	-	-	-
Unigene0003738	bisque4	32.2462	12.5483	12.2639	8.9289	8.7723	6.8492	7.6365	8.9386	9.0228	8.851	9.2517	10.7401	9.8376	15.2239	14.1886	10.7656	9.3057	8.8442	9.7802	DTXL5	protein DETOXIFICATION 12-like isoform X1 [Asparagus officinalis]	-	-	-	-	-	-	-
Unigene0003742	bisque4	324.617	1.2929	1.5425	0.5458	1.1904	0.7981	5.4813	0.932	2.1649	0.4303	0.5722	0.6699	0.309	4.2382	4.4493	0.8373	2.8289	2.5423	3.2919	At3g23020	pentatricopeptide repeat-containing protein At3g23020 [Asparagus officinalis]	-	-	-	-	-	-	-
Unigene0003764	bisque4	225.715	4.7197	3.3514	3.3903	2.935	3.7081	6.7615	3.8754	6.4759	2.6818	4.6045	3.3856	4.0054	10.0543	8.0475	8.5219	3.7754	5.3311	4.7664	--	--	-	-	-	-	-	-	-
Unigene0003813	bisque4	322.938	1.7213	1.2869	1.5477	6.8872	6.7156	28.6657	0.7263	5.2026	1.3554	2.7212	0.6303	0.7499	19.3036	19.2324	14.1497	21.5	14.7358	13.891	--	--	-	-	-	-	-	-	-
Unigene0003823	bisque4	247.272	10.1484	6.0467	4.6896	1.7651	1.8473	14.2533	5.1192	5.842	0.1241	5.1281	3.4985	3.7212	17.9611	20.8977	4.4311	7.0908	5.8899	3.8037	--	--	-	-	-	-	-	-	-
Unigene0003824	bisque4	87.9937	1.6279	1.172	2.0155	0.9123	0.8129	3.6192	2.0328	0.1446	0	2.5047	1.4208	0.2509	3.4697	4.2213	1.6142	0.3896	1.0055	0.6411	--	--	-	-	-	-	-	-	-
Unigene0003828	bisque4	345.231	4.7288	3.8585	2.3726	1.6932	1.7991	9.3452	2.9057	3.1726	0.5588	3.4648	2.8348	2.8341	9.1385	9.4208	4.6491	5.3651	4.3811	4.7178	--	--	-	-	-	-	-	-	-
Unigene0003832	bisque4	283.526	2.7297	2.5139	1.5138	0.9086	0.8659	4.9684	1.1569	1.1369	0.4569	1.6325	1.372	0.8072	5.7131	5.0017	1.4713	2.4009	2.2209	2.0169	--	--	-	-	-	-	-	-	-
Unigene0003842	bisque4	195.113	3.0113	1.1234	1.9739	1.2082	1.4646	3.2866	1.8314	2.1878	0.8735	1.8654	2.2155	1.2657	6.4418	5.9023	2.5685	1.0483	1.1413	1.6818	--	--	-	-	-	-	-	-	-
Unigene0003880	bisque4	20.9169	7.1376	8.7174	8.9608	24.7243	14.3495	10.5942	9.9542	10.1574	13.3036	11.7948	15.0967	14.5971	15.8656	16.9913	22.0686	11.5733	13.9149	13.5582	--	Ethylene-responsive transcription factor ERF115, partial [Anthurium amnicola]	-	-	-	-	-	-	-
Unigene0003888	bisque4	308.269	0.8403	0.6825	0.7638	2.741	3.1796	3.3181	0.9535	0.9134	1.5016	1.1083	1.1842	0.5595	10.3687	7.3519	8.6613	2.7673	2.5693	2.3669	At2g33280	PREDICTED: probable folate-biopterin transporter 9, chloroplastic [Elaeis guineensis]	-	-	-	-	-	-	-
Unigene0003906	bisque4	72.6651	7.6898	7.0722	9.9725	7.8199	7.5382	10.721	11.2843	7.7976	4.8809	4.9073	5.4321	5.1608	10.4053	13.8943	7.2658	8.1925	11.7208	7.9714	At5g46170	F-box protein At4g18380-like [Asparagus officinalis]	-	-	-	-	-	-	-
Unigene0003912	bisque4	341.356	0.7265	1.0939	0.6893	1.3959	2.2032	3.7877	1.0442	1.8136	1.3908	1.314	0.751	0.3839	3.0155	3.6539	3.5908	2.8215	2.0384	2.4719	--	uncharacterized protein A4U43_C07F2660 [Asparagus officinalis]	-	-	-	-	-	-	-
Unigene0003927	bisque4	301.536	12.6921	12.9663	11.4974	13.271	12.4034	16.5302	10.4319	11.7475	10.0505	11.4037	10.8494	10.6395	17.8572	17.429	15.2641	15.1831	17.8187	17.6527	At2g02148	Tetratricopeptide-like helical [Corchorus olitorius]	-	-	-	-	-	-	-
Unigene0003947	bisque4	283.742	4.0284	3.8455	6.4981	2.8848	3.64	12.6049	5.0571	8.1082	2.3539	8.0021	5.5638	6.0013	26.077	18.4827	10.3337	7.6413	8.2938	8.132	--	--	-	-	-	-	-	-	-
Unigene0003963	bisque4	163.131	2.9375	3.9454	4.2069	15.0449	11.9812	12.6971	6.0242	6.8915	6.4849	4.4059	2.0447	1.2782	12.2487	13.8046	13.4215	5.5768	6.1977	6.9293	ACA1	alpha carbonic anhydrase 1, chloroplastic-like [Asparagus officinalis]	Metabolism	Energy metabolism	ko00910//Nitrogen metabolism	K01674	-	-	-
Unigene0004045	bisque4	118.484	1.8187	2.2039	1.5586	1.3502	1.6479	2.4702	1.6433	2.391	1.7962	1.7133	1.6754	1.3869	2.3803	2.9715	1.881	1.6619	1.7944	1.6297	SDG41	protein SET DOMAIN GROUP 41 isoform X1 [Asparagus officinalis]	-	-	-	-	-	-	-
Unigene0004087	bisque4	360.14	1.1408	0.7719	0.7879	1.3748	1.4546	6.9555	0.7173	1.7172	0.4497	1.1924	0.9343	0.4869	7.0274	8.4334	3.3153	7.3467	5.8242	6.8616	--	--	-	-	-	-	-	-	-
Unigene0004093	bisque4	72.0383	2.8027	5.6074	2.1916	1.7361	1.1365	2.3612	2.3684	2.6721	1.0982	3.7612	1.6853	1.364	7.5458	7.3443	2.0253	1.2709	1.64	1.9519	--	--	-	-	-	-	-	-	-
Unigene0004120	bisque4	217.257	10.6621	13.1775	9.0595	13.644	11.0792	15.9294	12.7914	15.7954	11.7024	9.036	12.069	10.2834	22.2258	17.9452	11.5216	14.7572	14.9957	14.4163	At2g32040	folate-biopterin transporter 1, chloroplastic [Asparagus officinalis]	-	-	-	-	-	-	-
Unigene0004133	bisque4	23.3258	5.3131	3.9997	4.7792	6.765	4.9737	3.1499	3.492	4.7676	4.4613	5.409	4.6149	4.3669	3.4331	3.2044	4.1238	4.9672	3.9149	5.1685	At1g62020	Coatomer subunit alpha-1, partial [Anthurium amnicola]	-	-	-	-	-	-	-
Unigene0004143	bisque4	441.996	2.808	1.7245	1.9366	0.898	1.6983	13.6473	0.5488	2.1985	0.5194	3.0056	1.7436	1.2418	13.8395	19.5488	9.6999	10.0509	8.4549	7.2638	GIP	Retrovirus-related Pol polyprotein from transposon TNT 1-94 [Cajanus cajan]	-	-	-	-	-	-	-
Unigene0004150	bisque4	117.783	2.9485	2.0679	2.8194	2.9453	2.717	8.4216	1.0582	3.8442	1.6787	4.4834	3.1211	3.2556	6.3881	4.657	2.8259	5.7614	5.0296	4.5901	--	--	-	-	-	-	-	-	-
Unigene0004157	bisque4	256.69	1.111	0.7679	0.1942	1.8213	7.8464	9.011	1.546	0.4144	1.5362	0.3907	0.4231	0.3082	11.8786	6.8653	11.5428	1.9145	2.0072	1.8902	--	--	-	-	-	-	-	-	-
Unigene0004204	bisque4	11.4867	58.1277	55.7823	62.057	61.7311	91.7409	69.6561	64.0123	47.0892	61.449	60.8797	48.6255	52.1176	57.8912	61.6794	71.3329	59.867	61.7402	62.6935	Serp2	PREDICTED: probable stress-associated endoplasmic reticulum protein [Brachypodium distachyon]	-	-	-	-	-	-	-
Unigene0004218	bisque4	26.8066	2.5322	3.8169	3.6257	1.9023	1.0608	4.2547	3.8062	4.8225	1.7764	2.8896	4.2064	4.2346	4.961	5.5087	3.4522	2.8367	3.3444	3.7683	--	Leukocyte surface antigen CD47, partial [Anthurium amnicola]	-	-	-	-	GO:0043226//organelle;GO:0043229//intracellular organelle;GO:0031967//organelle envelope;GO:0044464//cell part;GO:0009536//plastid;GO:0031975//envelope;GO:0005623//cell;GO:0005737//cytoplasm;GO:0044446//intracellular organelle part;GO:0009526//plastid envelope;GO:0043231//intracellular membrane-bounded organelle;GO:0044424//intracellular part;GO:0044444//cytoplasmic part;GO:0005622//intracellular…	-	-
Unigene0004251	bisque4	341.201	28.441	31.5981	30.6128	28.3556	23.5775	17.3587	35.3026	29.5086	36.5649	35.7107	35.0601	34.2342	16.8972	16.3697	15.2546	25.1246	23.6225	21.5051	VHA-F	PREDICTED: V-type proton ATPase subunit F [Vitis vinifera]	Cellular Processes;Metabolism	Transport and catabolism;Energy metabolism	ko00190//Oxidative phosphorylation;ko04145//Phagosome	K02151	GO:0016469//proton-transporting two-sector ATPase complex;GO:0016020//membrane;GO:0044425//membrane part;GO:0043234//protein complex;GO:0098796//membrane protein complex;GO:0032991//macromolecular complex;GO:0033176//proton-transporting V-type ATPase complex	GO:0015077//monovalent inorganic cation transmembrane transporter activity;GO:0015075//ion transmembrane transporter activity;GO:0008324//cation transmembrane transporter activity;GO:0005215//transporter activity;GO:0022857//transmembrane transporter activity;GO:0022890//inorganic cation transmembrane transporter activity;GO:0022891//substrate-specific transmembrane transporter activity;GO:001507…	GO:0044699//single-organism process;GO:1902600//hydrogen ion transmembrane transport;GO:0006812//cation transport;GO:0044763//single-organism cellular process;GO:0015672//monovalent inorganic cation transport;GO:0044765//single-organism transport;GO:0006810//transport;GO:0098655//cation transmembrane transport;GO:0051179//localization;GO:0055085//transmembrane transport;GO:0051234//establishment …
Unigene0004281	bisque4	466.78	1.734	1.733	1.1217	2.408	2.4448	4.2632	1.5194	1.9835	1.0939	1.6441	1.3272	0.9038	6.0004	5.7207	4.5126	4.3288	4.1186	4.1293	PCMP-H12	pentatricopeptide repeat-containing protein At3g62890-like [Asparagus officinalis]	-	-	-	-	-	-	-
Unigene0004286	bisque4	136.398	2.9911	3.8261	0.9884	2.3546	2.28	8.5496	2.3984	3.8743	0.8768	0.9386	1.3283	0.8698	5.4825	5.0838	1.1319	2.5194	2.1837	2.4775	At3g47570	LRR receptor-like serine/threonine-protein kinase EFR [Asparagus officinalis]	-	-	-	-	-	-	-
Unigene0004291	bisque4	352.075	2.9719	4.2753	5.147	5.1915	7.0253	11.9004	3.7501	5.5927	3.2189	4.5308	3.5305	4.5632	21.507	18.7383	19.6786	6.3163	7.8687	5.94	ATPA	ATPase subunit 1 (mitochondrion) [Nelumbo nucifera]	Metabolism	Energy metabolism	ko00190//Oxidative phosphorylation	K02132	GO:0031090//organelle membrane;GO:0016020//membrane;GO:0031975//envelope;GO:0044422//organelle part;GO:0044425//membrane part;GO:0043231//intracellular membrane-bounded organelle;GO:0016469//proton-transporting two-sector ATPase complex;GO:0043229//intracellular organelle;GO:0043234//protein complex;GO:0043226//organelle;GO:0032991//macromolecular complex;GO:0044446//intracellular organelle part;…	GO:0042623//ATPase activity, coupled;GO:0097159//organic cyclic compound binding;GO:0003824//catalytic activity;GO:0005215//transporter activity;GO:0042625//ATPase coupled ion transmembrane transporter activity;GO:0016818//hydrolase activity, acting on acid anhydrides, in phosphorus-containing anhydrides;GO:0022892//substrate-specific transporter activity;GO:0008324//cation transmembrane transpor…	GO:0042455//ribonucleoside biosynthetic process;GO:0008152//metabolic process;GO:0006163//purine nucleotide metabolic process;GO:0044710//single-organism metabolic process;GO:0044763//single-organism cellular process;GO:0009123//nucleoside monophosphate metabolic process;GO:1902600//hydrogen ion transmembrane transport;GO:0018130//heterocycle biosynthetic process;GO:0006810//transport;GO:0015672/…
Unigene0004298	bisque4	330.654	0.6043	0.5967	1.0563	2.7577	1.9952	18.0563	1.1088	11.4985	1.1018	1.0626	0.6575	0.7184	18.3707	19.7252	3.6349	4.6278	6.9582	6.2826	--	--	-	-	-	-	-	-	-
Unigene0004330	bisque4	372.805	1.4947	1.1449	0.9966	3.7566	4.3529	8.2056	3.5626	6.2888	3.3598	1.4361	0.3815	0.3135	27.4156	21.8654	12.8917	10.2815	11.7351	11.899	APUM11	PREDICTED: pumilio homolog 2-like [Phoenix dactylifera]	-	-	-	-	-	-	-
Unigene0004339	bisque4	177.575	5.9691	5.9474	7.3489	3.3454	2.4407	7.6554	3.982	9.4881	4.4757	6.3073	5.9301	8.4237	26.4794	18.3545	15.5681	6.86	10.0011	8.4375	psbC	photosystem II CP43 chlorophyll apoprotein, partial (plastid) [Hosta ventricosa]	Metabolism	Energy metabolism	ko00195//Photosynthesis	K02705	-	-	-
Unigene0004345	bisque4	109.781	19.5413	19.0291	19.9806	20.8458	18.4662	15.551	14.8564	18.3536	18.1669	22.5794	19.7882	20.0131	13.8825	11.6817	14.6289	21.2909	20.5171	19.8245	IMDH2	3-isopropylmalate dehydrogenase 2, chloroplastic-like [Asparagus officinalis]	Metabolism	Carbohydrate metabolism;Global and Overview;Amino acid metabolism	ko01230//Biosynthesis of amino acids;ko01210//2-Oxocarboxylic acid metabolism;ko00290//Valine, leucine and isoleucine biosynthesis;ko00660//C5-Branched dibasic acid metabolism	K00052	GO:0044464//cell part;GO:0044424//intracellular part;GO:0005622//intracellular;GO:0005623//cell	GO:1901363//heterocyclic compound binding;GO:0016491//oxidoreductase activity;GO:0036094//small molecule binding;GO:0000166//nucleotide binding;GO:0016614//oxidoreductase activity, acting on CH-OH group of donors;GO:0005488//binding;GO:0043167//ion binding;GO:0097159//organic cyclic compound binding;GO:0016616//oxidoreductase activity, acting on the CH-OH group of donors, NAD or NADP as acceptor;…	GO:0044710//single-organism metabolic process;GO:0044237//cellular metabolic process;GO:1901605//alpha-amino acid metabolic process;GO:0046394//carboxylic acid biosynthetic process;GO:0006520//cellular amino acid metabolic process;GO:0006082//organic acid metabolic process;GO:1901576//organic substance biosynthetic process;GO:0006551//leucine metabolic process;GO:1901564//organonitrogen compound …
Unigene0004375	bisque4	390.046	5.6476	2.7312	3.756	4.7856	5.1812	13.3745	2.0471	4.8312	1.5316	5.6382	3.3634	2.3718	13.018	11.7329	7.5792	8.1096	6.3268	6.0291	Os03g0733400	transposase, partial [Oryza sativa Japonica Group]	-	-	-	-	-	-	-
Unigene0004382	bisque4	163.524	10.4162	8.2479	7.6925	8.732	10.2936	20.7287	4.189	10.6475	4.6549	9.0506	7.1227	4.8994	11.5325	14.8641	13.8378	11.9321	10.8795	9.1115	Os09g0247700	auxin transport protein BIG [Asparagus officinalis]	-	-	-	-	GO:0044425//membrane part;GO:0044444//cytoplasmic part;GO:0005622//intracellular;GO:0005911//cell-cell junction;GO:0016020//membrane;GO:0031224//intrinsic component of membrane;GO:0005623//cell;GO:0030054//cell junction;GO:0044464//cell part;GO:0044424//intracellular part;GO:0005737//cytoplasm	GO:0043167//ion binding;GO:0005488//binding;GO:0043169//cation binding;GO:0003824//catalytic activity;GO:0016740//transferase activity;GO:0019787//ubiquitin-like protein transferase activity	GO:0009914//hormone transport;GO:0044763//single-organism cellular process;GO:0000902//cell morphogenesis;GO:0007154//cell communication;GO:0044260//cellular macromolecule metabolic process;GO:0051234//establishment of localization;GO:0071495//cellular response to endogenous stimulus;GO:0003006//developmental process involved in reproduction;GO:0071704//organic substance metabolic process;GO:0009…
Unigene0004392	bisque4	18.6057	1.3712	1.6432	1.6043	0.9296	0.5112	1.0384	1.4677	2.0267	0.541	1.925	1.7056	1.9836	4.0728	1.9466	1.2956	0.614	0.4508	0.7943	--	--	-	-	-	-	-	-	-
Unigene0004426	bisque4	459.384	10.9482	11.003	8.871	24.123	21.9136	41.0456	21.2167	21.5978	13.6814	11.8712	14.2227	11.3336	53.2952	55.8495	39.2968	38.6225	37.5569	36.0818	--	DEAD-box ATP-dependent RNA helicase 53-like [Asparagus officinalis]	-	-	-	-	-	-	-
Unigene0004431	bisque4	368.499	16.8125	15.4735	13.0948	16.1484	16.9134	23.0176	16.4292	20.9367	14.068	14.3318	14.4572	13.6852	25.062	24.4955	18.1691	18.9141	19.1697	21.4238	At3g02290	probable E3 ubiquitin-protein ligase RHB1A isoform X1 [Asparagus officinalis]	-	-	-	-	-	-	-
Unigene0004438	bisque4	270.352	0.4937	0.6204	0.3531	7.3956	7.7998	16.7647	0.6726	1.387	1.5277	0.9866	0.4274	0.7471	37.6557	24.7419	40.8385	4.1679	3.7842	4.0726	--	--	-	-	-	-	-	-	-
Unigene0004475	bisque4	232.744	1.6675	2.5266	1.7824	2.4154	2.4047	3.9286	2.3478	2.1186	1.9918	1.8496	2.2227	1.8503	3.2808	3.3186	2.5008	2.9224	2.5313	3.3582	mcfB	PREDICTED: mitochondrial substrate carrier family protein B [Amborella trichopoda]	-	-	-	-	-	-	-
Unigene0004489	bisque4	236.827	1.9547	3.3775	2.1432	2.5993	1.8558	3.9065	2.5868	2.9539	2.5326	1.6874	2.6055	2.3661	4.2906	5.1821	2.57	3.6404	2.9964	3.3927	ZMYM1	PREDICTED: zinc finger MYM-type protein 1-like [Citrus sinensis]	-	-	-	-	-	-	-
Unigene0004497	bisque4	57.2619	0.4981	1.205	1.0884	2.722	2.985	2.8707	0.4266	1.327	3.2319	2.5841	2.0395	1.6582	3.9753	2.8345	4.195	2.7182	0.923	1.6008	--	--	-	-	-	-	-	-	-
Unigene0004502	bisque4	326.165	3.1803	1.8435	1.8291	9.1245	8.3429	36.8945	0.5271	6.6027	1.9204	3.9688	0.9182	1.2901	26.8695	22.2919	12.7147	22.686	17.8308	17.628	--	--	-	-	-	-	-	-	-
Unigene0004508	bisque4	219.632	9.4124	10.4409	7.0582	7.815	10.0965	12.2767	7.7116	8.8533	7.4155	10.8299	6.4723	5.265	13.0775	14.9289	9.7856	12.8482	13.1344	11.0929	--	--	-	-	-	-	-	-	-
Unigene0004558	bisque4	334.934	178.654	195.408	199.948	393.685	341.041	479.687	248.147	285.775	175.448	249.718	249.518	192.083	649.172	716.007	545.827	611.66	567.131	614.08	At5g42250	PREDICTED: alcohol dehydrogenase-like 7 isoform X1 [Phoenix dactylifera]	Metabolism	Lipid metabolism;Global and Overview;Carbohydrate metabolism;Amino acid metabolism	ko01200//Carbon metabolism;ko00010//Glycolysis / Gluconeogenesis;ko00071//Fatty acid degradation;ko00350//Tyrosine metabolism;ko01220//Degradation of aromatic compounds	K00121	-	GO:0043169//cation binding;GO:0003824//catalytic activity;GO:0043167//ion binding;GO:0005488//binding	GO:0044699//single-organism process;GO:0044710//single-organism metabolic process;GO:0008152//metabolic process
Unigene0004566	bisque4	262.575	1.6067	2.1051	1.0648	2.7163	2.7357	2.751	1.7954	2.6528	0.939	1.5369	2.3367	1.3714	4.3355	4.5211	2.6829	2.8565	3.6643	3.3544	--	Phosphoglycerate kinase, cytosolic [Anthurium amnicola]	-	-	-	-	-	-	-
Unigene0004639	bisque4	212.126	16.1436	16.5478	15.0055	30.9596	52.341	52.796	19.6917	22.5421	21.749	15.1994	13.209	13.8546	42.0827	42.4013	46.1165	36.8645	35.195	37.4783	mdj1	chaperone protein dnaJ GFA2, mitochondrial-like [Asparagus officinalis]	-	-	-	-	-	-	-
Unigene0004658	bisque4	122.227	1.4025	2.3224	1.0214	1.2773	0.8004	1.7461	2.2518	2.4907	1.8646	0.411	0.8902	1.1888	4.9025	5.1955	0.6419	2.1257	3.1401	1.657	--	--	-	-	-	-	-	-	-
Unigene0004679	bisque4	339.84	0.6891	0.2178	0.2644	2.0911	3.6975	6.9949	0.7376	0.6626	0.3218	0.4138	0.24	0.1399	12.0882	12.4324	13.3227	1.7215	2.0554	1.2549	--	NAC domain-containing protein 89-like [Asparagus officinalis]	-	-	-	-	-	-	-
Unigene0004682	bisque4	301.603	4.8032	3.4617	4.1543	12.4901	16.7875	30.8873	1.9979	4.5082	4.6322	5.0546	3.9334	3.4518	29.7394	22.5028	34.1702	10.8161	8.5773	9.9264	--	--	-	-	-	-	-	-	-
Unigene0004683	bisque4	366.943	1.1902	0.9241	1.1587	3.4322	6.2419	16.3988	0.8869	0.8027	0.9614	1.4703	0.961	0.9891	18.8814	17.7744	17.5961	3.1151	3.0847	2.321	--	protein YIF1B-B-like isoform X2 [Asparagus officinalis]	-	-	-	-	-	-	-
Unigene0004684	bisque4	290.107	0.5767	0.5749	0.504	1.3052	2.3164	2.651	0.4273	0.3782	0.0944	1.2091	0.3379	0.6563	4.6747	3.5102	4.9944	1.6986	0.9453	1.2998	--	--	-	-	-	-	-	-	-
Unigene0004686	bisque4	250.134	4.1465	3.3685	4.4893	8.6885	10.4896	15.1241	2.3848	6.8584	6.3191	3.2648	3.9479	7.2104	20.3249	16.9473	26.6816	6.8724	7.2819	7.6042	--	--	-	-	-	-	-	-	-
Unigene0004689	bisque4	273.427	0.6331	0.2051	1.1757	0.5987	0.8806	5.5735	0	0.1686	0	1.2524	0.5274	0	3.8051	4.7842	3.6217	1.5908	1.393	0.2244	--	--	-	-	-	-	-	-	-
Unigene0004690	bisque4	342.913	1.6221	0.4671	0.2835	1.5454	2.6845	7.1549	1.0417	1.3828	1.3802	0.9508	0.6178	0.5	7.302	8.3646	8.9086	1.6563	2.3043	1.942	--	--	-	-	-	-	-	-	-
Unigene0004696	bisque4	316.184	0.3501	0	0.3672	2.8253	2.0978	5.6039	0.6745	0.8953	1.117	0.3694	0	0.259	6.9484	5.5403	7.8188	1.2065	1.7514	0.9926	--	--	-	-	-	-	-	-	-
Unigene0004697	bisque4	337.324	1.1254	1.5469	1.1177	6.4508	6.9191	13.921	3.3402	2.8891	2.5573	1.7092	0.828	1.5137	18.6324	17.9656	21.5867	3.8688	3.8864	3.4813	--	--	-	-	-	-	-	-	-
Unigene0004699	bisque4	286.917	1.6345	0.9628	1.8181	4.0597	8.3315	14.0335	2.7834	1.5042	1.7385	2.0903	0.7074	1.0992	14.5943	13.8056	21.0139	4.7652	3.9235	3.8622	--	--	-	-	-	-	-	-	-
Unigene0004700	bisque4	319.208	0.642	0.3081	0.4364	3.0582	4.7628	6.0897	0.6108	0.8361	0.4552	0.7526	0.6112	0.6596	7.0059	5.5175	7.9657	2.5948	2.2469	1.8877	--	--	-	-	-	-	-	-	-
Unigene0004701	bisque4	346.894	0.6781	0.3627	0.7056	7.6011	11.4166	18.7123	2.5232	1.6861	2.7477	0.4259	0.4612	0.9555	34.3266	26.6434	31.3912	4.5751	4.2484	4.4256	--	--	-	-	-	-	-	-	-
Unigene0004702	bisque4	304.4	2.0578	3.9705	1.8584	5.4781	9.8059	11.4192	1.395	1.0964	1.5321	1.9299	2.6777	1.9028	17.6147	14.0267	16.8269	3.1519	3.5588	3.3713	--	--	-	-	-	-	-	-	-
Unigene0004708	bisque4	158.463	2.1353	0.5203	1.8662	1.703	1.078	3.9731	0.2344	0.1167	0.0582	1.9737	1.0947	0.5063	5.3775	2.5313	3.007	2.0441	1.8261	1.449	--	--	-	-	-	-	-	-	-
Unigene0004711	bisque4	329.928	0.7732	0.6012	1.0136	2.73	4.3685	9.324	0.6621	0.8239	1.2336	1.3597	0.5153	0.429	12.8944	8.5243	12.881	2.6647	3.5102	2.4847	--	--	-	-	-	-	-	-	-
Unigene0004712	bisque4	203.149	0.4013	0.0991	0.4009	3.0847	4.6135	4.9559	1.9024	2.6881	2.7441	0.3025	0.3821	0.2121	6.1005	4.078	5.7204	1.427	1.2748	0.5419	--	--	-	-	-	-	-	-	-
Unigene0004725	bisque4	245.927	4.8013	2.5652	4.5827	5.5233	7.5711	19.6859	0.541	1.481	1.1423	6.9987	3.8495	2.4534	19.8426	13.5926	21.5115	6.471	6.5553	5.0157	--	--	-	-	-	-	-	-	-
Unigene0004728	bisque4	305.805	1.7904	1.289	1.1301	8.0691	9.5364	24.626	0.7453	2.3318	1.5869	1.7928	1.3732	1.3336	56.2755	53.9006	60.8643	6.7129	6.2664	5.9227	--	--	-	-	-	-	-	-	-
Unigene0004729	bisque4	341.019	0.5239	0.3395	0.4006	1.8718	0.897	3.8438	0	0.2791	0.1393	0.4606	0.1871	0.3028	8.4422	5.939	7.0735	1.6927	1.5169	1.3618	--	--	-	-	-	-	-	-	-
Unigene0004813	bisque4	149.17	8.3176	8.3631	6.3001	7.5117	9.1409	15.453	5.8505	7.6982	4.2969	7.6753	6.3203	4.3802	9.1905	11.5785	7.6425	8.8268	9.4381	11.051	pgk2	2-phosphoglycerate kinase [Ananas comosus]	-	-	-	-	-	-	-
Unigene0004848	bisque4	317.586	0.1196	0.1034	0	1.9109	3.0723	5.2344	0.3842	1.2748	0.7634	0.3156	0.3417	0.1106	11.9949	7.5519	11.2791	2.8631	1.5517	2.9399	--	--	-	-	-	-	-	-	-
Unigene0004899	bisque4	174.958	0.2554	0.2206	0.3348	2.7906	8.0878	9.5376	3.1432	3.1291	4.0739	0	0.6078	0.5903	6.9232	6.2433	6.194	3.3	2.0109	3.3789	--	--	-	-	-	-	-	-	-
Unigene0004999	bisque4	139.311	19.5015	21.2598	16.4556	52.011	36.5164	26.007	3.3189	10.2355	9.5428	20.9515	29.4971	11.9809	55.8061	78.6919	57.2717	23.5441	21.4905	23.3082	CESA8	PREDICTED: probable cellulose synthase A catalytic subunit 8 [UDP-forming] [Phoenix dactylifera]	-	-	-	-	GO:0031224//intrinsic component of membrane;GO:0016020//membrane;GO:0044425//membrane part	GO:0016740//transferase activity;GO:0046914//transition metal ion binding;GO:0016757//transferase activity, transferring glycosyl groups;GO:0016759//cellulose synthase activity;GO:0003824//catalytic activity;GO:0046872//metal ion binding;GO:0046527//glucosyltransferase activity;GO:0005488//binding;GO:0016758//transferase activity, transferring hexosyl groups;GO:0043169//cation binding;GO:0043167/…	GO:0005975//carbohydrate metabolic process;GO:0005976//polysaccharide metabolic process;GO:0016043//cellular component organization;GO:0044262//cellular carbohydrate metabolic process;GO:0051273//beta-glucan metabolic process;GO:0009987//cellular process;GO:0044237//cellular metabolic process;GO:0044042//glucan metabolic process;GO:0043170//macromolecule metabolic process;GO:0044238//primary meta…
Unigene0005040	bisque4	437.007	0.6148	1.3075	1.2194	2.4849	3.3401	6.107	1.8984	2.6962	1.157	1.5802	1.3509	1.5306	11.0323	11.4374	9.3725	6.7007	5.3458	5.1854	AtMg00640	PREDICTED: ATP synthase protein MI25 [Ricinus communis]	-	-	-	-	GO:0005623//cell;GO:0005622//intracellular;GO:0044424//intracellular part;GO:0043229//intracellular organelle;GO:0043227//membrane-bounded organelle;GO:0043231//intracellular membrane-bounded organelle;GO:0044464//cell part;GO:0043226//organelle	GO:0022892//substrate-specific transporter activity;GO:0022890//inorganic cation transmembrane transporter activity;GO:0015077//monovalent inorganic cation transmembrane transporter activity;GO:0022857//transmembrane transporter activity;GO:0008324//cation transmembrane transporter activity;GO:0015075//ion transmembrane transporter activity;GO:0005215//transporter activity;GO:0022891//substrate-s…	GO:0006753//nucleoside phosphate metabolic process;GO:0006164//purine nucleotide biosynthetic process;GO:0055086//nucleobase-containing small molecule metabolic process;GO:0009117//nucleotide metabolic process;GO:0009123//nucleoside monophosphate metabolic process;GO:0009167//purine ribonucleoside monophosphate metabolic process;GO:0009141//nucleoside triphosphate metabolic process;GO:0009152//pu…
Unigene0005104	bisque4	381.947	0.0565	0.1464	0.2221	0.546	0.8703	3.4658	0.6046	0.8727	0.4205	0.4469	0.1613	0.1045	4.0161	4.5697	1.9387	3.9741	3.2705	2.6959	--	--	-	-	-	-	-	-	-
Unigene0005105	bisque4	127.158	7.3169	4.387	3.8438	1.0084	0.9926	6.6989	3.7233	3.5362	0.1276	4.0779	3.8829	4.8432	23.3985	17.4897	3.1474	0.1531	0.1852	0.5669	--	--	-	-	-	-	-	-	-
Unigene0005170	bisque4	15.4728	1.3155	2.5003	2.1844	1.6588	2.59	1.5442	0.4224	1.8222	3.2179	2.7758	1.6282	3.1625	0.6729	1.1696	1.9266	1.0074	0.8531	2.8596	--	--	-	-	-	-	-	-	-
Unigene0005191	bisque4	391.626	0	0.1947	0.1688	7.144	4.5742	36.6873	8.8549	18.4537	2.6705	0.4528	0.2452	0	37.8072	41.3835	8.4563	22.3715	23.7689	22.0881	--	--	-	-	-	-	-	-	-
Unigene0005279	bisque4	365.794	0.9222	0.7457	0.9817	2.0476	1.7206	6.2963	0.6708	1.6505	0.503	0.7485	0.4953	0.656	4.7299	4.3206	2.4135	3.124	2.7277	2.5256	--	--	-	-	-	-	-	-	-
Unigene0005324	bisque4	125.073	13.7586	15.1132	7.1117	11.335	9.5905	24.7088	15.2739	18.0958	9.4909	12.5118	7.2984	6.6155	15.8059	22.9624	9.3555	17.5363	18.1009	18.8746	OsI_07785	PREDICTED: NAP1-related protein 2 isoform X6 [Elaeis guineensis]	-	-	-	-	-	-	-
Unigene0005399	bisque4	198.894	1.0967	1.1054	1.1981	1.114	1.2908	1.8042	0.4402	0.9738	0.1944	1.1651	1.3052	0.338	2.1505	3.7376	2.5514	2.4496	1.016	1.4684	--	--	-	-	-	-	-	-	-
Unigene0005645	bisque4	270.023	3.7031	4.0288	3.8091	6.1237	6.066	6.5864	3.5233	5.2288	5.2839	4.904	4.6865	3.3396	7.0628	8.6036	8.0347	6.1417	6.2405	6.1503	--	vitellogenin-2-like isoform X2 [Ananas comosus]	-	-	-	-	-	-	-
Unigene0005662	bisque4	301.833	0.1785	0.6939	0.546	2.8509	3.5523	8.095	2.4119	3.2332	1.3526	0.5885	0.2337	0.2063	7.1217	6.0301	3.2879	2.1785	1.9843	2.2352	--	--	-	-	-	-	-	-	-
Unigene0005707	bisque4	170.691	0.5982	1.1369	0.4182	0	0.9217	2.0427	0.3842	1.2748	1.1452	0.7363	0.7973	0.6637	2.5703	4.0419	1.2046	3.8938	2.3276	1.8092	--	--	-	-	-	-	-	-	-
Unigene0005717	bisque4	398.938	5.8263	7.0081	6.6393	7.2252	7.7155	15.7673	4.7548	7.0316	4.1426	3.7359	5.3941	4.9112	20.5503	24.956	12.3751	15.808	18.7586	16.3988	ACBP3	acyl-CoA-binding domain-containing protein 3-like [Asparagus officinalis]	-	-	-	-	-	-	-
Unigene0005745	bisque4	64.7329	4.3293	4.94	8.3527	5.0129	3.776	2.6151	5.5958	6.093	8.0798	4.8838	6.3774	7.6287	4.3458	4.067	4.7105	5.0828	4.7678	3.9375	--	PREDICTED: agamous-like MADS-box protein AGL29 [Ziziphus jujuba]	-	-	-	-	-	-	-
Unigene0005774	bisque4	213.666	2.6055	2.7385	1.6825	1.7579	1.8895	8.0228	2.8067	2.8118	0.8473	2.0574	1.3431	1.1202	4.3806	5.6955	2.309	2.9709	3.644	3.2626	--	--	-	-	-	-	-	-	-
Unigene0005777	bisque4	227.553	5.0695	4.1962	3.2102	3.4962	3.742	19.9231	1.4947	5.8225	1.1623	5.2047	2.8614	1.5438	9.0378	13.8727	5.4184	8.4274	9.1124	7.8903	At5g63020	PREDICTED: probable disease resistance protein At5g63020 [Citrus sinensis]	Organismal Systems	Environmental adaptation	ko04626//Plant-pathogen interaction	K13459	-	-	-
Unigene0005784	bisque4	310.056	1.4031	1.1744	0.6898	1.1059	1.0135	9.3119	1.3611	3.0838	0.513	0.8867	1.2942	0.1622	5.9217	8.3818	1.485	2.9383	2.5187	3.2326	RPS5	disease resistance protein RPS5-like [Ananas comosus]	Organismal Systems	Environmental adaptation	ko04626//Plant-pathogen interaction	K13459	-	-	-
Unigene0005812	bisque4	42.3992	2.5692	1.4524	2.7444	2.7198	2.9596	5.2467	1.8334	2.4335	1.4507	3.2072	1.812	2.493	3.4723	2.6509	2.584	3.1579	3.9379	3.0879	RPS2	PREDICTED: probable disease resistance protein At1g61300 [Elaeis guineensis]	Organismal Systems	Environmental adaptation	ko04626//Plant-pathogen interaction	K13459	-	-	-
Unigene0005821	bisque4	16.6914	1.7791	2.0289	1.6793	3.5297	4.843	1.2151	1.0664	0.2275	2.8384	2.3151	3.8621	4.672	4.0772	4.429	6.9048	1.9756	1.945	2.825	HIDM	probable carboxylesterase 1 isoform X2 [Asparagus officinalis]	-	-	-	-	-	-	-
Unigene0005826	bisque4	382.953	65.3783	66.6335	59.9855	54.005	69.1042	92.2517	48.0554	67.9479	39.4714	50.4638	58.5153	44.7095	104.88	114.614	79.3706	92.2037	89.3894	93.7282	ASD1	alpha-L-arabinofuranosidase 1-like isoform X1 [Asparagus officinalis]	Metabolism	Carbohydrate metabolism	ko00520//Amino sugar and nucleotide sugar metabolism	K01209	-	GO:0016798//hydrolase activity, acting on glycosyl bonds;GO:0004553//hydrolase activity, hydrolyzing O-glycosyl compounds;GO:0016787//hydrolase activity;GO:0003824//catalytic activity	-
Unigene0005833	bisque4	385.51	0.1506	0.3687	0.3071	1.53	0.967	2.5449	0.6717	1.6317	0.7209	0.4635	0.239	0.3018	3.4928	3.7049	1.7923	2.355	2.663	2.7167	At4g19890	PREDICTED: pentatricopeptide repeat-containing protein At5g41170, mitochondrial-like [Phoenix dactylifera]	-	-	-	-	-	-	-
Unigene0005838	bisque4	139.186	10.7898	7.0757	3.7939	1.9382	2.0479	18.9676	1.5127	3.0581	0.9798	2.8202	1.8461	1.3871	13.383	13.3368	3.3907	3.6292	2.8019	3.369	--	PREDICTED: glucan endo-1,3-beta-glucosidase-like [Elaeis guineensis]	-	-	-	-	-	-	-
Unigene0005854	bisque4	455.19	4.6767	4.972	3.4027	6.5366	6.52	13.5671	5.5039	7.8984	3.2476	3.7626	3.3071	2.7185	14.6444	16.9649	8.0732	11.9204	11.1686	11.2222	Os01g0495900	CRS2-associated factor 1, chloroplastic [Asparagus officinalis]	-	-	-	-	-	-	-
Unigene0005888	bisque4	10.4909	352.53	331.547	520.254	465.935	362.791	457.351	532.923	497.931	495.737	661.899	726.16	516.638	320.774	425.169	400.876	532.117	557.089	548.802	At3g17210	stress-response A/B barrel domain-containing protein HS1-like [Asparagus officinalis]	-	-	-	-	-	-	-
Unigene0005983	bisque4	120.491	2.1181	1.1965	1.2816	1.7806	1.9527	3.3036	0.9592	1.7362	0.8665	2.7219	1.1635	0.5273	2.3337	3.1869	3.3556	1.6377	2.4907	2.618	RUB3	PREDICTED: polyubiquitin-like [Nicotiana tabacum]	-	-	-	-	GO:0044425//membrane part;GO:0031224//intrinsic component of membrane;GO:0016020//membrane	-	GO:0051234//establishment of localization;GO:0051179//localization
Unigene0006017	bisque4	1.83669	6.1363	17.2615	15.7456	9.8632	9.9594	7.1247	8.4598	7.428	9.346	9.1503	4.9544	6.5819	12.8574	11.1733	17.21	10.8556	8.6869	8.3517	--	PREDICTED: ELMO domain-containing protein E-like [Phoenix dactylifera]	-	-	-	-	-	-	-
Unigene0006051	bisque4	220.103	2.1884	2.1202	2.1858	3.837	3.024	14.2956	3.4634	9.2609	1.2635	3.3671	1.9496	1.3586	10.9707	8.936	3.9776	6.2398	5.17	6.4562	--	--	-	-	-	-	-	-	-
Unigene0006066	bisque4	159.681	2.549	1.5068	1.407	6.6541	7.752	7.8027	2.3694	3.5024	4.138	0.9437	1.2773	1.0544	8.0296	10.7351	18.9115	7.3204	6.1526	8.2421	--	--	-	-	-	-	-	-	-
Unigene0006074	bisque4	253.869	4.6157	4.9182	5.2442	7.8899	3.6219	20.0313	10.1282	12.624	2.0455	9.74	5.1271	5.7618	27.5471	19.5614	7.1121	11.1938	9.408	8.0709	--	--	-	-	-	-	-	-	-
Unigene0006097	bisque4	13.5207	2.0308	4.1589	3.1553	2.9086	3.992	2.2475	2.1737	2.5647	4.7199	4.8276	2.3632	1.8778	2.0777	1.0031	4.6817	1.152	2.3693	1.8484	--	GATA transcription factor 16-like isoform X2 [Asparagus officinalis]	-	-	-	-	-	-	-
Unigene0006154	bisque4	286.274	0.3174	0.4113	0	1.8008	0.4754	6.3501	5.0954	4.4807	0.7595	0.4185	0.1511	0	16.4779	13.2614	1.6703	3.4937	3.8958	4.3493	--	--	-	-	-	-	-	-	-
Unigene0006222	bisque4	153.36	1.7141	0.9424	0.8171	0.393	0.1334	4.4068	1.4178	3.487	0.1657	1.7812	1.0386	0.2161	3.906	4.2257	0.9272	1.0442	1.5159	0.9574	--	--	-	-	-	-	-	-	-
Unigene0006244	bisque4	316.282	1.3594	1.6623	1.7364	1.3362	2.0409	2.5889	1.1193	1.2034	0.7563	0.5516	0.1991	0.5995	3.9369	4.3323	2.7374	1.7017	1.2594	1.5022	RPS7	ribosomal protein S7 (mitochondrion) [Nelumbo nucifera]	Genetic Information Processing	Translation	ko03010//Ribosome	K02992	GO:0044424//intracellular part;GO:0005737//cytoplasm;GO:0009536//plastid;GO:0030529//intracellular ribonucleoprotein complex;GO:0005840//ribosome;GO:0000313//organellar ribosome;GO:0044464//cell part;GO:0015935//small ribosomal subunit;GO:0005622//intracellular;GO:1990904//ribonucleoprotein complex;GO:0044444//cytoplasmic part;GO:0043229//intracellular organelle;GO:0000314//organellar small ribos…	GO:0003676//nucleic acid binding;GO:0097159//organic cyclic compound binding;GO:0005198//structural molecule activity;GO:0005488//binding;GO:0003723//RNA binding;GO:1901363//heterocyclic compound binding	GO:0071704//organic substance metabolic process;GO:0009987//cellular process;GO:0044238//primary metabolic process;GO:0008152//metabolic process;GO:0043170//macromolecule metabolic process;GO:0010467//gene expression;GO:0044237//cellular metabolic process;GO:0044260//cellular macromolecule metabolic process
Unigene0006251	bisque4	340.121	1.865	1.2435	1.3465	1.0225	1.1106	2.7041	1.584	1.3825	0.5175	1.9606	1.1387	1.0309	3.6295	3.6407	2.4864	2.4645	2.1786	1.7819	--	PREDICTED: uncharacterized protein LOC107854112 [Capsicum annuum]	-	-	-	-	-	-	-
Unigene0006252	bisque4	110.564	0.9329	1.5544	1.223	1.0644	0.9698	2.9157	0.5706	0.213	0	1.6991	1.5227	2.2799	5.0451	3.4363	1.7079	0.2552	1.173	0.5039	--	--	-	-	-	-	-	-	-
Unigene0006258	bisque4	28.8103	1.7464	2.5951	3.0526	2.7601	2.9301	3.0564	3.7386	1.6376	2.2289	2.3953	2.7269	2.7775	6.2892	2.298	4.9235	2.8086	2.2652	2.1788	--	DNA ligase, partial [Anthurium amnicola]	-	-	-	-	-	-	-
Unigene0006301	bisque4	329.898	16.2286	20.3098	22.7634	35.2579	43.506	44.8287	33.0973	20.7088	26.4237	24.0162	21.7465	23.5281	66.3457	59.7334	62.9649	30.4956	34.1547	32.5711	CPN60A1	rubisco large subunit-binding protein subunit alpha, partial [Oryza sativa Indica Group]	-	-	-	-	-	-	-
Unigene0006330	bisque4	379.501	1.2907	0.676	0.7966	2.2446	1.0565	6.0603	0.4058	0.9541	0.2917	1.2483	1.1136	0.7459	15.0204	12.1062	7.1992	3.2201	2.2421	2.577	--	--	-	-	-	-	-	-	-
Unigene0006377	bisque4	189.753	2.3375	0.9723	0.3783	4.7306	6.6698	7.2062	1.8533	1.1992	1.4732	0.4567	0.577	1.9212	26.3946	36.7149	42.5539	1.8233	2.2458	2.2911	--	--	-	-	-	-	-	-	-
Unigene0006397	bisque4	167.889	5.5079	5.9437	3.1062	4.3857	5.4622	9.4932	5.1169	5.5812	3.4265	3.4904	3.0277	3.1519	8.0593	9.2396	5.2509	3.1437	3.6395	3.4968	--	PREDICTED: wiskott-Aldrich syndrome protein homolog 1 isoform X1 [Elaeis guineensis]	-	-	-	-	-	-	-
Unigene0006426	bisque4	338.214	1.9204	2.0051	1.1219	1.6921	1.5208	2.9809	1.407	1.915	0.8083	2.1399	1.2613	1.3294	3.3306	3.3417	2.2466	2.9591	2.5594	2.6207	HDA5	histone deacetylase 5-like [Asparagus officinalis]	-	-	-	-	-	-	-
Unigene0006491	bisque4	240.599	1.1333	2.203	1.3	0.3573	0.4244	3.9306	2.1229	1.0567	0.3767	1.121	1.1465	0.1965	4.0582	5.3529	0.8429	3.1191	1.4437	2.4771	--	--	-	-	-	-	-	-	-
Unigene0006517	bisque4	139.261	1.5257	0.3295	0.5	1.1757	1.306	4.681	0.8165	0.8806	0.5409	1.8445	1.6947	0.5878	4.878	1.9782	3.0259	1.278	0.8835	1.5021	--	--	-	-	-	-	-	-	-
Unigene0006563	bisque4	433.761	0.9061	0.5032	1.1737	2.054	2.4378	5.0247	1.7839	2.9138	1.1702	0.8536	0.2311	0.6882	9.3697	9.1494	7.8201	4.3215	3.7777	3.4104	ATP6	ATPase subunit 6 (mitochondrion) [Sansevieria trifasciata]	Metabolism	Energy metabolism	ko00190//Oxidative phosphorylation	K02126	GO:0031224//intrinsic component of membrane;GO:0045263//proton-transporting ATP synthase complex, coupling factor F(o);GO:0031975//envelope;GO:0044446//intracellular organelle part;GO:0032991//macromolecular complex;GO:0016469//proton-transporting two-sector ATPase complex;GO:0016020//membrane;GO:0045259//proton-transporting ATP synthase complex;GO:0098796//membrane protein complex;GO:0031090//or…	GO:0008324//cation transmembrane transporter activity;GO:0015075//ion transmembrane transporter activity;GO:0015077//monovalent inorganic cation transmembrane transporter activity;GO:0022857//transmembrane transporter activity;GO:0022891//substrate-specific transmembrane transporter activity;GO:0022890//inorganic cation transmembrane transporter activity;GO:0005215//transporter activity;GO:002289…	GO:0009126//purine nucleoside monophosphate metabolic process;GO:0051234//establishment of localization;GO:0009260//ribonucleotide biosynthetic process;GO:1901135//carbohydrate derivative metabolic process;GO:0006725//cellular aromatic compound metabolic process;GO:0006807//nitrogen compound metabolic process;GO:1901566//organonitrogen compound biosynthetic process;GO:0006810//transport;GO:190257…
Unigene0006569	bisque4	82.0403	13.9952	18.8821	14.1164	16.1974	29.0483	27.5175	17.9044	13.3298	16.5165	14.6229	13.0056	18.3921	27.8525	25.9087	24.4365	9.6352	9.5915	10.2833	NIC2	nicotinamidase 2-like [Asparagus officinalis]	-	-	-	-	-	GO:0016787//hydrolase activity;GO:0004463//leukotriene-A4 hydrolase activity;GO:0016803//ether hydrolase activity;GO:0016801//hydrolase activity, acting on ether bonds;GO:0003824//catalytic activity	-
Unigene0006631	bisque4	193.676	1.0113	1.3411	1.3772	1.2654	1.8925	2.7609	1.3594	0.9774	1.4259	2.1299	1.5451	1.1961	3.8741	2.8439	3.7244	3.2872	2.593	1.7784	--	PREDICTED: hsp70-binding protein 1-like [Phoenix dactylifera]	Genetic Information Processing	Folding, sorting and degradation	ko04141//Protein processing in endoplasmic reticulum	K09562	-	-	-
Unigene0006643	bisque4	7.78903	25.9183	25.3985	25.1945	28.2148	30.8955	29.7491	21.6565	25.5309	22.2878	28.7904	22.3777	21.1701	24.0073	26.0191	26.3525	26.7773	24.2418	25.4855	SUF4	protein SUPPRESSOR OF FRI 4 [Asparagus officinalis]	-	-	-	-	-	GO:0046983//protein dimerization activity;GO:0005515//protein binding;GO:0005488//binding	GO:0065007//biological regulation;GO:0050789//regulation of biological process
Unigene0006652	bisque4	385.54	1.5377	2.2773	1.9518	1.2926	3.4787	6.4465	0.7837	2.2627	0.4673	1.4485	0.6972	1.2187	11.4991	13.2479	8.4114	3.0141	2.1708	3.5295	RPS1	ribosomal protein S1 (mitochondrion) [Cocos nucifera]	-	-	-	-	GO:0032991//macromolecular complex;GO:0030529//intracellular ribonucleoprotein complex;GO:1990904//ribonucleoprotein complex;GO:0005622//intracellular;GO:0005623//cell;GO:0044464//cell part;GO:0044424//intracellular part	-	-
Unigene0006693	bisque4	163.078	9.264	10.4122	9.0336	5.6697	6.783	13.2503	5.463	8.4891	3.7406	9.2483	9.5146	8.1299	14.5791	14.7857	8.9313	7.5032	8.6724	9.7289	Zc3hc1	Nuclear-interacting partner of ALK, partial [Anthurium amnicola]	-	-	-	-	-	-	-
Unigene0006712	bisque4	108.475	2.9171	2.0302	2.1246	5.7902	3.4683	4.0643	1.8214	3.7129	1.4651	3.0636	2.7003	3.072	5.7204	6.4119	8.5298	2.2496	2.4775	1.7615	BT2	BTB/POZ and TAZ domain-containing protein 1-like [Asparagus officinalis]	-	-	-	-	-	-	-
Unigene0006742	bisque4	199.806	3.5163	4.7594	4.4561	16.5539	16.731	15.0725	14.9924	13.2079	13.4326	4.586	4.2965	5.2023	23.4741	19.7479	22.2892	14.8111	16.3705	14.4019	--	--	-	-	-	-	-	-	-
Unigene0006752	bisque4	307.432	1.2405	0.7197	0.9021	2.4814	5.6737	10.7738	0.1066	0.357	0.4237	0.7404	0.3448	0.5275	11.4962	9.3061	7.9316	0.7801	0.7969	0.8472	--	--	-	-	-	-	-	-	-
Unigene0006756	bisque4	256.659	12.3699	9.2233	9.6828	20.2327	28.4522	22.5272	17.0111	17.4506	16.2741	14.2098	6.6057	10.8164	39.095	32.1091	43.6664	22.7822	24.2164	21.7819	HY5	PREDICTED: transcription factor HY5 [Elaeis guineensis]	Organismal Systems	Environmental adaptation	ko04712//Circadian rhythm - plant	K16241	GO:0043227//membrane-bounded organelle;GO:0043226//organelle;GO:0005623//cell;GO:0005622//intracellular;GO:0044424//intracellular part;GO:0043229//intracellular organelle;GO:0044464//cell part;GO:0043231//intracellular membrane-bounded organelle	GO:1901363//heterocyclic compound binding;GO:0005488//binding;GO:0003677//DNA binding;GO:0097159//organic cyclic compound binding;GO:0001071//nucleic acid binding transcription factor activity;GO:0003676//nucleic acid binding	GO:0019222//regulation of metabolic process;GO:0010468//regulation of gene expression;GO:0050789//regulation of biological process;GO:0060255//regulation of macromolecule metabolic process;GO:0065007//biological regulation
Unigene0006772	bisque4	271.611	6.4352	7.1773	7.1636	8.4995	8.3818	8.3474	4.7059	6.6799	6.0774	7.4994	6.4704	6.1684	12.3731	12.1581	12.6188	9.9575	8.956	9.3857	--	4Fe-4S ferredoxin, iron-sulfur binding protein [Zea mays]	-	-	-	-	-	-	-
Unigene0006780	bisque4	149.552	7.9713	7.5217	6.7196	6.0596	5.275	12.1265	4.6292	6.0241	2.6156	5.3435	8.3162	6.6389	22.9335	16.5869	7.2706	2.6789	4.0069	2.5381	--	UPF0162 protein XF_1494, partial [Anthurium amnicola]	-	-	-	-	-	-	-
Unigene0006792	bisque4	102.242	2.9959	6.0085	5.751	8.4551	7.5563	6.3942	8.3031	6.8978	6.3159	4.6097	4.1768	5.491	9.3595	12.2716	12.0954	5.1213	5.0556	4.8542	--	PREDICTED: ELMO domain-containing protein E-like [Phoenix dactylifera]	-	-	-	-	-	-	-
Unigene0006837	bisque4	183.156	2.4684	1.4707	0.9671	0.2862	0.3643	3.4517	0.7289	2.6303	0.3621	1.2723	0.6483	0.5509	20.0293	14.0002	2.3374	0.0815	0	0.0804	--	--	-	-	-	-	-	-	-
Unigene0007110	bisque4	183.176	9.279	6.2419	5.0143	8.0982	7.2761	12.9257	5.8379	6.5665	5.7256	6.8506	7.4184	5.6327	11.0152	10.0761	7.5858	8.8149	10.2374	7.766	--	--	-	-	-	-	-	-	-
Unigene0007139	bisque4	378.853	0.2827	0.3053	0.3242	2.7327	1.3309	3.5256	0.6619	0.866	0.714	0.5281	0.4542	0.1307	6.9408	7.8065	7.3741	3.5178	2.7007	3.1726	--	--	-	-	-	-	-	-	-
Unigene0007151	bisque4	149.896	0.935	0.6347	0.4669	0.6176	1.2006	2.1381	0.3574	2.9177	0.5683	0.411	0.763	0.494	2.2548	4.097	4.2792	2.2376	1.6087	1.8305	--	--	-	-	-	-	-	-	-
Unigene0007254	bisque4	139.014	0.3968	1.0286	0.8423	0.5719	0.728	2.3595	4.4905	3.7454	0.7236	1.9938	1.4574	1.1008	9.5703	5.7965	2.7503	3.7447	2.9413	2.6792	--	--	-	-	-	-	-	-	-
Unigene0007272	bisque4	305.561	1.2777	1.9198	2.1848	8.3594	7.038	12.5087	11.3571	9.7672	5.9676	3.7121	4.2842	2.7225	26.2011	19.7068	19.5261	7.8174	9.573	9.136	--	--	-	-	-	-	-	-	-
Unigene0007276	bisque4	205.056	1.173	0.4826	0.537	1.6435	1.291	4.8284	0.2989	2.3213	0.7129	1.0805	1.0105	0.6715	4.4576	3.973	4.2438	0.4813	0.1553	0.528	--	--	-	-	-	-	-	-	-
Unigene0007298	bisque4	211.119	2.089	2.2794	1.753	2.0221	2.0804	2.8422	1.363	1.8447	0.9649	1.9612	1.8464	1.6392	3.2869	2.5677	3.0321	2.4858	2.1514	2.3442	MED33A	PREDICTED: mediator of RNA polymerase II transcription subunit 33A-like [Musa acuminata subsp. malaccensis] [Musa acuminata]	-	-	-	-	-	-	-
Unigene0007341	bisque4	73.7009	1.7417	1.7466	2.827	2.4316	2.6891	2.5225	1.7644	1.3588	0.9593	2.8167	1.5695	1.4667	3.4685	3.9267	2.0783	2.6499	1.7001	2.6751	--	zf-RVT domain-containing protein [Cephalotus follicularis]	-	-	-	-	-	-	-
Unigene0007351	bisque4	132.45	38.8432	33.1571	41.2978	42.0675	36.8704	29.1552	47.2464	44.5592	47.4907	54.4967	38.9296	40.5142	27.3335	29.1647	30.1537	37.4067	36.504	31.7947	--	serine/arginine-rich SC35-like splicing factor SCL30 isoform X1 [Asparagus officinalis]	Genetic Information Processing	Transcription	ko03040//Spliceosome	K12900	-	-	-
Unigene0007364	bisque4	218.838	1.1581	0.8576	1.205	1.669	4.5793	6.0618	1.1806	0.999	1.5837	1.5031	1.7328	1.9888	7.2221	5.1484	4.8461	1.4782	0.7664	0.8861	--	--	-	-	-	-	-	-	-
Unigene0007491	bisque4	298.287	2.6675	2.6591	1.9726	11.4632	11.3374	18.9908	12.3992	10.8926	9.6621	1.8533	1.5452	1.5351	20.3824	21.1953	17.8088	10.1964	10.8014	8.1102	--	--	-	-	-	-	-	-	-
Unigene0007607	bisque4	321.956	1.0725	2.3473	2.7495	2.5846	2.2646	6.7907	1.9133	3.7332	3.9544	1.383	1.3615	1.6528	9.0706	8.2003	3.5341	5.4756	5.8955	6.4875	--	--	-	-	-	-	-	-	-
Unigene0007626	bisque4	14.366	3.4433	5.3175	6.9967	8.0688	4.4582	3.6286	6.6341	4.5405	4.4405	4.4655	6.7617	8.4373	3.4788	3.7119	4.2155	5.9332	6.1809	8.8277	--	Pyridoxal biosynthesis lyase pdxS [Anthurium amnicola]	-	-	-	-	-	-	-
Unigene0007675	bisque4	248.055	0.8062	2.6789	0.4336	0.3649	0.3185	3.0442	0.531	1.652	0.066	0.1636	0.2362	0.2867	13.641	12.4056	2.5544	1.2467	1.0916	0.4689	--	--	-	-	-	-	-	-	-
Unigene0007745	bisque4	94.4312	2.2809	0.7628	2.1863	1.4226	2.4564	1.8059	1.5751	0.784	1.0956	0.3881	0.8406	1.1566	3.3874	4.0558	3.7715	0.7748	0.4772	0.765	--	--	-	-	-	-	-	-	-
Unigene0007821	bisque4	189.041	9.9178	10.5011	4.6194	7.3224	5.3041	13.288	7.6705	12.762	6.0849	3.951	5.2775	3.9904	15.4938	16.3156	4.8381	10.5744	12.0315	11.9373	YML018C	thiamine-repressible mitochondrial transport protein THI74-like [Asparagus officinalis]	-	-	-	-	-	-	-
Unigene0007832	bisque4	276.884	1.225	1.7691	1.2304	0.707	0.986	3.1608	0.7437	0.9352	0.5056	1.0127	0.9922	0.6931	3.3109	4.1614	1.5062	4.0431	2.8797	2.644	--	Protein EFR B [Ananas comosus]	-	-	-	-	-	-	-
Unigene0007861	bisque4	371.199	1.2977	1.364	2.7219	1.6545	2.5549	5.4239	1.3195	1.8206	0.9201	1.2931	0.4736	0.6799	12.17	10.6528	6.2756	2.4224	3.1259	2.1464	YMF19	orfB protein (mitochondrion) [Nicotiana tabacum]	Metabolism	Energy metabolism	ko00190//Oxidative phosphorylation;ko00195//Photosynthesis	K02109	GO:0044425//membrane part;GO:0031224//intrinsic component of membrane;GO:0016020//membrane	GO:0005215//transporter activity;GO:0022857//transmembrane transporter activity	GO:0044763//single-organism cellular process;GO:0009987//cellular process;GO:0044699//single-organism process
Unigene0007867	bisque4	261.469	0.9475	2.7481	1.1238	3.6412	1.1587	5.85	0.5795	5.5529	1.1517	2.2611	0.9021	0.6258	7.7549	8.4239	1.9204	4.9238	5.2042	6.5245	--	--	-	-	-	-	-	-	-
Unigene0007893	bisque4	123.66	10.686	7.1806	9.1471	10.0554	9.3107	7.2427	7.9235	9.6374	9.6662	10.5168	11.1652	11.0738	6.1938	7.0376	7.4467	8.6299	7.5916	8.5206	UGT83A1	PREDICTED: UDP-glycosyltransferase 83A1-like [Musa acuminata subsp. malaccensis] [Musa acuminata]	-	-	-	-	-	-	-
Unigene0007897	bisque4	110.535	5.0296	4.7932	2.8823	4.0242	4.0316	5.8382	4.262	4.7953	2.3814	3.0936	3.3605	3.6716	6.0259	5.776	3.5033	3.516	3.6277	3.8885	At5g65490	PREDICTED: protein ecdysoneless homolog [Theobroma cacao]	-	-	-	-	-	-	-
Unigene0008022	bisque4	123.619	1.5734	1.6142	0.6876	0.248	0.3367	9.1301	1.1579	1.467	0.7322	2.7668	1.9662	1.0002	7.3446	3.9345	1.7103	1.9769	2.0955	0.4647	--	--	-	-	-	-	-	-	-
Unigene0008123	bisque4	133.456	2.7082	3.0932	4.0518	3.3186	3.5757	2.0573	4.7167	2.6902	2.8316	4.1166	4.9385	2.7589	0.9862	1.1835	0.7143	2.2849	1.531	1.2582	MYB306	PREDICTED: myb-related protein 306-like [Musa acuminata subsp. malaccensis] [Musa acuminata]	-	-	-	-	-	-	-
Unigene0008178	bisque4	178.063	0.5988	1.8105	0.7195	12.5838	60.994	55.0313	32.5254	13.3187	16.4781	1.0529	0.4276	0.2768	50.1557	57.7596	56.1772	5.7318	7.0729	6.2252	HSP22.7	22.7 kDa class IV heat shock protein-like [Asparagus officinalis]	Genetic Information Processing	Folding, sorting and degradation	ko04141//Protein processing in endoplasmic reticulum	K13993	-	-	-
Unigene0008183	bisque4	133.657	2.5148	2.6253	3.1136	36.556	168.989	204.854	39.2548	38.6323	37.8917	2.4875	2.3944	4.4569	124.677	87.1984	107.614	21.1649	24.3668	21.689	HSP70	PREDICTED: heat shock 70 kDa protein-like [Musa acuminata subsp. malaccensis] [Musa acuminata]	Cellular Processes;Genetic Information Processing	Transcription;Folding, sorting and degradation;Transport and catabolism	ko04141//Protein processing in endoplasmic reticulum;ko03040//Spliceosome;ko04144//Endocytosis	K03283	GO:0005622//intracellular;GO:0016020//membrane;GO:0043227//membrane-bounded organelle;GO:0044464//cell part;GO:0009536//plastid;GO:0044424//intracellular part;GO:0005623//cell;GO:0044444//cytoplasmic part;GO:0043229//intracellular organelle;GO:0043226//organelle;GO:0005737//cytoplasm;GO:0030312//external encapsulating structure;GO:0043231//intracellular membrane-bounded organelle;GO:0071944//cell…	GO:0097367//carbohydrate derivative binding;GO:0001882//nucleoside binding;GO:0032550//purine ribonucleoside binding;GO:0036094//small molecule binding;GO:0032549//ribonucleoside binding;GO:1901363//heterocyclic compound binding;GO:0001883//purine nucleoside binding;GO:0005488//binding;GO:0097159//organic cyclic compound binding	GO:0009987//cellular process;GO:0044237//cellular metabolic process;GO:0051716//cellular response to stimulus;GO:0009628//response to abiotic stimulus;GO:0050896//response to stimulus;GO:0044238//primary metabolic process;GO:0009266//response to temperature stimulus;GO:0008152//metabolic process;GO:0071704//organic substance metabolic process;GO:0009642//response to light intensity;GO:0033554//ce…
Unigene0008195	bisque4	58.616	1.5425	2.1322	0.5392	1.1022	0.7262	2.3868	1.651	0.5753	0.5742	1.4918	1.3218	0.6418	1.8148	2.8114	2.7532	1.2551	1.0004	1.0205	--	--	-	-	-	-	-	-	-
Unigene0008201	bisque4	239.256	21.2649	24.5981	16.9456	20.549	14.8737	25.4323	20.7115	22.2808	17.1152	19.5822	18.7803	16.4315	31.5939	34.4071	21.1817	20.0732	20.3235	22.3383	LPEAT1	PREDICTED: lysophospholipid acyltransferase LPEAT1-like isoform X1 [Phoenix dactylifera]	Metabolism	Lipid metabolism	ko00564//Glycerophospholipid metabolism;ko00565//Ether lipid metabolism	K13510	-	GO:0016740//transferase activity;GO:0003824//catalytic activity	-
Unigene0008231	bisque4	304.732	1.2547	2.5989	1.6168	2.9886	3.3324	4.326	1.6013	2.5026	1.5569	3.0267	2.4659	1.6362	5.1184	5.2918	4.0198	4.2656	4.8139	4.5004	At1g61900	uncharacterized GPI-anchored protein At1g61900-like isoform X1 [Asparagus officinalis]	-	-	-	-	-	-	-
Unigene0008313	bisque4	198.469	1.391	1.2941	0.9351	2.6984	1.0991	2.8546	3.0922	2.8503	1.707	1.1289	1.4262	0.6926	5.2545	7.0395	1.3711	3.2776	2.6765	4.2474	--	Extended synaptotagmin-2-B, partial [Anthurium amnicola]	-	-	-	-	-	-	-
Unigene0008390	bisque4	160.509	2.8547	3.0692	3.6038	1.0666	1.249	3.0464	4.9569	3.6503	2.1591	2.3984	2.5368	1.8184	9.2163	10.9984	4.8196	8.5628	7.4643	6.8354	--	--	-	-	-	-	-	-	-
Unigene0008429	bisque4	202.728	62.7576	59.5834	77.0601	67.2361	69.0496	57.7486	73.1305	73.3931	72.6124	70.944	71.5996	73.2521	58.3691	51.7312	59.0249	58.4742	61.342	58.9266	YSL6	probable metal-nicotianamine transporter YSL6 [Asparagus officinalis]	-	-	-	-	-	-	-
Unigene0008473	bisque4	493.929	3.5326	2.4593	4.1964	8.5919	7.6334	50.618	5.1762	8.8441	1.5685	5.6088	3.3961	2.759	64.1077	69.9809	25.3345	34.1453	25.3249	29.8552	--	--	-	-	-	-	-	-	-
Unigene0008499	bisque4	257.222	1.2334	4.7468	2.6459	5.5615	6.815	11.966	3.0005	5.8546	3.8163	3.8449	3.8433	4.6657	18.9287	12.3618	5.7477	4.8303	4.1554	5.617	--	--	-	-	-	-	-	-	-
Unigene0008649	bisque4	351.487	67.6826	84.7439	56.253	64.7571	58.4396	99.6366	67.2861	78.3185	52.807	54.5842	68.9382	51.9007	122.638	119.987	67.9912	86.9124	87.4782	90.0356	At1g67280	glyoxalase I homolog 2 [Allium cepa]	Metabolism	Carbohydrate metabolism	ko00620//Pyruvate metabolism	K01759	-	GO:0016491//oxidoreductase activity;GO:0003824//catalytic activity;GO:0043169//cation binding;GO:0043167//ion binding;GO:0005488//binding	GO:0008152//metabolic process;GO:0044699//single-organism process;GO:0044710//single-organism metabolic process
Unigene0008658	bisque4	148.681	6.0383	5.3435	4.7218	7.6656	7.157	7.6439	5.9137	5.8351	6.6303	5.481	4.6086	6.1937	8.4538	8.694	8.6375	4.8677	5.549	5.014	--	--	-	-	-	-	-	-	-
Unigene0008671	bisque4	36.7834	14.2407	15.2491	15.689	18.2104	20.9471	11.5584	11.4859	16.1364	14.5064	17.3706	13.7497	16.97	11.1838	8.2031	10.5567	12.7685	18.304	17.2513	--	--	-	-	-	-	-	-	-
Unigene0008692	bisque4	403.398	2.6634	2.4953	1.9531	2.1681	2.0875	7.342	0.5642	1.4153	0.867	1.9093	2.0608	1.1307	8.4049	10.5592	5.9888	7.7028	6.589	6.9078	--	Postreplication repair E3 ubiquitin-protein ligase rad18 [Anthurium amnicola]	-	-	-	-	-	-	-
Unigene0008778	bisque4	324.952	123.456	176.153	175.045	139.391	149.563	388.486	148.942	208.353	128.311	140.619	215.791	171.304	413.485	407.135	220.659	331.436	335.785	359.394	CYP71A21	cytochrome P450 71A1-like [Asparagus officinalis]	-	-	-	-	-	-	-
Unigene0008805	bisque4	335.454	0.7952	0.9814	0.5957	6.5892	3.4035	13.7591	3.2829	3.4498	1.329	0.5993	0.8652	0.6828	30.3335	18.3309	7.5905	4.6216	5.157	6.8178	--	--	-	-	-	-	-	-	-
Unigene0008811	bisque4	227.644	1.0822	0.7105	0.7944	0.8733	1.4081	2.4944	0.6023	1.3837	1.2431	1.3701	1.7722	1.6811	4.1629	5.311	4.5961	0.9945	1.6443	1.8002	--	--	-	-	-	-	-	-	-
Unigene0008863	bisque4	345.264	7.2593	5.7484	6.0041	4.1315	3.7404	12.1789	2.5746	6.085	2.043	6.8771	6.9281	4.7443	21.3603	21.7702	10.5493	7.8107	7.6074	7.6545	SBP1	PREDICTED: selenium-binding protein 1-like, partial [Nelumbo nucifera]	-	-	-	-	-	-	-
Unigene0008902	bisque4	23.9032	2.6274	3.3556	2.7705	2.665	2.4692	2.4382	2.2315	2.8606	2.8857	4.093	2.8823	2.72	1.87	1.4473	2.7449	3.7728	2.1432	3.5631	rraA	Methyltransf_6 domain-containing protein [Cephalotus follicularis]	-	-	-	-	-	GO:0016833//oxo-acid-lyase activity;GO:0016830//carbon-carbon lyase activity;GO:0043169//cation binding;GO:0004857//enzyme inhibitor activity;GO:0016829//lyase activity;GO:0030234//enzyme regulator activity;GO:0003824//catalytic activity;GO:0005488//binding;GO:0098772//molecular function regulator;GO:0043167//ion binding;GO:0016831//carboxy-lyase activity	GO:0090304//nucleic acid metabolic process;GO:0009892//negative regulation of metabolic process;GO:0044238//primary metabolic process;GO:0034641//cellular nitrogen compound metabolic process;GO:0016070//RNA metabolic process;GO:0048519//negative regulation of biological process;GO:1901360//organic cyclic compound metabolic process;GO:0043170//macromolecule metabolic process;GO:0044237//cellular m…
Unigene0008904	bisque4	332.819	23.0543	25.6311	19.4664	57.2932	59.1399	146.652	53.5646	77.8091	35.1687	15.0882	15.1728	10.9843	106.736	125.243	70.0619	72.4664	71.8359	78.0883	SCPL2	serine carboxypeptidase-like 18 [Asparagus officinalis]	-	-	-	-	-	-	-
Unigene0008925	bisque4	85.3442	8.2343	6.9881	7.8971	6.9836	5.2399	4.9769	10.3738	9.3179	11.5482	8.6495	9.5745	7.6814	5.6661	5.4422	6.0031	5.9294	8.7767	6.3364	--	--	-	-	-	-	-	-	-
Unigene0008959	bisque4	246.772	36.2358	34.4246	21.8449	33.4968	32.7792	60.1742	67.8877	63.2013	36.742	24.146	27.583	19.0981	98.9234	117.492	45.8418	70.5576	67.7785	77.8264	GPX5	probable glutathione peroxidase 4 isoform X2 [Asparagus officinalis]	Metabolism	Metabolism of other amino acids;Lipid metabolism	ko00480//Glutathione metabolism;ko00590//Arachidonic acid metabolism	K00432	-	GO:0016491//oxidoreductase activity;GO:0016209//antioxidant activity;GO:0004601//peroxidase activity;GO:0016684//oxidoreductase activity, acting on peroxide as acceptor;GO:0003824//catalytic activity	GO:0044710//single-organism metabolic process;GO:0008152//metabolic process;GO:0044699//single-organism process;GO:0006950//response to stress;GO:0050896//response to stimulus
Unigene0008987	bisque4	41.5399	1.2117	2.4964	1.4664	0.6269	0.4788	1.3926	0.0998	2.0858	0	1.803	2.4849	2.8443	5.0543	4.2265	0.6826	0.8031	0.9499	2.2906	--	--	-	-	-	-	-	-	-
Unigene0008996	bisque4	154.473	5.7565	7.0116	14.1034	69.4162	337.027	303.33	136.263	84.9716	104.486	9.127	1.7072	1.5707	255.276	216.636	269.335	44.6274	43.6282	44.5973	HSP21.9	22.7 kDa class IV heat shock protein-like [Asparagus officinalis]	Genetic Information Processing	Folding, sorting and degradation	ko04141//Protein processing in endoplasmic reticulum	K13993	-	-	-
Unigene0009032	bisque4	244.375	4.1036	3.8502	2.5837	3.7959	3.1602	6.7649	3.5894	3.8868	2.2527	2.7157	2.2826	2.0264	5.8988	6.1592	2.9888	5.4489	4.565	6.214	At1g19340	methyltransferase-like protein 2 [Asparagus officinalis]	-	-	-	-	-	-	-
Unigene0009036	bisque4	326.727	88.3224	81.5607	66.4349	58.5293	70.441	120.268	51.0603	66.5639	40.4373	60.5437	63.836	51.2113	117.913	128.403	85.0157	78.1571	76.9011	77.3022	RCD1	inactive poly [ADP-ribose] polymerase RCD1 [Asparagus officinalis]	-	-	-	-	-	-	-
Unigene0009055	bisque4	205.979	6.5556	8.2623	7.6504	70.541	36.3774	40.3701	16.0976	13.3135	10.8278	9.9342	13.548	10.5902	86.4413	88.1125	91.8446	11.0745	12.8974	10.5333	MYB44	Transcription factor MYB44 [Anthurium amnicola]	-	-	-	-	-	-	-
Unigene0009121	bisque4	149.332	2.6275	1.872	1.3271	0.2151	0.4382	3.0407	0.2557	0.5272	0.0726	1.9352	1.5595	1.2779	5.2891	5.0059	1.9522	0.49	0.6007	0.6128	--	--	-	-	-	-	-	-	-
Unigene0009192	bisque4	235.246	0.8363	0.5505	0.905	2.2766	1.7387	4.0375	1.151	1.9946	1.5673	0.9104	0.3413	0.7365	3.2596	2.8681	3.3902	2.3637	2.1401	1.054	ZFP1	PREDICTED: zinc finger protein 4 [Citrus sinensis]	-	-	-	-	-	-	-
Unigene0009194	bisque4	305.805	0.5239	0.9053	0.9158	0.5872	0.9343	1.5841	0.4673	1.1631	0.2786	0.7677	0.6235	0.6056	5.0475	3.4547	2.7575	2.842	2.2652	2.2696	--	HBS1-like protein isoform X3 [Asparagus officinalis]	-	-	-	-	-	-	-
Unigene0009197	bisque4	302.668	6.9717	7.9363	4.1703	5.0202	5.381	12.5625	6.5754	9.1187	2.8566	5.7278	4.6247	4.4518	10.9184	14.137	7.3361	10.8452	10.5888	10.0326	--	Ubiquitin carboxyl-terminal hydrolase 13, partial [Ananas comosus]	-	-	-	-	-	-	-
Unigene0009259	bisque4	2.73319	19.2052	21.2382	24.9161	21.0963	18.4131	20.0396	26.6782	22.4657	20.1542	20.6383	24.787	20.9155	16.4177	24.0569	19.4546	22.062	24.2779	18.3134	LUG	PREDICTED: transcriptional corepressor LEUNIG-like isoform X2 [Elaeis guineensis]	-	-	-	-	-	-	-
Unigene0009320	bisque4	7.06362	3.1499	3.6818	5.5058	2.9595	4.2032	2.5705	4.4623	4.5411	3.5472	4.5615	4.4103	2.5699	2.5591	3.6242	3.0528	3.7248	2.4891	4.2906	--	Os05g0564000 [Oryza sativa Japonica Group]	-	-	-	-	-	-	-
Unigene0009339	bisque4	377.462	2.4783	2.532	2.1749	6.8553	4.8855	9.4265	5.2943	7.3635	3.7733	2.6039	3.0351	2.4152	15.0342	13.6134	5.9959	8.9089	8.4411	8.0282	PCMP-H42	pentatricopeptide repeat-containing protein At4g13650-like [Asparagus officinalis]	-	-	-	-	-	-	-
Unigene0009379	bisque4	116.996	3.7108	9.2248	5.0483	0.824	1.3785	6.5005	6.7824	6.752	1.5638	3.2627	5.333	5.7296	27.4714	16.9009	6.2166	2.4799	3.1137	2.4816	--	--	-	-	-	-	-	-	-
Unigene0009424	bisque4	342.904	0.2388	0.1547	0.1565	2.7101	2.1464	3.3129	0.7029	1.2087	1.2699	0.5774	0.1137	0.1104	6.5965	4.777	6.2296	1.543	2.2677	2.0313	--	--	-	-	-	-	-	-	-
Unigene0009467	bisque4	273.574	8.8702	7.1322	3.0702	7.383	3.759	41.9873	8.6484	16.0963	3.1759	5.328	2.1741	1.1369	27.4948	30.5303	4.5822	17.4871	14.646	14.6923	--	--	-	-	-	-	-	-	-
Unigene0009552	bisque4	142.52	1.3989	1.7793	1.5282	0.9147	1.1975	3.9394	1.8301	1.6148	0.4133	4.1682	1.3689	0.7186	3.737	4.6985	2.2764	3.1247	2.2681	2.828	HOP2	homologous-pairing protein 2 homolog [Asparagus officinalis]	-	-	-	-	-	-	GO:0009987//cellular process;GO:0071840//cellular component organization or biogenesis;GO:0071704//organic substance metabolic process;GO:0009059//macromolecule biosynthetic process;GO:0044763//single-organism cellular process;GO:0044237//cellular metabolic process;GO:0006281//DNA repair;GO:0009058//biosynthetic process;GO:0044249//cellular biosynthetic process;GO:0006725//cellular aromatic compo…
Unigene0009605	bisque4	257.221	1.7531	1.2722	1.2461	1.5524	1.4807	3.6918	1.0008	1.6937	0.174	2.3018	1.3353	1.0158	3.9459	3.3875	1.3693	2.1705	1.6025	2.4965	--	--	-	-	-	-	-	-	-
Unigene0009640	bisque4	413.298	2.3795	2.528	1.5457	3.0005	3.9362	15.8536	1.9963	2.9467	0.4446	0.933	1.8369	1.5759	28.7531	30.2758	10.2723	6.3103	6.9414	4.3765	--	vacuolar protein sorting-associated protein 18 homolog [Asparagus officinalis]	-	-	-	-	-	-	-
Unigene0009735	bisque4	343.607	1.7887	1.159	1.3856	0.6151	0.8004	3.8176	0.5221	0.6498	0.4756	1.7871	1.2192	1.2968	5.2612	5.0961	1.8233	2.1598	2.2974	2.4014	--	--	-	-	-	-	-	-	-
Unigene0009836	bisque4	343.528	0.5622	0.6557	0.5159	0.4017	0.3609	2.2198	1.1434	1.258	0.3588	0.3954	0.6156	0.2599	5.4643	5.6982	1.1321	1.6415	1.6668	1.5675	--	--	-	-	-	-	-	-	-
Unigene0009848	bisque4	231.006	0.8915	0.7703	0.1299	0.1874	0.1908	2.775	1.5905	3.2459	0.079	1.1105	0.5659	0.2748	9.2735	7.7945	1.7002	0.2845	1.239	0.8427	--	--	-	-	-	-	-	-	-
Unigene0009910	bisque4	86.6697	1.156	1.2841	0.7938	5.5533	3.2515	4.4941	2.1212	2.7276	4.5669	1.2342	1.2579	3.8176	7.7722	3.8176	6.5757	2.6876	2.6011	4.6047	--	--	-	-	-	-	-	-	-
Unigene0010011	bisque4	113.232	157.917	217.488	255.282	216.575	233.621	176.731	246.99	209.051	264.11	237.7	277.112	318.471	169.143	161.593	201.916	177.262	178.155	208.853	--	m-type thioredoxin protein 1 [Dendrobium catenatum]	-	-	-	-	-	-	-
Unigene0010129	bisque4	23.3908	1.6163	1.2568	0.9888	3.4649	1.2453	2.5873	1.4706	2.0668	1.3753	1.5632	1.8467	1.644	2.0671	2.2993	3.5508	1.2378	2.0965	1.5277	--	--	-	-	-	-	-	-	-
Unigene0010249	bisque4	127.956	10.6048	11.6875	13.0113	10.9153	10.3583	9.2132	13.6068	12.1695	10.9177	14.4644	10.4853	11.0003	6.6768	7.4341	11.2005	9.371	7.9357	7.5817	SPPL1	signal peptide peptidase-like 1 [Asparagus officinalis]	-	-	-	-	-	-	-
Unigene0010345	bisque4	472.117	2.0303	1.6011	1.7506	2.3941	1.9247	4.9005	1.9836	1.815	1.1594	1.905	2.2185	1.6254	7.1797	6.7966	4.4902	3.5872	3.093	3.5933	--	Seprase, partial [Anthurium amnicola]	-	-	-	-	-	GO:0097159//organic cyclic compound binding;GO:0005515//protein binding;GO:0005488//binding;GO:0003676//nucleic acid binding;GO:1901363//heterocyclic compound binding	-
Unigene0010352	bisque4	38.1609	117.184	134.899	159.888	99.5607	106.405	106.263	148.894	111.862	140.714	151.032	136.944	124.735	100.6	111.761	117.297	132.617	139.128	146.893	--	Mediator of RNA polymerase II transcription subunit 8 [Anthurium amnicola]	-	-	-	-	-	-	-
Unigene0010526	bisque4	25.5034	13.1216	15.0868	15.7792	10.5332	15.7086	11.8972	13.3059	13.7719	16.6843	18.5633	13.9023	16.1471	9.2863	12.2803	15.8037	15.9612	16.1788	18.1835	--	transcriptional regulator IFH1 [Asparagus officinalis]	-	-	-	-	-	-	-
Unigene0010602	bisque4	165.282	2.8361	3.5879	3.9836	2.3842	2.3411	12.863	14.2028	14.4629	3.2319	2.1374	3.8576	2.1542	27.6691	27.1067	7.6027	2.8119	2.9091	2.2977	--	--	-	-	-	-	-	-	-
Unigene0010644	bisque4	48.6135	0.4353	2.6328	1.3697	2.1959	3.4285	6.7829	1.7707	1.7628	2.8708	1.378	1.4093	1.4492	3.4741	2.9416	2.7894	0.8335	0.726	1.8105	--	F-box protein SKIP8-like [Asparagus officinalis]	-	-	-	-	-	-	-
Unigene0010738	bisque4	103.807	34.1671	44.4664	38.5017	121.615	473.072	427.456	133.681	87.3787	111.803	32.7254	46.2354	53.7758	234.728	273.01	268.431	65.9725	69.3719	68.16	HSP6834-A	18.1 kDa class I heat shock protein-like isoform X1 [Asparagus officinalis]	Genetic Information Processing	Folding, sorting and degradation	ko04141//Protein processing in endoplasmic reticulum	K13993	-	-	-
Unigene0011057	bisque4	203.747	4.3278	4.3755	2.0924	7.741	6.5424	12.185	5.3223	7.8496	3.8196	6.234	3.1562	3.0652	10.5514	13.672	5.3101	5.6415	7.8487	12.3586	--	--	-	-	-	-	-	-	-
Unigene0011151	bisque4	282.459	2.4219	2.6809	2.1828	4.072	4.0168	7.269	3.1999	3.7904	2.2942	3.5601	2.6662	2.3444	14.2087	11.1027	14.0978	3.2603	4.3123	2.754	COX3	cytochrome oxidase subunit 3 (mitochondrion) [Amaryllis belladonna]	Metabolism	Energy metabolism	ko00190//Oxidative phosphorylation	K02262	GO:0044425//membrane part;GO:0016020//membrane;GO:0043229//intracellular organelle;GO:0044424//intracellular part;GO:0005622//intracellular;GO:0044464//cell part;GO:0031224//intrinsic component of membrane;GO:0043231//intracellular membrane-bounded organelle;GO:0043227//membrane-bounded organelle;GO:0043226//organelle;GO:0005623//cell	GO:0003824//catalytic activity;GO:0016491//oxidoreductase activity	GO:0022904//respiratory electron transport chain;GO:0006812//cation transport;GO:0044765//single-organism transport;GO:0044237//cellular metabolic process;GO:0006811//ion transport;GO:0008152//metabolic process;GO:0022900//electron transport chain;GO:0015672//monovalent inorganic cation transport;GO:0006091//generation of precursor metabolites and energy;GO:0044763//single-organism cellular proce…
Unigene0011220	bisque4	295.313	0.1187	0.5127	0.3112	1.2972	0.8129	2.8501	0.6353	0.7589	0.7575	0.3131	0.3956	0.2744	3.036	5.9099	4.7263	2.6703	2.2544	1.3463	--	proline-rich protein PRCC [Asparagus officinalis]	-	-	-	-	-	-	-
Unigene0011245	bisque4	32.6768	3.826	2.924	3.4724	4.0823	4.8497	4.0044	3.3077	2.5088	2.5824	2.9111	2.2417	2.9935	3.4627	3.9903	4.647	3.0287	3.4083	3.1294	--	--	-	-	-	-	-	-	-
Unigene0011261	bisque4	203.364	25.6581	30.4517	30.7667	25.6188	27.7363	21.9144	35.2906	28.3672	33.9027	30.4515	29.8072	26.3569	17.9635	17.2065	21.1615	27.664	29.2887	31.0795	--	Lipoprotein lpqB, partial [Anthurium amnicola]	-	-	-	-	GO:0043227//membrane-bounded organelle;GO:0044444//cytoplasmic part;GO:0044464//cell part;GO:0044424//intracellular part;GO:0005623//cell;GO:0032991//macromolecular complex;GO:0043231//intracellular membrane-bounded organelle;GO:0043229//intracellular organelle;GO:0043226//organelle;GO:0005737//cytoplasm;GO:0009536//plastid;GO:0005622//intracellular	GO:1901363//heterocyclic compound binding;GO:0032550//purine ribonucleoside binding;GO:0005488//binding;GO:0032549//ribonucleoside binding;GO:0097367//carbohydrate derivative binding;GO:0097159//organic cyclic compound binding;GO:0001882//nucleoside binding;GO:0001883//purine nucleoside binding;GO:0036094//small molecule binding	GO:0016043//cellular component organization;GO:0065003//macromolecular complex assembly;GO:0071840//cellular component organization or biogenesis;GO:0006461//protein complex assembly;GO:0043933//macromolecular complex subunit organization;GO:0070271//protein complex biogenesis;GO:0044085//cellular component biogenesis;GO:0043623//cellular protein complex assembly;GO:0071822//protein complex subun…
Unigene0011279	bisque4	151.873	3.1245	2.8774	1.7105	2.9731	3.7328	6.0458	3.7487	5.1954	1.8625	2.3849	1.5038	1.1747	4.8829	5.2812	2.5772	3.7142	3.9446	3.2777	--	Caveolin-1 [Gossypium arboreum]	-	-	-	-	-	-	-
Unigene0011386	bisque4	319.576	0.2145	0.2471	0	0.9016	1.1629	10.6058	0.9184	3.0475	0.8365	0.0629	0	0	6.2909	9.4081	1.3089	5.6809	4.6369	5.0683	--	--	-	-	-	-	-	-	-
Unigene0011467	bisque4	368.339	0.5023	0.4339	0.3512	1.14	1.2469	3.4304	0.3226	1.7126	0.4808	0.8391	0.813	0.3715	3.3401	3.885	3.2642	1.1539	1.8148	0.807	--	--	-	-	-	-	-	-	-
Unigene0011623	bisque4	376.576	0.36	0.2488	0.1259	1.3923	0.8013	3.4579	1.5415	0.6906	0.1532	0.0633	0.4799	0.4661	6.3356	6.5301	2.5046	1.1029	1.5344	0.8848	--	B3 domain-containing protein [Morus notabilis]	-	-	-	-	-	-	-
Unigene0011626	bisque4	393.651	1.2912	1.8593	1.7304	1.8091	3.0949	5.6037	1.5664	2.1097	1.1902	1.5137	1.967	1.2736	4.8439	6.1993	5.4368	3.3786	4.3864	3.4172	--	--	-	-	-	-	-	-	-
Unigene0011653	bisque4	206.079	1.1839	1.5343	1.1554	1.5758	1.1655	1.6424	0.4858	1.1354	1.3222	1.3185	0.62	0.5474	2.8666	2.2631	2.2757	1.53	2.0292	1.8463	ICME	probable isoprenylcysteine alpha-carbonyl methylesterase ICMEL1, partial [Asparagus officinalis]	Metabolism	Metabolism of terpenoids and polyketides	ko00900//Terpenoid backbone biosynthesis	K15889	GO:0043229//intracellular organelle;GO:0016020//membrane;GO:0031090//organelle membrane;GO:0005623//cell;GO:0044464//cell part;GO:0031224//intrinsic component of membrane;GO:0005622//intracellular;GO:0044422//organelle part;GO:0043231//intracellular membrane-bounded organelle;GO:0043227//membrane-bounded organelle;GO:0043226//organelle;GO:0044424//intracellular part;GO:0044425//membrane part	GO:0003824//catalytic activity;GO:0016788//hydrolase activity, acting on ester bonds;GO:0016787//hydrolase activity	-
Unigene0011662	bisque4	65.364	3.1672	3.0202	3.8387	3.7426	3.4529	5.7394	3.8698	5.3807	2.6059	3.3101	3.5845	3.8127	5.3496	5.9771	3.6922	2.4026	2.436	3.1065	--	E3 ubiquitin-protein ligase RNF144B, partial [Anthurium amnicola]	-	-	-	-	-	-	-
Unigene0011679	bisque4	6.20398	9.1753	8.7793	9.6572	9.6209	9.1211	10.6338	8.9762	14.6129	5.9812	11.2768	10.5206	8.1192	9.9929	12.982	12.7333	7.3667	9.5062	9.1384	--	eukaryotic translation initiation factor 3 subunit C [Asparagus officinalis]	Genetic Information Processing	Translation	ko03013//RNA transport	K03252	-	-	-
Unigene0011694	bisque4	135.072	2.7906	3.4825	2.3486	2.6935	3.716	1.5442	3.5402	1.652	3.4078	5.816	2.3618	3.6317	0.2115	0.4595	0.9461	0.6926	1.7236	1.3676	B34	histone H3.2-like [Aegilops tauschii subsp. tauschii] [Aegilops tauschii]	-	-	-	-	-	-	-
Unigene0011810	bisque4	187.671	14.7607	9.0971	10.5893	182.211	744.845	761.487	178.581	125.318	173.768	7.0175	12.7263	19.7396	672.395	509.853	599.422	55.969	66.1949	61.1222	HSP17.9-D	PREDICTED: 17.1 kDa class II heat shock protein-like [Phoenix dactylifera]	Genetic Information Processing	Folding, sorting and degradation	ko04141//Protein processing in endoplasmic reticulum	K13993	-	-	-
Unigene0011868	bisque4	212.47	1.3528	0.4495	0.3638	2.712	1.2472	9.2175	7.6858	3.7702	0.9961	0.549	0.8917	0.7698	14.9056	24.1484	1.4288	2.6897	3.5673	3.2458	--	--	-	-	-	-	-	-	-
Unigene0011935	bisque4	266.128	0.9302	0.8572	0.2168	5.2133	8.653	34.4131	9.4257	4.3613	5.5405	0.5998	1.358	0.4587	38.8294	26.0242	5.9035	5.4616	5.2284	6.5647	--	COX VIIa-like protein [Zostera marina]	-	-	-	-	-	-	-
Unigene0012167	bisque4	265.431	0.0569	0.0983	0.2487	2.7267	3.7995	9.2304	0.3045	0.3638	0.4842	0.05	0.0542	0.2631	13.2739	8.6008	16.0949	0.8716	2.3724	1.1832	--	--	-	-	-	-	-	-	-
Unigene0012319	bisque4	391.711	3.396	3.6987	3.4181	5.6015	4.4364	8.4161	5.2371	4.1332	3.4065	3.5519	4.3367	3.6164	9.8635	10.1598	6.3496	8.4124	8.1118	7.6517	pds	phytoene dehydrogenase, chloroplastic/chromoplastic-like [Asparagus officinalis]	-	-	-	-	-	-	-
Unigene0012341	bisque4	450.243	14.7797	17.8962	14.114	20.3162	25.719	54.7465	10.628	21.1304	10.0448	12.6687	14.6424	7.2289	65.3596	65.8546	39.0971	54.4636	48.9305	46.2766	--	--	-	-	-	-	-	-	-
Unigene0012417	bisque4	396.733	1.0065	1.3251	1.2985	2.9816	4.4311	9.3601	1.6417	3.8815	1.9881	1.0114	1.1408	0.7534	9.9543	8.2669	5.7033	7.8458	6.3499	7.0669	PEX19-1	LOW QUALITY PROTEIN: peroxisome biogenesis protein 19-1-like [Asparagus officinalis]	Cellular Processes	Transport and catabolism	ko04146//Peroxisome	K13337	-	-	-
Unigene0012420	bisque4	25.1582	4.3264	4.7712	4.4929	3.5943	3.1807	2.9603	3.8954	4.0407	3.7625	2.9089	3.4893	4.0476	2.7339	2.8284	3.2846	2.9235	5.1166	3.8006	--	DUF1645 domain-containing protein [Cephalotus follicularis]	-	-	-	-	-	-	-
Unigene0012658	bisque4	22.2454	3.1874	2.3866	3.25	1.8757	3.0014	2.2677	3.9804	2.1511	3.1641	3.2696	2.2255	2.6526	1.9566	1.7948	2.6259	1.6274	2.3625	3.2135	--	--	-	-	-	-	-	-	-
Unigene0013175	bisque4	90.057	21.2708	20.4094	14.1353	80.5085	51.7726	41.633	32.2107	35.3043	37.9492	31.5436	26.9718	25.0161	64.4844	71.9862	83.8923	17.0781	19.7978	15.3794	--	PREDICTED: arabinogalactan peptide 13 [Brassica oleracea var. oleracea] [Brassica oleracea]	-	-	-	-	-	-	-
Unigene0013343	bisque4	416.318	1.0427	0.9008	0.8462	8.9533	5.1004	66.9219	15.4655	27.4592	3.8023	0.8513	0.8509	0.2755	87.0946	76.6795	16.566	41.4948	45.6794	37.9422	--	--	-	-	-	-	-	-	-
Unigene0013370	bisque4	263.659	5.1401	6.4652	6.6724	5.2107	4.9177	2.0973	6.8773	6.6048	6.1905	7.643	6.4053	5.8013	1.4694	1.8818	2.9752	2.0985	1.4006	1.8576	--	protein TPRXL [Dendrobium catenatum]	-	-	-	-	-	-	-
Unigene0013451	bisque4	147.375	3.2542	2.3555	0.9224	3.3641	8.0559	8.1656	5.9779	4.9202	2.3386	0.9666	0.5862	1.5045	10.4829	8.2887	4.9511	2.4837	1.2223	1.6626	--	--	-	-	-	-	-	-	-
Unigene0013461	bisque4	338.384	0.2757	0.4896	0.5756	1.4034	1.6782	1.8306	0.6066	0.9629	0.8797	0.5791	0.627	0.7648	4.3562	2.9822	3.3086	1.4075	1.6602	1.4331	ND1	RecName: Full=NADH-ubiquinone oxidoreductase chain 1; AltName: Full=NADH dehydrogenase subunit 1 (mitochondrion) [Oenothera berteroana]	Metabolism	Energy metabolism	ko00190//Oxidative phosphorylation	K03878	GO:0031966//mitochondrial membrane;GO:0031967//organelle envelope;GO:0043226//organelle;GO:0044429//mitochondrial part;GO:0005740//mitochondrial envelope;GO:0005623//cell;GO:0005739//mitochondrion;GO:0044444//cytoplasmic part;GO:0044455//mitochondrial membrane part;GO:0016020//membrane;GO:0044446//intracellular organelle part;GO:0044424//intracellular part;GO:0005622//intracellular;GO:0019866//or…	GO:0003954//NADH dehydrogenase activity;GO:0016491//oxidoreductase activity;GO:0050136//NADH dehydrogenase (quinone) activity;GO:0003824//catalytic activity;GO:0016655//oxidoreductase activity, acting on NAD(P)H, quinone or similar compound as acceptor;GO:0016651//oxidoreductase activity, acting on NAD(P)H	GO:0022900//electron transport chain;GO:0044763//single-organism cellular process;GO:0055114//oxidation-reduction process;GO:0044237//cellular metabolic process;GO:0022904//respiratory electron transport chain;GO:0009987//cellular process;GO:0006091//generation of precursor metabolites and energy;GO:0008152//metabolic process;GO:0044699//single-organism process;GO:0045333//cellular respiration;GO…
Unigene0013756	bisque4	262.041	0.935	1.4425	0.7004	0.6737	1.3721	3.706	1.8586	2.3484	2.0599	0.3523	1.0174	0.0618	6.4911	5.9971	0.489	3.0048	3.8981	3.6611	--	--	-	-	-	-	-	-	-
Unigene0013798	bisque4	204.248	0.7002	1.2098	0.6119	0.7063	1.0788	5.3797	0.7494	0.1492	0	0.3694	0.4	0.7769	2.8653	3.237	0.8972	1.8767	2.0758	2.7794	--	--	-	-	-	-	-	-	-
Unigene0013926	bisque4	234.55	26.3736	30.2154	28.9374	28.4371	30.9201	21.4145	27.1557	28.7141	31.7096	36.5472	26.2023	33.9295	17.8908	13.8906	14.1697	21.6796	20.8491	24.25	--	--	-	-	-	-	-	-	-
Unigene0014133	bisque4	206.993	6.5186	7.278	6.3983	17.1987	15.1952	14.8761	18.1412	9.2971	9.5998	9.3466	5.7291	9.8296	23.5988	28.5324	26.5294	11.9045	10.778	15.4504	CPI1	cycloeucalenol cycloisomerase [Asparagus officinalis]	Metabolism	Lipid metabolism	ko00100//Steroid biosynthesis	K08246	-	-	-
Unigene0014210	bisque4	332.998	40.2396	36.5555	43.166	31.4691	29.7516	21.471	32.4913	32.7874	39.4072	34.7913	36.3696	38.594	16.8656	17.7181	20.8099	21.2751	21.7424	19.4083	RIC2	PREDICTED: ras-related protein RIC2 [Nelumbo nucifera]	Cellular Processes	Transport and catabolism	ko04144//Endocytosis	K07904	-	GO:0003824//catalytic activity;GO:0001883//purine nucleoside binding;GO:0032550//purine ribonucleoside binding;GO:0097367//carbohydrate derivative binding;GO:1901363//heterocyclic compound binding;GO:0036094//small molecule binding;GO:0001882//nucleoside binding;GO:0097159//organic cyclic compound binding;GO:0032549//ribonucleoside binding;GO:0005488//binding	GO:0044699//single-organism process;GO:0008104//protein localization;GO:0044700//single organism signaling;GO:0033036//macromolecule localization;GO:0051716//cellular response to stimulus;GO:0051179//localization;GO:0007165//signal transduction;GO:0009987//cellular process;GO:0023052//signaling;GO:0050794//regulation of cellular process;GO:0007154//cell communication;GO:0065007//biological regula…
Unigene0014223	bisque4	438.944	1.0087	0.8715	0.7714	2.4909	2.2127	6.5259	3.1716	2.4184	1.7434	0.4434	0.8403	0.7578	8.901	9.0242	4.2703	5.0091	6.0161	4.9457	--	--	-	-	-	-	-	-	-
Unigene0014274	bisque4	189.451	6.7706	4.1782	1.4793	1.2874	1.242	18.4933	1.2078	2.319	0.2572	1.63	1.8418	1.118	14.0189	19.4921	2.1396	0.1543	0	0.6095	--	--	-	-	-	-	-	-	-
Unigene0014430	bisque4	269.862	5.5733	9.6301	4.6848	10.7135	7.9617	20.4946	14.3629	15.4711	9.9299	3.839	5.9824	4.8252	26.8396	27.711	7.766	19.4381	21.7724	18.5208	FKBP16-1	peptidyl-prolyl cis-trans isomerase FKBP16-1, chloroplastic isoform X1 [Asparagus officinalis]	-	-	-	-	-	-	-
Unigene0014802	bisque4	29.2346	21.4674	25.5997	23.7826	18.0468	16.9532	11.7772	20.7127	27.0636	35.696	30.572	17.5606	20.8287	17.3232	14.1132	21.8642	22.5766	20.5894	26.7202	--	succinate dehydrogenase subunit 7, mitochondrial-like [Asparagus officinalis]	-	-	-	-	-	-	-
Unigene0015048	bisque4	318.796	0.6276	0.2259	0.5028	4.7045	4.5219	15.1255	1.6795	1.3375	0.89	0.8277	0.498	0.2418	14.501	13.8106	12.112	14.9201	13.2285	14.0884	--	uncharacterized protein LOC109842762 [Asparagus officinalis]	-	-	-	-	-	-	-
Unigene0015244	bisque4	192.135	9.8534	13.4538	11.0204	112.028	157.783	182.507	188.662	120.561	147.892	12.9043	12.9898	14.2082	234.823	231.693	246.295	119.589	139.807	144.515	--	PREDICTED: cytochrome b-c1 complex subunit 8 [Citrus sinensis]	-	-	-	-	GO:0044425//membrane part;GO:0016020//membrane	GO:0022891//substrate-specific transmembrane transporter activity;GO:0015078//hydrogen ion transmembrane transporter activity;GO:0008324//cation transmembrane transporter activity;GO:0005215//transporter activity;GO:0022892//substrate-specific transporter activity;GO:0015075//ion transmembrane transporter activity;GO:0015077//monovalent inorganic cation transmembrane transporter activity;GO:00228…	GO:0051234//establishment of localization;GO:0044237//cellular metabolic process;GO:0009987//cellular process;GO:0006811//ion transport;GO:0015992//proton transport;GO:0006810//transport;GO:0006812//cation transport;GO:0006091//generation of precursor metabolites and energy;GO:0044699//single-organism process;GO:0008152//metabolic process;GO:0044765//single-organism transport;GO:0006818//hydrogen…
Unigene0015320	bisque4	54.6168	0.7371	0.5661	0.4295	2.8231	8.8343	5.2444	1.4027	1.0473	1.9165	3.2406	1.0918	0.7574	7.1228	2.4759	4.4233	0.1568	0	0.1548	--	PREDICTED: cyclin-dependent protein kinase inhibitor SMR2 [Nelumbo nucifera]	-	-	-	-	-	-	-
Unigene0015710	bisque4	309.099	0.3932	0.1456	0.0982	1.1805	1.0578	2.9371	1.8637	0.7781	0.1792	0.3951	0.4278	0.2077	4.7122	4.3446	3.2904	4.7317	2.758	2.9729	--	--	-	-	-	-	-	-	-
Unigene0015922	bisque4	25.0961	10.9007	13.0014	11.0445	15.5704	12.6345	8.7503	16.0046	13.877	11.6965	17.2178	11.8482	13.2015	9.6721	8.4909	15.0993	13.3902	7.2393	10.0294	At2g34160	Alba domain-containing protein [Cephalotus follicularis]	-	-	-	-	-	-	-
Unigene0015958	bisque4	291.706	0.5083	0.2823	0.825	2.8078	5.1278	4.4554	1.1658	1.7795	2.0851	0.9895	0.4148	0.6043	9.1744	5.2613	7.2444	2.3633	3.3299	3.2255	--	amino acid-ligase [Arabidopsis thaliana]	-	-	-	-	-	-	-
Unigene0016061	bisque4	42.6985	1.6658	1.5881	1.1547	1.0624	2.1636	1.5325	1.0452	1.5914	2.1994	2.0202	1.6407	1.4341	0.764	0.4596	1.0516	1.3197	1.703	1.2487	--	--	-	-	-	-	-	-	-
Unigene0016292	bisque4	146.015	3.6008	4.3628	4.874	4.6144	5.0746	14.808	6.5803	10.3409	2.7556	7.4515	6.8985	5.6439	15.9937	9.9946	5.7076	6.3895	7.2009	8.2178	--	--	-	-	-	-	-	-	-
Unigene0016382	bisque4	94.4538	5.5305	4.9191	2.9607	5.1468	3.1795	7.5788	5.0459	6.3716	3.2124	2.835	3.3226	2.8305	6.1802	7.1669	2.4284	6.0952	5.5965	7.156	HDA9	histone deacetylase 9 [Asparagus officinalis]	-	-	-	-	GO:0005623//cell;GO:0044424//intracellular part;GO:0044464//cell part;GO:0043231//intracellular membrane-bounded organelle;GO:0005622//intracellular;GO:0043227//membrane-bounded organelle;GO:0043226//organelle;GO:0043229//intracellular organelle	GO:0016810//hydrolase activity, acting on carbon-nitrogen (but not peptide) bonds;GO:0003824//catalytic activity;GO:0019213//deacetylase activity;GO:0004407//histone deacetylase activity;GO:0017136//NAD-dependent histone deacetylase activity;GO:0016811//hydrolase activity, acting on carbon-nitrogen (but not peptide) bonds, in linear amides;GO:0033558//protein deacetylase activity;GO:0016787//hydr…	GO:0019222//regulation of metabolic process;GO:0044238//primary metabolic process;GO:0006476//protein deacetylation;GO:0044237//cellular metabolic process;GO:0034645//cellular macromolecule biosynthetic process;GO:0009987//cellular process;GO:0009058//biosynthetic process;GO:0060255//regulation of macromolecule metabolic process;GO:0009059//macromolecule biosynthetic process;GO:0098732//macromole…
Unigene0016454	bisque4	209.959	3.6857	3.6796	3.5791	45.2377	22.5065	28.8441	7.5396	8.1167	8.5372	7.2734	9.124	8.9368	56.3119	68.7431	70.5486	5.5669	10.6237	6.5028	--	PREDICTED: transcription factor MYB44-like [Nelumbo nucifera]	-	-	-	-	-	-	-
Unigene0016622	bisque4	493.38	0	0	0.5837	1.8527	1.8866	8.98	1.2152	2.6331	0.2841	0.0587	0.1272	0.1853	11.479	10.0941	5.4407	3.7081	5.1356	5.1129	--	--	-	-	-	-	-	-	-
Unigene0016658	bisque4	68.2386	4.7295	3.371	4.0301	4.5723	3.1883	6.0565	2.9108	5.7956	4.7159	6.4454	3.9401	3.9359	8.5283	8.9355	2.868	3.2824	4.6556	3.0173	--	--	-	-	-	-	-	-	-
Unigene0016762	bisque4	45.4366	2.9427	3.7198	2.626	1.3801	1.8031	3.2064	5.1391	8.5818	1.6473	2.8869	2.7723	4.2677	15.1166	7.2705	3.289	0.7117	0.6888	0.9954	--	--	-	-	-	-	-	-	-
Unigene0016851	bisque4	196.073	1.8782	0.5795	2.4036	8.5433	2.8137	3.1139	0.9334	1.4296	0.8561	1.3565	2.1715	1.5817	13.5199	12.9119	14.2143	2.2796	2.952	3.6456	--	Transmembrane protein DDB_G0273707/DDB_G0273361, partial [Anthurium amnicola]	-	-	-	-	-	-	-
Unigene0016853	bisque4	35.2561	16.5934	12.9329	16.2313	6.3235	7.1262	17.648	11.3479	23.5886	12.4672	13.1945	15.9764	17.518	24.0232	26.1537	21.4931	8.7911	15.1313	12.3315	rbcL	ribulose-1 (chloroplast) [Agave americana]	Metabolism	Energy metabolism;Carbohydrate metabolism;Global and Overview	ko01200//Carbon metabolism;ko00710//Carbon fixation in photosynthetic organisms;ko00630//Glyoxylate and dicarboxylate metabolism	K01601	GO:0043229//intracellular organelle;GO:0043227//membrane-bounded organelle;GO:0009536//plastid;GO:0005622//intracellular;GO:0044424//intracellular part;GO:0005623//cell;GO:0043231//intracellular membrane-bounded organelle;GO:0044444//cytoplasmic part;GO:0005737//cytoplasm;GO:0044464//cell part;GO:0043226//organelle	GO:0016491//oxidoreductase activity;GO:0016829//lyase activity;GO:0016831//carboxy-lyase activity;GO:0016830//carbon-carbon lyase activity;GO:0043167//ion binding;GO:0043169//cation binding;GO:0005488//binding;GO:0003824//catalytic activity	GO:0044237//cellular metabolic process;GO:0009987//cellular process;GO:0044249//cellular biosynthetic process;GO:0043094//cellular metabolic compound salvage;GO:0044699//single-organism process;GO:0015977//carbon fixation;GO:0008152//metabolic process;GO:0044710//single-organism metabolic process;GO:0071704//organic substance metabolic process;GO:0009058//biosynthetic process
Unigene0017000	bisque4	191.093	22.7129	24.4284	23.1364	45.7215	42.5894	44.4645	43.6613	37.8678	40.8648	22.4153	25.1559	29.8123	58.5946	52.7969	59.1178	38.161	38.7937	49.1658	--	carboxypeptidase [Arabidopsis thaliana]	-	-	-	-	-	-	-
Unigene0017103	bisque4	430.325	0.7472	0.6456	1.1973	1.361	2.5586	5.4489	1.0664	2.5214	0.6623	1.8614	0.5929	0.9212	5.224	6.2005	3.4198	3.5765	2.423	3.5312	--	--	-	-	-	-	-	-	-
Unigene0017108	bisque4	70.1359	1.3548	1.1148	1.0713	8.5151	24.9628	15.7663	4.6268	4.2623	4.1857	4.5947	0.43	0.7159	10.1649	9.8086	12.5786	3.088	2.1518	1.2805	Thyn1	PREDICTED: thymocyte nuclear protein 1 [Elaeis guineensis]	-	-	-	-	GO:0005622//intracellular;GO:0043226//organelle;GO:0044424//intracellular part;GO:0005623//cell;GO:0044464//cell part;GO:0043231//intracellular membrane-bounded organelle;GO:0043227//membrane-bounded organelle;GO:0043229//intracellular organelle	-	-
Unigene0017110	bisque4	107.978	2.2343	1.6987	1.7184	26.1462	49.117	30.5202	22.5765	15.9041	19.5817	3.0646	3.1485	6.9418	29.0773	29.7183	44.4215	6.7589	9.6879	9.9677	--	small EDRK-rich factor 2-like [Asparagus officinalis]	-	-	-	-	-	-	-
Unigene0017186	bisque4	28.6054	12.937	13.3603	14.5671	17.8057	15.3497	12.8427	15.2	14.1701	16.3197	13.7554	14.3799	16.358	17.2374	18.6709	18.1208	14.8614	13.3796	14.4456	--	sporulation-specific protein [Arabidopsis thaliana]	-	-	-	-	-	-	-
Unigene0017296	bisque4	227.751	6.2854	4.8833	5.4142	4.7327	4.5676	6.3697	5.0095	4.2161	5.3144	4.5721	5.0803	5.2474	8.0498	8.5834	6.6846	6.2117	6.0746	6.9665	Drap1	DNA polymerase epsilon subunit C-like isoform X2 [Asparagus officinalis]	-	-	-	-	-	-	-
Unigene0017483	bisque4	272.285	0.3789	0.3273	0.3311	8.5363	6.0327	8.6528	4.3394	2.8262	4.2716	0.4664	0.6493	0.2803	10.7764	9.9375	11.9651	5.7308	4.6336	3.5811	ATL41	PREDICTED: E3 ubiquitin-protein ligase MBR1-like [Vitis vinifera]	-	-	-	-	-	-	-
Unigene0017505	bisque4	429.271	0.7645	1.8634	0.9544	0.482	0.8881	5.3318	0.6721	1.891	0.9583	0.168	0.3639	0.0505	11.7317	12.6466	7.0474	4.8351	5.4889	4.0771	--	--	-	-	-	-	-	-	-
Unigene0017508	bisque4	152.634	1.6293	1.2669	1.8512	4.8625	5.6487	3.7383	5.1448	2.4306	4.1591	2.0772	2.4045	1.4313	6.7512	6.8085	6.6367	3.5874	5.2834	3.85	--	--	-	-	-	-	-	-	-
Unigene0017553	bisque4	332.142	0	0.0826	0.167	2.0886	2.2086	2.1415	1.2274	0.9164	0.4065	0	0	0	4.4971	3.5682	2.624	1.4636	2.4789	1.716	--	--	-	-	-	-	-	-	-
Unigene0017581	bisque4	132.246	13.957	19.0106	21.2458	74.3805	321.438	293.37	69.1334	48.3686	73.7327	20.4157	23.4247	23.951	203.557	172.496	211.928	40.7649	43.802	40.1693	HSP17.5-E	HSP [Pinus tabuliformis]	Genetic Information Processing	Folding, sorting and degradation	ko04141//Protein processing in endoplasmic reticulum	K13993	-	-	-
Unigene0017598	bisque4	223.711	1.2625	2.2567	1.2936	5.2701	18.8197	19.4195	8.9468	3.2472	6.6213	1.1483	1.4093	2.6568	19.2858	18.4239	21.2793	2.7922	5.2837	3.7032	--	NFU1 iron-sulfur cluster protein [Arabidopsis thaliana]	-	-	-	-	-	-	-
Unigene0017618	bisque4	125.233	18.5188	21.7947	16.1348	25.9308	33.0305	29.3685	25.8976	22.9102	26.0384	17.4922	14.5205	15.1092	30.033	29.8202	34.5845	21.1857	18.9633	19.4542	--	Low-density receptor-like protein [Arabidopsis thaliana]	-	-	-	-	-	-	-
Unigene0017625	bisque4	96.0388	0.726	0.6272	1.5409	1.2206	2.1307	2.2135	1.2211	1.2156	2.0958	1.003	1.7774	0.6713	2.3343	3.3194	5.1262	1.0921	1.8256	1.6664	--	--	-	-	-	-	-	-	-
Unigene0017628	bisque4	175.732	4.3827	5.301	5.3625	14.2463	13.6064	11.4744	9.4449	12.0801	11.1875	7.9124	5.5638	6.322	17.637	14.2876	17.5446	10.9084	10.7197	9.7208	--	PREDICTED: LOW QUALITY PROTEIN: RNA-binding protein cabeza-like [Elaeis guineensis]	Genetic Information Processing	Translation	ko03015//mRNA surveillance pathway	K14398	-	-	-
Unigene0017629	bisque4	229.078	0.8851	0.5522	0.3438	1.4054	2.5675	2.0464	1.421	2.3577	1.5166	0.3891	0.8427	0.682	3.2699	3.1038	2.9705	1.9769	1.7766	1.5336	--	--	-	-	-	-	-	-	-
Unigene0017688	bisque4	302.101	1.7596	0.877	1.7744	3.0722	3.4181	5.7778	1.6661	2.1635	2.2314	1.9041	2.3197	1.627	11.2169	12.0341	10.655	1.2957	2.8843	2.2388	KRP7	cyclin-dependent kinase inhibitor 7-like [Asparagus officinalis]	-	-	-	-	-	-	-
Unigene0017694	bisque4	167.271	1.6791	2.5738	0.5207	0.9562	0.6955	4.7977	2.609	2.7705	0.6337	0.6667	1.1346	0.7513	8.0355	6.5495	0.1983	0.3111	0.3011	0.6655	--	--	-	-	-	-	-	-	-
Unigene0017878	bisque4	90.9558	34.5344	77.0032	59.9943	91.8274	299.9	245.376	93.4993	61.0163	74.1365	27.2382	26.0708	37.8029	169.776	162.438	174.519	31.1959	38.8572	34.1608	MBF1C	PREDICTED: multiprotein-bridging factor 1c [Elaeis guineensis]	-	-	-	-	-	-	-
Unigene0017960	bisque4	264.429	0.1243	0.1227	0.031	1.926	1.87	14.6882	2.5473	4.3905	0.6422	0.0312	0.1184	0.1314	8.3219	8.5739	3.0237	4.2333	4.7717	5.1365	--	--	-	-	-	-	-	-	-
Unigene0017962	bisque4	61.4655	7.4265	8.3945	8.6	11.3418	11.867	10.1708	6.9555	9.2325	10.3343	9.4136	8.7797	11.4451	12.7268	11.1698	13.4258	9.0052	9.174	8.3647	LPEAT1	PREDICTED: lysophospholipid acyltransferase LPEAT1-like isoform X2 [Phoenix dactylifera]	Metabolism	Lipid metabolism	ko00564//Glycerophospholipid metabolism;ko00565//Ether lipid metabolism	K13510	-	GO:0016740//transferase activity;GO:0003824//catalytic activity	-
Unigene0017965	bisque4	143.809	20.3187	22.9751	21.7751	17.9706	21.6091	27.7563	21.6316	25.8882	19.3606	20.5591	21.777	17.675	26.4983	31.0707	20.0679	26.1209	24.469	30.8928	ndufaf3	NADH dehydrogenase [ubiquinone] 1 alpha subcomplex assembly factor 3 [Asparagus officinalis]	-	-	-	-	-	-	-
Unigene0018015	bisque4	240.148	13.5964	12.7908	11.2793	10.7406	11.7868	16.4902	8.4086	10.9005	8.6307	12.9032	9.1645	7.4635	16.5601	17.768	16.8705	12.148	12.6368	13.422	--	M-phase phosphoprotein 6, partial [Anthurium amnicola]	Genetic Information Processing	Folding, sorting and degradation	ko03018//RNA degradation	K12593	-	-	-
Unigene0018106	bisque4	257.446	20.7683	25.0317	19.8665	81.9162	145.655	276.893	64.4205	62.3748	65.2233	28.4087	15.662	12.0886	158.095	176.76	168.792	92.9048	93.9884	95.7726	wos2	ripening regulated protein DDTFR8 [Nicotiana tabacum]	Metabolism	Lipid metabolism	ko00590//Arachidonic acid metabolism	K15730	-	-	-
Unigene0018133	bisque4	240.982	9.6846	20.6973	18.9499	145.459	289.356	271.221	184.661	163.528	180.321	19.0641	14.6712	14.6471	437.33	280.136	330.94	209.254	225.513	186.48	ELIP1	LOW QUALITY PROTEIN: early light-induced protein 1, chloroplastic-like [Asparagus officinalis]	-	-	-	-	-	-	-
Unigene0018169	bisque4	165.051	4.1326	6.7207	3.2294	17.0437	188.411	273.015	9.7837	10.9314	11.4798	5.4289	8.1472	8.0023	154.649	137.46	161.058	13.5439	18.3331	16.4512	SHSP-2	PREDICTED: 17.6 kDa class II heat shock protein-like [Beta vulgaris subsp. vulgaris] [Beta vulgaris]	Genetic Information Processing	Folding, sorting and degradation	ko04141//Protein processing in endoplasmic reticulum	K13993	-	-	-
Unigene0018194	bisque4	291.28	2.0891	1.7346	1.4583	2.6686	3.1006	5.255	1.5537	1.4455	1.5871	2.2066	1.5241	1.8816	7.4946	6.2958	6.4818	1.3506	1.6213	1.5258	DCLRE1B	5' exonuclease Apollo [Asparagus officinalis]	-	-	-	-	-	-	-
Unigene0018196	bisque4	377.487	10.549	12.7849	9.1331	12.1703	8.8188	21.5394	6.3729	7.8975	4.4144	10.6435	9.6439	7.3785	43.2211	45.2034	22.9074	30.4608	26.9169	28.347	cfa	PREDICTED: (S)-coclaurine N-methyltransferase isoform X1 [Elaeis guineensis]	Metabolism	Biosynthesis of other secondary metabolites	ko00950//Isoquinoline alkaloid biosynthesis	K13384	-	GO:0003824//catalytic activity	GO:0044699//single-organism process;GO:0044238//primary metabolic process;GO:0008152//metabolic process;GO:0071704//organic substance metabolic process;GO:0006629//lipid metabolic process;GO:0044710//single-organism metabolic process
Unigene0018220	bisque4	324.384	1.6808	1.4521	1.0437	1.5617	0.7951	3.0681	0.9469	0.7541	0.7057	1.5167	0.8002	0.3272	3.4845	3.0281	2.5912	2.7946	2.4588	2.5502	--	--	-	-	-	-	-	-	-
Unigene0018329	bisque4	229.444	7.3006	6.9262	4.0931	3.4276	4.8817	23.4315	5.8387	9.3939	3.692	3.0762	3.5935	2.5219	13.3037	16.4843	4.6147	12.0787	10.1075	10.6498	CML20	caltractin-like [Asparagus officinalis]	Organismal Systems	Environmental adaptation	ko04626//Plant-pathogen interaction	K13448	-	-	-
Unigene0018335	bisque4	19.3142	1.4057	1.6192	1.5015	1.5902	2.1838	2.4631	1.1145	1.8122	1.4951	2.1819	1.0575	0.9628	2.3792	1.3886	1.6997	1.1795	1.2541	1.2138	--	reverse transcriptase [Corchorus capsularis]	-	-	-	-	-	-	-
Unigene0018345	bisque4	46.1793	3.4648	4.3687	5.0741	3.7786	1.6834	2.2984	4.761	3.6421	5.1791	4.7342	3.3434	4.5459	2.5388	3.4551	3.0857	4.3477	5.0319	4.4696	--	uncharacterized protein LOC109840510 [Asparagus officinalis]	-	-	-	-	-	-	-
Unigene0018349	bisque4	142.337	2.9316	3.2146	3.8924	3.4597	2.2682	4.7529	4.4655	4.7458	2.7582	3.4202	3.811	1.4075	5.4218	6.7166	5.2636	4.5334	5.4321	3.9964	--	TRAF-like family protein [Theobroma cacao]	-	-	-	-	-	-	-
Unigene0018472	bisque4	125.39	40.2975	40.0514	34.7893	31.8798	183.207	223.935	26.0379	13.6152	15.6806	40.616	46.244	68.0104	157.288	142.948	143.721	18.0337	27.3181	28.5658	--	plant/protein [Arabidopsis thaliana]	-	-	-	-	-	-	-
Unigene0018602	bisque4	14.0937	0.733	0.9787	1.6307	3.3612	2.2247	1.2089	0.9986	0.7101	1.134	2.285	0.2538	1.7869	1.6363	2.6069	3.0498	1.85	1.6052	1.0707	--	--	-	-	-	-	-	-	-
Unigene0018605	bisque4	202.192	3.9404	2.8822	4.0565	11.1773	8.112	8.8744	3.6743	4.9201	4.2938	5.2074	4.4192	3.8894	10.1156	11.7136	13.7635	8.1459	8.0629	9.2765	lip3	PREDICTED: 4,5:9,10-diseco-3-hydroxy-5,9,17-trioxoandrosta-1(10),2-diene-4-oate hydrolase-like [Phoenix dactylifera]	-	-	-	-	-	-	-
Unigene0018765	bisque4	102.054	5.8007	6.1609	4.0231	3.0645	2.1867	5.8495	5.0981	4.253	2.5188	4.3047	4.5855	3.5922	7.5136	8.3983	3.5803	4.101	4.3881	3.8982	ynbD	Dual specificity phosphatase, catalytic domain containing protein,expressed [Zostera marina]	-	-	-	-	-	GO:0016787//hydrolase activity;GO:0016740//transferase activity;GO:0004721//phosphoprotein phosphatase activity;GO:0016772//transferase activity, transferring phosphorus-containing groups;GO:0016791//phosphatase activity;GO:0042578//phosphoric ester hydrolase activity;GO:0016788//hydrolase activity, acting on ester bonds;GO:0003824//catalytic activity	GO:0044237//cellular metabolic process;GO:0009987//cellular process;GO:0006796//phosphate-containing compound metabolic process;GO:0006793//phosphorus metabolic process;GO:0008152//metabolic process
Unigene0018819	bisque4	102.886	2.9289	1.7713	1.7278	2.77	2.5072	3.4381	1.9594	1.4044	1.9469	1.867	1.6732	2.2343	4.8693	3.0597	2.1447	2.3131	2.5779	3.5987	--	PREDICTED: doublesex and mab-3 related transcription factor 3, truncated-like [Elaeis guineensis]	-	-	-	-	-	-	-
Unigene0018866	bisque4	133.005	70.0633	73.3365	41.2432	46.6824	34.2116	85.1228	46.7111	52.2211	30.2555	32.4165	64.664	37.4129	97.195	109.939	26.7186	101.812	88.2837	97.6736	--	Diphthamide biosynthesis protein 3 [Anthurium amnicola]	-	-	-	-	-	-	-
Unigene0018872	bisque4	152.113	18.1675	20.2761	21.5284	53.2644	65.7498	69.8921	53.494	45.676	46.4849	30.9806	25.8539	20.9239	65.2205	55.0104	70.4833	41.158	50.6152	42.531	At4g27230	probable histone H2A.3 [Asparagus officinalis]	-	-	-	-	-	-	-
Unigene0018957	bisque4	320.27	1.4751	1.6567	0.6446	1.9221	2.2729	4.0928	1.7368	1.6504	0.6276	1.4915	1.4045	0.1364	9.8096	8.1312	1.4177	3.3184	2.3233	3.6946	--	--	-	-	-	-	-	-	-
Unigene0018981	bisque4	57.8178	16.8691	14.2975	14.3482	17.8848	16.6806	12.5371	11.668	15.8889	15.6591	19.7483	15.6131	16.2598	9.7273	11.0309	12.4252	16.9777	17.5476	17.5278	Os12g0278800	zinc finger CCCH domain-containing protein 65-like [Asparagus officinalis]	-	-	-	-	-	-	-
Unigene0019061	bisque4	271.305	1.06	1.099	0.247	1.4852	0.8469	3.1674	1.1346	2.4097	0.6013	0.3728	0.3364	0.7841	4.2657	4.8379	0.9703	0.6088	1.244	2.0706	--	--	-	-	-	-	-	-	-
Unigene0019073	bisque4	290.234	0.8108	0.3558	0.4837	1.4823	1.6416	9.0924	1.6945	4.5806	0.3148	0.8713	0.5024	0.3808	21.6345	16.1459	5.7373	0.4559	0.5962	0.4623	--	--	-	-	-	-	-	-	-
Unigene0019090	bisque4	365.517	10.3973	12.6018	9.9336	17.0339	38.2648	52.3911	5.5207	10.2359	7.0241	11.2532	10.1592	7.4061	82.4756	79.4242	85.9042	25.5232	22.9698	21.0085	BIP5	PREDICTED: luminal-binding protein 4 isoform X2 [Elaeis guineensis]	Genetic Information Processing	Folding, sorting and degradation	ko04141//Protein processing in endoplasmic reticulum;ko03060//Protein export	K09490	-	GO:0097159//organic cyclic compound binding;GO:0001883//purine nucleoside binding;GO:0097367//carbohydrate derivative binding;GO:0036094//small molecule binding;GO:0005488//binding;GO:1901363//heterocyclic compound binding;GO:0001882//nucleoside binding;GO:0032549//ribonucleoside binding;GO:0032550//purine ribonucleoside binding	-
Unigene0019120	bisque4	97.2493	0.2773	0.6228	0.5331	1.5383	1.2342	1.7161	1.6025	3.3089	1.0616	1.2676	0.4752	1.0767	3.801	3.451	1.2689	1.1147	1.233	0.9434	--	--	-	-	-	-	-	-	-
Unigene0019265	bisque4	107.793	1.6628	1.4647	2.3651	2.2749	1.9816	0.9742	1.3261	2.015	2.046	1.7487	1.428	1.9898	0.8006	0.8986	0.8953	1.6854	1.8728	1.6333	--	--	-	-	-	-	-	-	-
Unigene0019280	bisque4	129.435	3.4718	2.9995	4.1158	2.6874	2.5306	1.5774	2.134	2.4907	4.6432	2.3272	1.3091	2.7971	0.7034	0.3056	0.5034	1.5466	1.5924	1.2346	--	--	-	-	-	-	-	-	-
Unigene0019303	bisque4	399.977	0.0529	0	0.0925	0.445	0.7251	4.1806	0.2267	0.5077	0.1126	0	0.1008	0	6.8244	4.5185	2.3744	1.2669	3.3842	2.1015	--	--	-	-	-	-	-	-	-
Unigene0019333	bisque4	289.508	10.033	9.5804	11.4117	8.4747	7.8488	6.7622	8.992	9.6679	9.0882	11.8181	9.1412	11.0971	5.206	4.6521	4.9214	7.5825	8.05	9.6189	--	--	-	-	-	-	-	-	-
Unigene0019509	bisque4	23.7967	12.9628	11.781	17.7294	5.5195	6.8453	8.5336	18.2899	20.3606	19.1589	12.8776	18.6734	23.1943	8.8702	8.3819	11.4803	16.5993	26.7491	22.6742	--	wound-responsive family protein [Medicago truncatula]	-	-	-	-	-	-	-
Unigene0019530	bisque4	381.701	2.0305	3.4479	0.9791	2.1778	1.0189	6.6499	1.4239	2.9843	0.9681	1.6621	1.1333	1.1006	8.5244	6.8475	2.9481	4.0215	4.3462	2.7132	--	--	-	-	-	-	-	-	-
Unigene0019807	bisque4	338.268	1.883	1.178	2.4401	3.5479	2.4456	9.2156	1.5985	4.2204	3.0386	1.7697	2.8437	1.9212	28.2989	21.417	15.9874	16.6579	13.1139	13.1329	--	--	-	-	-	-	-	-	-
Unigene0019866	bisque4	328.057	4.2074	6.336	4.4177	5.4283	6.1529	16.1515	2.2518	2.4907	1.8024	10.9181	4.2841	2.3235	21.1942	27.8739	16.7422	7.1045	7.2548	7.3735	EB1A	microtubule-associated protein RP/EB family member 1A-like [Asparagus officinalis]	-	-	-	-	-	-	-
Unigene0019890	bisque4	100.999	3.5376	2.351	1.9819	38.6609	12.6567	11.9063	6.6993	6.2826	7.4286	1.9938	4.4909	1.7614	24.5927	31.1296	32.2981	9.378	11.3452	7.5445	--	--	-	-	-	-	-	-	-
Unigene0019899	bisque4	121.342	2.2915	2.4531	0.7837	1.3401	0.2985	2.0732	1.4397	0.8493	0.3179	2.4965	1.7074	0.7831	4.485	6.1562	0.912	1.526	1.3846	1.3183	--	--	-	-	-	-	-	-	-
Unigene0019949	bisque4	140.884	2.3064	0.797	1.1087	1.9389	1.2833	2.0921	2.0367	2.642	1.1039	0.9632	0.4392	0.5865	6.7251	7.8948	2.2167	0.0552	0.1603	0.1635	--	--	-	-	-	-	-	-	-
Unigene0019976	bisque4	53.2861	1.5266	4.9616	5.2098	2.6584	5.0717	5.0426	3.0347	4.1056	3.7113	4.3783	5.814	3.5963	6.9541	6.8188	9.3824	3.9667	4.3778	3.7103	At3g19950	PREDICTED: E3 ubiquitin-protein ligase RING1-like [Elaeis guineensis]	-	-	-	-	-	-	-
Unigene0020062	bisque4	256.402	14.9333	12.7218	13.8243	23.708	34.0741	29.4848	17.2652	14.6928	15.7723	10.4765	12.5338	11.2103	50.9985	42.6992	57.8676	15.6404	15.8601	17.4586	TIM14-1	mitochondrial import inner membrane translocase subunit TIM14-3-like [Asparagus officinalis]	-	-	-	-	-	-	-
Unigene0020131	bisque4	315.175	7.0527	5.3457	4.7203	6.9649	7.0697	9.5968	5.5846	5.3361	4.9357	5.7169	5.2422	3.394	9.7907	9.4407	10.0555	7.4291	8.5503	8.1776	--	S-adenosyl-L-methionine-dependent methyltransferase superfamily protein [Zea mays]	-	-	-	-	-	-	-
Unigene0020325	bisque4	306.859	0.9866	0.7671	0.4311	2.9029	1.4357	4.3167	0.528	1.7872	0.4197	0.7807	1.5029	0.7298	6.1572	7.8067	2.8898	7.0834	4.7531	4.9422	--	PREDICTED: uncharacterized protein LOC103709270 [Phoenix dactylifera]	-	-	-	-	-	-	-
Unigene0020478	bisque4	148.283	5.2677	5.3883	4.9727	2.6675	3.1043	2.9525	2.9782	3.2813	2.8097	4.8652	3.6314	5.0877	1.3913	1.5843	2.1462	3.696	3.0846	3.8856	FCA	flowering time control protein FCA-like, partial [Asparagus officinalis]	-	-	-	-	-	-	-
Unigene0020727	bisque4	437.846	6.0014	7.2851	3.9504	6.4821	6.9582	19.1324	9.1884	9.8353	3.1511	4.2748	3.074	2.4937	21.4513	23.572	9.0745	11.3811	9.2553	12.5653	--	Urease accessory protein UreE, partial [Anthurium amnicola]	-	-	-	-	-	-	-
Unigene0020733	bisque4	191.47	1.922	2.1229	1.8073	0.7158	0.604	3.1156	1.7187	4.0442	0.9574	2.1177	1.9458	1.3048	7.1686	5.2346	3.3404	2.2125	1.9385	2.2535	--	--	-	-	-	-	-	-	-
Unigene0020758	bisque4	198.385	4.055	3.0155	2.2879	4.7034	3.8667	15.6113	6.9776	7.4933	0.4367	2.6627	2.3947	1.8036	17.2249	18.3914	5.0273	0.1965	0.428	0.2426	--	--	-	-	-	-	-	-	-
Unigene0020767	bisque4	65.2138	4.006	4.6428	2.5618	1.7249	1.9237	2.8153	5.6475	5.8304	1.0392	2.2336	3.9072	1.9876	7.4973	9.2951	1.0732	4.4896	5.5219	4.2481	--	--	-	-	-	-	-	-	-
Unigene0020789	bisque4	309.149	1.5211	0.8504	0.7195	0.8124	1.0877	3.7622	0.3831	0.9535	0.1903	1.5263	0.6645	0.2813	3.1309	4.4073	1.2613	3.5462	3.1502	2.5033	VHA-e1	V-type proton ATPase subunit e1-like [Aegilops tauschii subsp. tauschii] [Aegilops tauschii]	Metabolism;Cellular Processes	Transport and catabolism;Energy metabolism	ko00190//Oxidative phosphorylation;ko04145//Phagosome	K02153	-	-	-
Unigene0020917	bisque4	301.065	42.4787	36.994	40.7815	31.5869	93.866	204.069	17.7156	30.0599	15.1763	32.7595	39.0959	32.3422	140.189	143.921	138.113	78.2783	68.9302	74.0018	FTSH6	ATP-dependent zinc metalloprotease FTSH 6, chloroplastic [Asparagus officinalis]	-	-	-	-	GO:0031224//intrinsic component of membrane;GO:0016020//membrane;GO:0044425//membrane part	GO:0046914//transition metal ion binding;GO:0016462//pyrophosphatase activity;GO:0004175//endopeptidase activity;GO:0005488//binding;GO:0097367//carbohydrate derivative binding;GO:0001883//purine nucleoside binding;GO:0016817//hydrolase activity, acting on acid anhydrides;GO:0001882//nucleoside binding;GO:0043167//ion binding;GO:0036094//small molecule binding;GO:0043169//cation binding;GO:000382…	GO:0019538//protein metabolic process;GO:0044763//single-organism cellular process;GO:0009056//catabolic process;GO:0044238//primary metabolic process;GO:0008152//metabolic process;GO:0044699//single-organism process;GO:0043170//macromolecule metabolic process;GO:0071704//organic substance metabolic process;GO:1901575//organic substance catabolic process;GO:0009987//cellular process;GO:0009057//m…
Unigene0020929	bisque4	325.334	8.9826	10.4656	11.4394	29.8602	44.2909	52.9689	37.6899	24.1754	32.9745	12.0498	8.9923	10.2994	77.9323	69.1388	77.0539	33.5606	33.0035	40.2671	At3g01520	PREDICTED: universal stress protein PHOS34 [Elaeis guineensis]	-	-	-	-	-	-	-
Unigene0020962	bisque4	484.198	5.36	5.2769	3.6314	6.264	6.8884	11.0556	4.2992	5.6967	3.6827	5.0658	4.4176	3.6755	15.6436	16.3159	11.3084	9.1484	11.3433	10.3023	MTERF3	transcription termination factor MTERF2, chloroplastic isoform X2 [Asparagus officinalis]	-	-	-	-	-	-	-
Unigene0020978	bisque4	205.544	4.511	4.4927	1.9713	2.5809	0.9118	5.4158	2.3472	2.9375	0.7997	1.7628	3.2809	2.2015	6.9229	9.9154	2.1793	3.3587	4.0633	3.4939	--	--	-	-	-	-	-	-	-
Unigene0021009	bisque4	271.614	0.214	0.3698	0	10.1641	13.7388	14.9579	2.5196	2.7363	3.7554	0.1881	0	1.3851	56.7044	31.6779	37.1187	4.7116	4.6591	5.0564	--	--	-	-	-	-	-	-	-
Unigene0021058	bisque4	181.926	0.6331	0.9845	0.4795	0.4258	0.7226	5.7199	5.2854	6.5659	1.0773	0.5566	1.326	0.6244	21.2441	11.6322	3.4382	2.0201	2.2679	1.9945	--	--	-	-	-	-	-	-	-
Unigene0021059	bisque4	223.704	0.727	0.2512	0.8895	0.3667	0.3734	4.6547	3.4237	6.352	0	0	0.6921	0.2689	15.9163	12.151	2.2624	2.9228	1.4817	1.3742	--	--	-	-	-	-	-	-	-
Unigene0021232	bisque4	193.095	7.3785	8.3625	8.3208	13.2061	12.5646	14.4782	4.8406	5.4952	7.3415	10.6032	10.349	10.5642	22.4846	15.166	18.0831	11.5445	12.055	10.7984	NAT11	Nucleobase-ascorbate transporter 11 [Anthurium amnicola]	-	-	-	-	-	-	-
Unigene0021306	bisque4	312.705	0.4386	0.3248	0.1643	1.5801	5.9801	10.6978	0.3353	0.6009	0.3665	0.1102	0.2983	0.1448	17.179	15.6808	17.8071	1.2895	0.6385	0.2961	--	GATA transcription factor-like protein [Arabidopsis thaliana]	-	-	-	-	-	-	-
Unigene0021319	bisque4	171.073	5.7641	6.4355	9.5327	22.1657	14.2966	15.5199	14.8073	12.4731	15.0279	9.0444	13.7623	13.5569	31.6635	31.2478	35.8234	9.6492	12.488	11.4547	OFP6	PREDICTED: transcription repressor OFP7-like [Elaeis guineensis]	-	-	-	-	-	-	-
Unigene0021358	bisque4	300.128	32.7877	27.4676	47.2696	114.146	115.704	169.386	115.307	127.399	110.966	44.6896	56.492	48.2357	223.377	228.238	236.361	170.562	162.085	169.179	clpS	ATP-dependent Clp protease adapter protein CLPS1, chloroplastic-like [Asparagus officinalis]	-	-	-	-	-	-	-
Unigene0021383	bisque4	145.011	9.9843	11.7993	9.4264	9.2075	6.6603	5.3452	9.8291	9.6427	8.7014	11.9494	10.7779	9.1704	4.8171	6.1752	6.9078	11.4758	10.859	9.784	POLR3H	DNA-directed RNA polymerase III subunit RPC8-like [Asparagus officinalis]	Metabolism;Genetic Information Processing	Transcription;Nucleotide metabolism	ko00230//Purine metabolism;ko00240//Pyrimidine metabolism;ko03020//RNA polymerase	K03022	-	-	-
Unigene0021424	bisque4	235.775	1.3812	1.4222	1.4552	1.1771	3.3204	4.846	1.0734	1.6331	1.0465	1.597	0.7206	0.5599	4.1232	5.5514	3.5504	0.6702	1.2096	0.9299	--	--	-	-	-	-	-	-	-
Unigene0021425	bisque4	138.387	0.205	0.5314	0.3584	1.965	3.5455	3.0196	1.229	1.4857	2.0063	1.2619	0.4295	0.455	2.3075	2.9532	3.4909	1.1384	1.1778	2.0542	--	hypothetical protein POPTR_0016s07700g [Populus trichocarpa]	-	-	-	-	-	-	-
Unigene0021433	bisque4	90.3204	174.913	201.426	209.455	696.249	353.569	287.763	121.788	123.188	221.972	212.322	286.728	267.476	608.705	610.435	751.288	184.848	214.181	173.542	FLA6	fasciclin-like arabinogalactan protein 9 [Asparagus officinalis]	-	-	-	-	-	-	-
Unigene0021456	bisque4	199.031	31.3096	30.9293	27.0142	15.565	15.6652	14.5728	19.6206	18.91	17.6317	22.4717	23.6022	23.121	7.6778	6.8909	6.3061	12.2481	14.0194	10.6394	FAX1	protein FATTY ACID EXPORT 1, chloroplastic [Asparagus officinalis]	-	-	-	-	-	-	-
Unigene0021481	bisque4	260.09	7.9334	10.2181	12.1814	9.6674	9.7507	8.2331	11.0236	11.1293	12.6181	11.3588	12.231	11.9458	4.654	4.9827	4.6968	5.8875	7.7547	7.7047	CBP3	Alpha-galactosidase, partial [Anthurium amnicola]	-	-	-	-	-	-	-
Unigene0021504	bisque4	381.875	1.8204	2.3793	2.3253	2.531	2.4574	3.8604	1.9985	2.661	2.1348	2.524	2.4221	1.2948	6.9962	6.474	3.7599	4.5577	3.957	4.8088	MPT1	PREDICTED: mitochondrial phosphate carrier protein 1, mitochondrial [Elaeis guineensis]	-	-	-	-	GO:0031975//envelope;GO:0005622//intracellular;GO:0031224//intrinsic component of membrane;GO:0044425//membrane part;GO:0019866//organelle inner membrane;GO:0043231//intracellular membrane-bounded organelle;GO:0044422//organelle part;GO:0016020//membrane;GO:0043229//intracellular organelle;GO:0005623//cell;GO:0031090//organelle membrane;GO:0043227//membrane-bounded organelle;GO:0044446//intracell…	-	GO:0050896//response to stimulus;GO:0006950//response to stress;GO:0009628//response to abiotic stimulus;GO:0006970//response to osmotic stress
Unigene0021525	bisque4	281.724	5.0191	5.6592	4.7286	6.2075	5.651	7.1719	4.5164	4.0429	3.9449	3.321	5.1513	3.524	7.8157	8.3954	7.086	6.3358	5.0442	5.966	spin	PREDICTED: protein spinster homolog 3 isoform X1 [Musa acuminata subsp. malaccensis] [Musa acuminata]	-	-	-	-	GO:0044425//membrane part;GO:0016020//membrane;GO:0031224//intrinsic component of membrane	-	GO:0015698//inorganic anion transport;GO:0044765//single-organism transport;GO:0009987//cellular process;GO:0006811//ion transport;GO:0051179//localization;GO:0044763//single-organism cellular process;GO:0044699//single-organism process;GO:0006810//transport;GO:1902578//single-organism localization;GO:0051234//establishment of localization;GO:0006820//anion transport
Unigene0021562	bisque4	86.6398	2.7151	3.359	3.5878	3.9623	3.1051	4.914	2.7434	2.7542	1.7557	4.9271	3.102	2.611	4.8222	5.1368	4.4734	4.0338	3.0789	2.7509	FMOGS-OX5	flavin-containing monooxygenase FMO GS-OX-like 2 isoform X2 [Asparagus officinalis]	-	-	-	-	-	-	-
Unigene0021609	bisque4	15.3738	1.8023	2.7716	1.3861	1.5757	1.5737	1.3463	1.5047	0.9218	0.8434	1.6797	2.0592	1.8332	4.1304	1.9549	1.8807	0.8972	2.0706	1.2946	--	PREDICTED: uncharacterized protein LOC105038357 [Elaeis guineensis]	-	-	-	-	-	-	-
Unigene0021647	bisque4	264.421	0.0655	0.1132	0.1145	2.6977	6.1106	5.6609	3.7853	1.9539	2.9255	0.8061	0.0624	0.1817	9.2463	6.463	6.1144	2.7585	2.973	2.1045	--	hydrogen peroxide induced protein 1 [Camellia sinensis]	-	-	-	-	-	-	-
Unigene0021653	bisque4	302.396	4.5547	7.6964	3.727	9.6099	6.3836	10.5313	1.2666	1.7843	1.4248	6.9492	5.1656	1.858	28.6676	30.9867	26.6088	9.618	9.8876	8.5043	BHLH19	transcription factor bHLH18-like [Asparagus officinalis]	-	-	-	-	-	-	-
Unigene0021683	bisque4	20.3971	11.8995	19.067	17.5969	16.9263	27.281	28.1655	19.3478	13.5574	14.4955	14.0103	12.3881	17.1328	23.2535	16.7664	17.94	8.3168	7.7439	8.0169	GATA16	GATA transcription factor 16-like isoform X2 [Asparagus officinalis]	-	-	-	-	GO:0044424//intracellular part;GO:0044464//cell part;GO:0043226//organelle;GO:0043231//intracellular membrane-bounded organelle;GO:0043229//intracellular organelle;GO:0005623//cell;GO:0005622//intracellular;GO:0043227//membrane-bounded organelle	-	-
Unigene0021727	bisque4	184.782	20.1962	18.3289	25.1808	20.4829	17.0506	17.0048	25.7824	25.6668	24.4366	23.0518	26.9912	28.7832	15.8288	11.9433	17.3841	16.5844	15.6214	17.5126	VQ25	VQ motif-containing protein 25-like [Asparagus officinalis]	-	-	-	-	-	-	-
Unigene0021750	bisque4	69.1546	0.9398	3.338	1.8252	5.3987	4.3801	2.8416	1.7325	3.9501	5.1089	2.2953	2.7341	2.2208	4.9144	6.9166	8.3635	4.0485	3.3377	2.2207	--	--	-	-	-	-	-	-	-
Unigene0021777	bisque4	466.756	16.8066	15.3087	14.6229	16.4309	20.2959	27.8505	11.578	16.8827	12.5686	13.3256	14.835	14.8236	30.9993	30.919	24.8385	23.5466	23.229	23.5556	Eif2d	eukaryotic translation initiation factor 2D [Asparagus officinalis]	-	-	-	-	-	GO:0008135//translation factor activity, RNA binding;GO:0003723//RNA binding;GO:0097159//organic cyclic compound binding;GO:0005488//binding;GO:0003676//nucleic acid binding;GO:1901363//heterocyclic compound binding	GO:0010467//gene expression;GO:0034645//cellular macromolecule biosynthetic process;GO:0043603//cellular amide metabolic process;GO:0044249//cellular biosynthetic process;GO:0071704//organic substance metabolic process;GO:0044271//cellular nitrogen compound biosynthetic process;GO:0006412//translation;GO:0043170//macromolecule metabolic process;GO:0019538//protein metabolic process;GO:0044267//ce…
Unigene0021778	bisque4	262.539	4.2177	6.0663	4.7962	12.0272	13.9908	16.0604	10.4399	8.8865	9.966	8.2385	8.6932	6.6478	17.3343	16.3208	18.119	9.1076	11.6341	9.2187	At4g30420	WAT1-related protein At4g30420-like [Ananas comosus]	-	-	-	-	-	-	-
Unigene0021818	bisque4	10.9849	15.3306	20.9337	26.7171	34.7435	27.8907	26.378	27.8277	16.9531	23.7938	27.2264	37.6374	30.8597	34.2383	32.7614	36.9373	24.0707	26.7127	26.0128	M5005_Spy1772	PREDICTED: glutamate formimidoyltransferase-like isoform X2 [Phoenix dactylifera]	-	-	-	-	-	GO:0003824//catalytic activity	-
Unigene0021885	bisque4	119.238	1.8347	2.5262	0.7015	1.1086	1.3742	3.1204	2.0252	1.4663	1.3416	0.7057	1.3101	1.2193	5.5139	3.5682	0.3674	1.921	0.903	1.3006	--	--	-	-	-	-	-	-	-
Unigene0021897	bisque4	84.7689	21.3119	19.5066	20.3435	7.607	5.2862	20.8604	11.9481	26.7861	13.2566	23.8605	21.4722	21.4913	43.5816	40.4045	31.1165	13.5621	20.4167	19.4003	psbA	photosystem II protein D (chloroplast) [Ficus racemosa]	Metabolism	Energy metabolism	ko00195//Photosynthesis	K02703	GO:0005623//cell;GO:0044434//chloroplast part;GO:0043227//membrane-bounded organelle;GO:0016020//membrane;GO:0009579//thylakoid;GO:0005622//intracellular;GO:0031224//intrinsic component of membrane;GO:0032991//macromolecular complex;GO:0034357//photosynthetic membrane;GO:0044436//thylakoid part;GO:0043231//intracellular membrane-bounded organelle;GO:0044464//cell part;GO:0009536//plastid;GO:00095…	GO:0043169//cation binding;GO:0046914//transition metal ion binding;GO:0009055//electron carrier activity;GO:0043167//ion binding;GO:0003824//catalytic activity;GO:1901363//heterocyclic compound binding;GO:0097159//organic cyclic compound binding;GO:0016491//oxidoreductase activity;GO:0046906//tetrapyrrole binding;GO:0046872//metal ion binding;GO:0005488//binding	GO:0008152//metabolic process;GO:0015979//photosynthesis;GO:0044699//single-organism process;GO:0044260//cellular macromolecule metabolic process;GO:0044267//cellular protein metabolic process;GO:0036211//protein modification process;GO:0071704//organic substance metabolic process;GO:0006464//cellular protein modification process;GO:0055114//oxidation-reduction process;GO:0050896//response to sti…
Unigene0021920	bisque4	35.6989	1.5566	1.2048	2.2674	1.145	1.277	1.5574	1.5621	1.4168	1.1038	1.0835	1.513	0.6297	2.0239	2.3355	2.6123	1.2108	1.4422	1.2261	zgc:153521	UPF0565 protein C2orf69 homolog [Asparagus officinalis]	-	-	-	-	-	-	-
Unigene0021959	bisque4	375.156	0.5814	1.0046	0.5349	1.2863	0.6811	3.0044	0.9171	2.1521	0.3255	1.0493	1.3402	0.5659	4.571	4.4892	1.3445	2.7244	2.58	1.7932	--	--	-	-	-	-	-	-	-
Unigene0021997	bisque4	47.7146	1.467	0.86	1.0989	1.9379	1.0764	1.23	2.3553	1.5632	2.1175	0.8752	1.9454	1.9378	2.8409	3.7264	3.3569	0.9529	1.9416	1.3865	--	--	-	-	-	-	-	-	-
Unigene0022048	bisque4	305.265	1.4976	1.2104	0.6333	2.1931	1.4474	6.2896	3.2577	3.1402	2.0039	2.3786	0.9199	1.6081	6.1782	6.185	2.4763	3.561	2.954	2.7853	--	--	-	-	-	-	-	-	-
Unigene0022052	bisque4	377.32	0.2477	0.535	0.4691	1.2495	1.4137	5.199	2.5631	2.4197	1.1417	0.1452	0.7076	0.2291	4.8999	6.4972	4.0059	4.1499	4.1311	3.6681	--	--	-	-	-	-	-	-	-
Unigene0022060	bisque4	163.923	8.2873	12.4634	10.1554	16.8827	19.3308	17.0795	13.564	12.9893	15.9498	9.4069	10.1031	10.785	19.739	18.5569	18.1818	13.3902	14.8686	12.9305	ccdc53	PREDICTED: WASH complex subunit CCDC53-like [Musa acuminata subsp. malaccensis] [Musa acuminata]	Cellular Processes	Transport and catabolism	ko04144//Endocytosis	K18463	-	-	-
Unigene0022126	bisque4	404.619	0.1508	0.7817	0.3954	1.3945	0.71	4.0233	1.372	1.5266	0.2406	0.5967	0.2154	0.2789	4.2429	4.6257	1.7255	1.3714	2.2355	1.2115	--	--	-	-	-	-	-	-	-
Unigene0022147	bisque4	399.719	21.4758	22.2879	22.2739	40.6026	47.4855	64.3324	32.4301	26.3975	29.5234	22.0554	29.1439	28.1802	82.1439	77.8411	80.5073	39.2405	48.6689	44.6391	--	uncharacterized protein A4U43_C08F1640 [Asparagus officinalis]	-	-	-	-	-	-	-
Unigene0022155	bisque4	29.3267	9.7113	11.158	11.8848	11.6354	12.36	10.7586	11.3702	14.8091	11.3587	11.8187	13.1237	14.6678	8.4642	10.6598	9.0977	11.7365	12.5857	11.0091	MIP1	LOW QUALITY PROTEIN: MND1-interacting protein 1-like [Asparagus officinalis]	-	-	-	-	-	-	-
Unigene0022158	bisque4	442.957	1.8261	2.576	1.8702	4.8812	4.6407	9.4238	2.8555	5.0622	3.4899	2.7344	2.5808	2.1766	13.034	12.1384	8.8798	9.3959	9.2257	8.5757	--	transposase-like protein [Musa acuminata]	-	-	-	-	-	GO:0005488//binding;GO:0003676//nucleic acid binding;GO:1901363//heterocyclic compound binding;GO:0097159//organic cyclic compound binding;GO:0005515//protein binding	-
Unigene0022167	bisque4	79.6837	3.3321	3.0978	5.0013	5.7545	4.1855	5.1019	3.1401	5.5574	4.8922	4.7448	4.8277	5.0569	7.5221	6.408	7.8902	4.0565	5.2011	4.4844	--	--	-	-	-	-	-	-	-
Unigene0022220	bisque4	63.8444	35.571	50.7829	52.1387	57.594	108.077	90.5593	48.8308	48.2721	53.5263	44.3184	42.8281	63.0542	90.4923	64.8824	79.8665	34.5863	41.0101	32.942	NIC2	PREDICTED: nicotinamidase 2-like [Elaeis guineensis]	-	-	-	-	-	GO:0003824//catalytic activity	-
Unigene0022280	bisque4	160.434	5.0125	7.8085	4.7213	5.1745	3.9574	7.2062	5.3931	5.1475	4.4197	6.3939	6.6518	5.1152	12.0901	10.3217	4.921	7.9063	9.1677	8.6162	--	Extended synaptotagmin-2-B, partial [Anthurium amnicola]	-	-	-	-	-	-	-
Unigene0022285	bisque4	355.134	11.351	10.8229	8.2413	11.586	11.3111	17.1344	11.7511	15.2498	5.6924	7.929	8.2502	7.7405	20.7594	20.6895	13.1177	16.0084	16.8554	16.4912	SRD2	PREDICTED: snRNA-activating protein complex subunit [Phoenix dactylifera]	-	-	-	-	-	-	-
Unigene0022298	bisque4	417.7	2.8514	3.8097	2.9556	4.6965	5.6196	7.6072	4.8442	5.5644	3.8261	2.6674	2.8095	2.6059	9.2096	9.094	6.3581	6.8716	6.6811	6.2205	zswim7	zinc finger SWIM domain-containing protein 7-like isoform X4 [Asparagus officinalis]	-	-	-	-	-	-	-
Unigene0022382	bisque4	19.7728	4.4014	6.3274	5.0776	5.1209	3.8581	5.8618	5.9171	3.7145	3.4829	4.3342	5.2298	5.1442	6.6285	5.9793	5.608	4.1123	5.3174	5.4912	--	BnaC05g12130D [Brassica napus]	-	-	-	-	-	-	-
Unigene0022427	bisque4	272.076	12.1321	16.5059	9.6617	9.3411	11.4531	20.8118	10.1339	7.7325	8.2607	9.7697	9.338	7.4438	19.7786	22.8331	14.3743	15.7928	20.3268	17.1466	--	BnaC08g32240D [Brassica napus]	-	-	-	-	-	-	-
Unigene0022497	bisque4	61.0804	3.0447	4.9321	1.8382	3.2584	3.2237	7.6634	3.0982	4.0341	2.3009	1.2681	2.4602	2.6672	4.2524	4.7729	1.9985	3.6242	3.3776	3.086	At3g47570	LOW QUALITY PROTEIN: probable LRR receptor-like serine/threonine-protein kinase At3g47570 [Ananas comosus]	-	-	-	-	-	-	-
Unigene0022501	bisque4	197.337	43.9917	31.9363	36.0225	421.552	1667.04	1768.91	314.476	205.914	329.858	27.6616	32.5535	38.9811	1437.83	1224.9	1438.7	120.983	165.6	149.271	HSP22.7	22.7 kDa class IV heat shock protein-like [Asparagus officinalis]	Genetic Information Processing	Folding, sorting and degradation	ko04141//Protein processing in endoplasmic reticulum	K13993	-	-	-
Unigene0022503	bisque4	168.128	18.4748	19.63	16.1464	27.1215	35.5484	28.5435	29.2788	27.1496	35.0175	14.1102	14.0721	12.7996	41.5835	51.3855	59.1123	32.2567	34.9995	33.2033	COX17-1	cytochrome c oxidase copper chaperone-like [Asparagus officinalis]	Metabolism	Energy metabolism	ko00190//Oxidative phosphorylation	K02260	-	-	-
Unigene0022515	bisque4	95.6888	20.1518	24.2915	22.1021	25.3108	29.6941	24.0977	24.2129	21.1762	21.9839	21.2898	22.4856	23.5683	26.7699	29.9201	32.2255	22.7223	25.4962	23.9778	--	60S ribosomal protein L18a-like protein [Asparagus officinalis]	-	-	-	-	-	-	-
Unigene0022523	bisque4	149.751	7.8002	5.4791	6.7579	6.1867	7.5772	10.1337	8.7485	7.336	6.6731	7.3353	7.0392	9.5332	12.6646	10.9152	11.2686	8.3112	9.1748	10.7382	--	Centrosome-associated protein CEP250 [Anthurium amnicola]	-	-	-	-	-	-	-
Unigene0022616	bisque4	358.372	2.208	2.7676	1.8664	2.2213	2.4169	3.94	2.2278	2.4106	1.7902	2.8484	1.9644	1.6065	4.7957	5.3904	2.5678	4.0714	4.0578	3.8146	Os06g0677700	YTH domain-containing family protein 1 isoform X4 [Asparagus officinalis]	-	-	-	-	-	-	-
Unigene0022695	bisque4	310.272	0.5916	0.604	0.423	0.633	1.1049	1.4349	0.1151	1.49	0.1144	0.4729	0.4097	0.2984	4.7321	4.8295	2.7568	3.5525	1.445	2.745	--	--	-	-	-	-	-	-	-
Unigene0022697	bisque4	308.533	22.5338	20.8203	18.4203	16.8562	20.0751	25.3432	20.0468	22.545	15.844	18.2228	16.6499	15.2467	28.3279	30.2797	24.9985	21.8556	25.0525	25.9659	--	3-methyl-2-oxobutanoate hydroxymethyltransferase [Anthurium amnicola]	-	-	-	-	-	-	-
Unigene0022728	bisque4	341.884	0.8429	0.9831	1.326	0.4606	0.6494	4.1828	1.3533	0.494	0.5379	0.2223	0.0401	0.3897	6.8559	4.6464	1.736	2.5418	1.6009	2.3901	RPS10	ribosomal protein S10, partial (mitochondrion) [Cocos nucifera]	Genetic Information Processing	Translation	ko03010//Ribosome	K02946	GO:0005622//intracellular;GO:0044424//intracellular part;GO:0043226//organelle;GO:0032991//macromolecular complex;GO:0005623//cell;GO:0043227//membrane-bounded organelle;GO:0044464//cell part;GO:0043231//intracellular membrane-bounded organelle;GO:0030529//intracellular ribonucleoprotein complex;GO:0043229//intracellular organelle;GO:1990904//ribonucleoprotein complex	-	GO:0008152//metabolic process;GO:0043170//macromolecule metabolic process;GO:0010467//gene expression;GO:0071704//organic substance metabolic process
Unigene0022729	bisque4	269.333	0.8637	0.9497	1.0294	0.9901	2.2181	1.5083	0	0.1673	0.8351	0.3452	0.4486	0.4356	5.8643	4.6773	4.2405	1.5785	1.1639	1.4843	RPS2	ribosomal protein S2 (mitochondrion) [Cocos nucifera]	Genetic Information Processing	Translation	ko03010//Ribosome	K02967	GO:0044422//organelle part;GO:0043228//non-membrane-bounded organelle;GO:0044464//cell part;GO:0044424//intracellular part;GO:0043226//organelle;GO:0032991//macromolecular complex;GO:0043229//intracellular organelle;GO:0043231//intracellular membrane-bounded organelle;GO:0043232//intracellular non-membrane-bounded organelle;GO:0005623//cell;GO:0044391//ribosomal subunit;GO:0005737//cytoplasm;GO:0…	GO:0016779//nucleotidyltransferase activity;GO:0016740//transferase activity;GO:1901363//heterocyclic compound binding;GO:0003824//catalytic activity;GO:0097159//organic cyclic compound binding;GO:0016772//transferase activity, transferring phosphorus-containing groups;GO:0005488//binding;GO:0003676//nucleic acid binding;GO:0034062//RNA polymerase activity	GO:0034645//cellular macromolecule biosynthetic process;GO:0043170//macromolecule metabolic process;GO:0044237//cellular metabolic process;GO:0010467//gene expression;GO:0009058//biosynthetic process;GO:0044260//cellular macromolecule metabolic process;GO:0009987//cellular process;GO:0008152//metabolic process;GO:0071704//organic substance metabolic process;GO:0044249//cellular biosynthetic proce…
Unigene0022875	bisque4	49.4705	2.0788	1.2677	3.7939	20.1997	9.2115	4.5673	2.0287	2.5409	6.5029	4.5693	4.366	1.4699	9.5081	16.9058	16.7895	3.8629	2.5491	3.0628	TBL20	protein trichome birefringence-like 19 isoform X1 [Asparagus officinalis]	-	-	-	-	-	-	-
Unigene0022876	bisque4	44.7466	2.1728	3.3341	4.1097	30.7523	13.131	6.5063	2.0133	3.0756	9.4854	4.5337	8.9543	3.0587	16.1251	23.153	22.8275	3.3218	4.0261	2.9732	TBL19	protein trichome birefringence-like 19 isoform X1 [Asparagus officinalis]	-	-	-	-	-	-	-
Unigene0022895	bisque4	317.343	1.3869	0.7511	0.4885	0.1044	0.2304	2.4078	0.2216	0.8602	0.044	0.8372	0.6504	0.3445	5.2309	4.6561	1.5347	3.9829	2.589	2.9151	--	--	-	-	-	-	-	-	-
Unigene0022914	bisque4	297.553	0.7352	1.0586	0.3213	8.1374	5.8737	10.3298	4.0657	4.3086	5.2128	1.616	0.9333	2.266	15.2937	12.5279	14.5802	2.6978	5.1084	3.2427	--	--	-	-	-	-	-	-	-
Unigene0022917	bisque4	307.43	8.7108	9.6789	7.5909	7.8519	11.2497	13.3526	4.069	7.5651	5.8909	7.9023	8.2457	7.2398	13.7543	15.7354	12.3287	10.6042	10.0763	10.3509	--	Isoleucine--tRNA ligase [Anthurium amnicola]	-	-	-	-	-	-	-
Unigene0023021	bisque4	22.4634	8.2078	6.3347	7.6834	10.5799	6.8387	6.1118	6.5598	5.7529	5.8198	7.7297	7.7105	7.4883	5.1131	4.8974	7.8802	6.7048	5.5765	5.7924	--	Os02g0469000 [Oryza sativa Japonica Group]	-	-	-	-	-	-	-
Unigene0023024	bisque4	311.967	9.2669	7.7889	10.5476	82.0706	248.099	250.452	64.1666	58.2528	61.6589	10.8953	12.6876	12.0562	264.586	288.72	320.394	97.6515	89.6166	93.359	HSP16.0	16.0 kDa heat shock protein, peroxisomal [Asparagus officinalis]	Genetic Information Processing	Folding, sorting and degradation	ko04141//Protein processing in endoplasmic reticulum	K13993	-	-	-
Unigene0023057	bisque4	117.869	2.0287	1.8658	2.0209	0.5685	0.4482	4.3532	0.6538	1.139	0.3248	3.414	1.7446	1.4725	3.9726	4.9456	1.4976	1.4826	1.5966	1.402	--	--	-	-	-	-	-	-	-
Unigene0023073	bisque4	209.789	1.1074	0.6888	0.3097	0.782	1.0617	5.0107	0.6638	0.7552	0.6125	0.8179	0.5061	0.2458	2.13	2.8749	1.8246	2.629	2.4623	2.3445	CYP72A14	LOW QUALITY PROTEIN: cytochrome P450 72A15-like [Asparagus officinalis]	-	-	-	-	-	-	-
Unigene0023106	bisque4	286.889	1.0559	1.3515	0.8203	1.6438	4.7538	7.4705	0.7116	0.8751	0.3328	1.2379	1.0054	0.8679	7.2821	12.6912	12.2785	3.1448	2.645	3.5485	--	--	-	-	-	-	-	-	-
Unigene0023199	bisque4	204.042	1.2661	1.3056	1.5706	0.721	1.2587	2.2665	0.6558	0.5223	0.4778	1.3287	1.2055	1.133	2.7997	4.9385	3.4394	2.2677	1.0974	2.046	--	--	-	-	-	-	-	-	-
Unigene0023239	bisque4	435.916	12.3026	15.1449	10.8906	37.0416	41.7867	56.4879	31.5647	26.894	22.5197	10.8169	16.4642	13.1579	79.8425	78.6556	68.6786	44.1771	44.7608	43.3929	grpE	PREDICTED: protein GrpE [Phoenix dactylifera]	-	-	-	-	-	-	-
Unigene0023275	bisque4	206.322	0.4212	0.3639	0.4207	3.4903	5.7175	5.0086	5.539	4.1036	4.3519	1.111	1.0885	0.5008	13.7284	10.2182	17.3497	6.6243	6.634	4.891	--	Os06g0163450, partial [Oryza sativa Japonica Group]	-	-	-	-	-	-	-
Unigene0023313	bisque4	72.1475	3.9396	4.2795	4.1013	1.8995	1.463	4.8224	1.7673	6.729	4.1285	3.9477	3.8337	3.5357	10.6988	6.8507	6.2576	2.5235	5.7701	3.5045	psaA	Photosystem I P700 chlorophyll a apoprotein A1 family [Cajanus cajan]	Metabolism	Energy metabolism	ko00195//Photosynthesis	K02689	GO:0044435//plastid part;GO:0044422//organelle part;GO:0005623//cell;GO:0009579//thylakoid;GO:0098796//membrane protein complex;GO:0044424//intracellular part;GO:0043231//intracellular membrane-bounded organelle;GO:0043227//membrane-bounded organelle;GO:0005622//intracellular;GO:0044434//chloroplast part;GO:0016020//membrane;GO:0044436//thylakoid part;GO:0044446//intracellular organelle part;GO:0…	GO:0097159//organic cyclic compound binding;GO:0043167//ion binding;GO:0043169//cation binding;GO:0051536//iron-sulfur cluster binding;GO:0005488//binding;GO:0046906//tetrapyrrole binding;GO:1901363//heterocyclic compound binding;GO:0003824//catalytic activity;GO:0051540//metal cluster binding	GO:0044238//primary metabolic process;GO:0043412//macromolecule modification;GO:0043170//macromolecule metabolic process;GO:0006464//cellular protein modification process;GO:0071704//organic substance metabolic process;GO:0044260//cellular macromolecule metabolic process;GO:0044699//single-organism process;GO:0044237//cellular metabolic process;GO:0008152//metabolic process;GO:0009987//cellular p…
Unigene0023315	bisque4	50.3821	2.339	3.1854	2.497	2.2496	1.6449	4.0528	2.2829	6.0675	2.7392	3.2374	3.1034	4.1489	10.4676	4.3962	4.2175	3.154	5.9838	3.0523	psaB	photosystem I P700 chlorophyll a apoprotein A2 (chloroplast) [Agave americana]	Metabolism	Energy metabolism	ko00195//Photosynthesis	K02690	GO:0005622//intracellular;GO:0044464//cell part;GO:0034357//photosynthetic membrane;GO:0044434//chloroplast part;GO:0005623//cell;GO:0044435//plastid part;GO:0044444//cytoplasmic part;GO:0044424//intracellular part;GO:0044436//thylakoid part;GO:0043226//organelle;GO:0031224//intrinsic component of membrane;GO:0005737//cytoplasm;GO:0009536//plastid;GO:0044422//organelle part;GO:0098796//membrane p…	GO:0051536//iron-sulfur cluster binding;GO:0051540//metal cluster binding;GO:0043169//cation binding;GO:0046906//tetrapyrrole binding;GO:0005488//binding;GO:1901363//heterocyclic compound binding;GO:0097159//organic cyclic compound binding;GO:0043167//ion binding;GO:0003824//catalytic activity	GO:0006464//cellular protein modification process;GO:0036211//protein modification process;GO:0043412//macromolecule modification;GO:0044267//cellular protein metabolic process;GO:0044710//single-organism metabolic process;GO:0044238//primary metabolic process;GO:0071704//organic substance metabolic process;GO:0044237//cellular metabolic process;GO:0044699//single-organism process;GO:0043170//mac…
Unigene0023331	bisque4	294.393	7.135	9.043	5.8242	9.7431	8.216	22.8424	11.2812	15.4759	7.6657	5.1269	6.4139	3.6169	20.4171	25.632	10.0782	18.1677	21.6767	20.368	tig	Trigger_N domain-containing protein, partial [Cephalotus follicularis]	-	-	-	-	-	-	-
Unigene0023349	bisque4	209.786	5.5858	6.3541	6.5091	8.8594	8.7663	9.1402	5.7398	7.5592	6.1391	5.2878	6.2047	6.7146	11.0106	10.5947	7.6865	6.7019	6.5552	8.3593	Os08g0174900	LOW QUALITY PROTEIN: CRS2-associated factor 1, mitochondrial-like [Asparagus officinalis]	-	-	-	-	-	-	-
Unigene0023416	bisque4	139.017	45.4942	55.5327	59.5405	75.042	115.112	99.5513	70.9534	66.2284	78.0186	48.6365	55.2383	56.355	111.426	103.572	109.996	46.9605	47.0988	46.2028	At3g01520	PREDICTED: universal stress protein PHOS34-like isoform X1 [Phoenix dactylifera]	-	-	-	-	-	-	-
Unigene0023424	bisque4	138.82	3.2652	3.2022	3.4964	5.6382	5.2377	5.9644	4.2821	4.5764	4.8808	3.7244	5.6015	3.7536	11.5568	13.5998	16.6672	2.4499	2.4256	2.2521	--	protein FANTASTIC FOUR 3 [Asparagus officinalis]	-	-	-	-	-	-	-
Unigene0023434	bisque4	73.96	1.8111	1.9559	1.8907	1.2265	0.4737	2.4697	1.9386	1.9835	1.2842	2.1232	1.3891	1.07	2.7795	3.0863	0.9671	1.6856	1.4915	2.0922	--	--	-	-	-	-	-	-	-
Unigene0023446	bisque4	230.929	3.0632	3.6786	2.0346	4.8927	9.9381	39.4232	5.2133	7.6053	4.0399	3.6359	2.5082	1.4445	19.2112	25.7911	9.4491	8.4746	9.3086	7.4407	wos2	p23 [Dactylis glomerata]	-	-	-	-	-	-	-
Unigene0023498	bisque4	378.938	2.1543	2.4489	0.9414	3.2885	3.0574	6.7759	2.1239	2.9601	3.3767	1.944	1.5114	1.6251	11.8323	10.9377	4.9298	7.3808	8.5614	7.0194	--	--	-	-	-	-	-	-	-
Unigene0023502	bisque4	221.73	12.4017	12.6857	11.261	12.8854	12.5005	13.0914	8.5049	9.7253	10.9349	10.8096	12.1401	11.8895	27.6834	22.315	20.7381	11.6922	12.1366	14.0305	DET2	LOW QUALITY PROTEIN: 3-oxo-5-alpha-steroid 4-dehydrogenase 1-like [Asparagus officinalis]	-	-	-	-	-	-	-
Unigene0023641	bisque4	146.54	17.7525	13.9223	10.3264	29.2085	24.0093	41.0418	30.3967	30.9461	20.8723	16.4058	11.8623	10.6009	47.0073	43.7102	30.3042	11.8708	9.7004	11.9139	--	--	-	-	-	-	-	-	-
Unigene0023645	bisque4	142.642	20.6149	24.5758	25.0949	22.0004	20.4545	15.4996	25.003	23.0367	22.353	23.9514	19.2453	26.1174	18.6259	14.3414	15.1939	17.556	18.6032	23.976	--	BnaA06g17060D [Brassica napus]	-	-	-	-	-	-	-
Unigene0023662	bisque4	294.005	3.4829	3.6683	3.403	2.6154	1.7336	5.4394	0.5026	1.1989	0.5619	4.1289	2.9994	1.6374	10.1795	12.9516	7.7193	7.4924	7.7316	6.7502	NACK1	kinesin-like protein KIN-7F isoform X2 [Asparagus officinalis]	-	-	-	-	-	-	-
Unigene0023671	bisque4	104.711	4.2372	4.7022	3.6102	5.9168	6.3589	6.9812	3.3398	4.5339	2.9038	4.4737	3.6122	3.6393	6.4391	5.9424	5.2254	3.9374	3.9256	3.167	G3BP1	ras GTPase-activating protein-binding protein 1-like isoform X3 [Asparagus officinalis]	-	-	-	-	-	-	-
Unigene0023696	bisque4	278.814	10.3311	9.8448	10.219	9.1659	8.1288	7.9848	9.7846	10.7404	8.4206	11.6385	10.4246	10.579	4.4714	5.2691	5.6551	9.7146	8.4904	8.1642	FY	flowering time control protein FY, partial [Asparagus officinalis]	Genetic Information Processing	Translation	ko03015//mRNA surveillance pathway	K15542	-	-	-
Unigene0023781	bisque4	207.444	7.7835	7.6415	6.2185	20.2577	33.449	31.5048	22.3849	21.3631	25.1698	5.6338	6.2505	5.9976	37.2825	31.9796	38.6094	22.7294	21.5972	23.5561	--	PREDICTED: keratin, type II cytoskeletal 5 isoform X1 [Sesamum indicum]	-	-	-	-	-	-	-
Unigene0023901	bisque4	415.589	10.3465	13.6498	12.7084	48.1714	37.183	64.6316	27.2126	33.9689	23.0994	12.6825	16.2408	12.6052	139.137	133.094	97.0097	81.7128	74.0092	80.8539	TIC32	short-chain dehydrogenase TIC 32, chloroplastic-like [Asparagus officinalis]	-	-	-	-	-	GO:0003824//catalytic activity	GO:0044710//single-organism metabolic process;GO:0044699//single-organism process;GO:0008152//metabolic process
Unigene0023958	bisque4	424.581	0	0.1974	0.6989	3.1691	2.7381	8.7774	1.7119	5.4778	3.0375	0.4018	0.2175	0	15.0769	15.3365	7.947	9.186	7.832	9.3936	--	--	-	-	-	-	-	-	-
Unigene0023959	bisque4	308.131	0.042	0.0725	0.11	1.0585	1.2216	8.1069	3.549	6.4402	0.8482	0.1476	0	0	18.1209	11.8664	4.3028	3.6964	2.6442	3.6893	--	--	-	-	-	-	-	-	-
Unigene0024024	bisque4	304.123	0.8949	1.5112	0.2133	1.4705	0.4179	4.6883	1.6546	1.5605	0.2163	0.465	0.3098	0.2633	4.9526	5.0634	0.3351	1.7134	1.3945	1.3841	--	--	-	-	-	-	-	-	-
Unigene0024044	bisque4	163.318	3.5182	5.0884	3.7126	8.0185	6.4696	6.7025	12.1901	8.5809	13.4987	5.7284	4.2926	2.4339	21.7835	24.3984	22.6381	10.9022	10.503	11.4784	--	DUF506 family protein [Medicago truncatula]	-	-	-	-	-	-	-
Unigene0024071	bisque4	285.329	13.1449	19.2717	12.6819	14.4708	11.9831	25.596	18.76	17.8573	11.5599	12.1328	14.2221	13.4175	32.9519	29.7486	14.923	25.1398	26.9139	22.7237	MENG	2-phytyl-1,4-beta-naphthoquinone methyltransferase, chloroplastic [Asparagus officinalis]	Metabolism	Metabolism of cofactors and vitamins	ko00130//Ubiquinone and other terpenoid-quinone biosynthesis	K03183	GO:0005737//cytoplasm;GO:0009536//plastid;GO:0005623//cell;GO:0044444//cytoplasmic part;GO:0043229//intracellular organelle;GO:0043227//membrane-bounded organelle;GO:0005622//intracellular;GO:0043226//organelle;GO:0044424//intracellular part;GO:0043231//intracellular membrane-bounded organelle;GO:0044464//cell part	GO:0008168//methyltransferase activity;GO:0008169//C-methyltransferase activity;GO:0003824//catalytic activity;GO:0016741//transferase activity, transferring one-carbon groups;GO:0016740//transferase activity	GO:0044281//small molecule metabolic process;GO:0042374//phylloquinone metabolic process;GO:0008152//metabolic process;GO:0044237//cellular metabolic process;GO:0042180//cellular ketone metabolic process;GO:0044710//single-organism metabolic process;GO:1901661//quinone metabolic process;GO:0071704//organic substance metabolic process;GO:0044763//single-organism cellular process;GO:0051186//cofact…
Unigene0024076	bisque4	254.542	26.8836	33.2731	27.4503	22.3546	32.4683	39.6195	28.1505	33.1574	28.0498	26.5033	25.1792	20.1567	41.7422	44.4292	37.8804	42.248	36.6506	41.2988	fmp-52	BnaC02g00170D [Brassica napus]	-	-	-	-	-	-	-
Unigene0024098	bisque4	98.6898	28.2034	22.3227	22.5286	21.0582	32.0349	30.227	24.9297	20.4231	20.3851	23.6776	21.8865	23.2186	27.8	36.831	34.5878	28.1601	24.9498	22.5867	ergic3	endoplasmic reticulum-Golgi intermediate compartment protein 3-like [Asparagus officinalis]	-	-	-	-	-	-	-
Unigene0024112	bisque4	242.619	22.924	27.3137	26.6399	22.1039	20.5402	18.5829	32.2558	23.3536	25.0852	25.6098	27.4927	29.3499	15.9471	16.7699	17.8417	22.789	22.9307	20.8634	BPA1	binding partner of ACD11 1 isoform X1 [Asparagus officinalis]	-	-	-	-	-	-	-
Unigene0024143	bisque4	326.873	12.6356	10.9386	9.3442	11.1169	12.9623	17.3876	8.0218	10.875	7.2909	8.6134	8.3775	7.663	16.8791	18.716	13.5795	18.0705	15.0954	15.3999	gpatch11	G patch domain-containing protein 11 [Asparagus officinalis]	-	-	-	-	-	-	-
Unigene0024168	bisque4	212.21	0.6934	0.7553	0.9485	1.774	1.6774	1.9302	1.0326	0.5782	1.4749	1.0867	0.6314	1.4495	3.4852	2.841	3.9459	0.9523	1.592	1.8235	--	ATP synthase subunit b, partial [Anthurium amnicola]	-	-	-	-	-	-	-
Unigene0024189	bisque4	108.425	12.6947	12.2579	10.7936	20.9577	22.0784	17.2866	25.1473	16.6489	22.5441	11.7172	10.3914	10.6761	25.3883	29.6723	28.1826	17.0466	17.988	15.9619	RBG3	PREDICTED: glycine-rich RNA-binding protein 4, mitochondrial-like [Populus euphratica]	-	-	-	-	-	-	-
Unigene0024201	bisque4	50.5858	2.6925	1.1216	2.2271	2.1827	1.811	2.5142	2.2644	1.6907	1.5341	1.9446	2.2889	1.6005	2.4104	3.9328	2.8607	2.0252	1.9155	1.6814	--	PREDICTED: inositol 2-dehydrogenase isoform X1 [Oryza sativa Japonica Group]	-	-	-	-	-	-	-
Unigene0024214	bisque4	397.621	0.8707	1.4738	2.019	2.7039	2.5252	6.1632	1.8831	1.7799	0.8694	0.625	1.1843	1.0845	11.7811	8.6264	6.8316	2.7218	3.1116	2.6873	COX1	cytochrome oxidase subunit 1-2 (mitochondrion) [Daucus carota]	Metabolism	Energy metabolism	ko00190//Oxidative phosphorylation	K02256	GO:0044464//cell part;GO:0044422//organelle part;GO:0043227//membrane-bounded organelle;GO:0043226//organelle;GO:0044446//intracellular organelle part;GO:0044455//mitochondrial membrane part;GO:0019866//organelle inner membrane;GO:0043231//intracellular membrane-bounded organelle;GO:0044444//cytoplasmic part;GO:0031224//intrinsic component of membrane;GO:0044424//intracellular part;GO:0005740//mi…	GO:0005488//binding;GO:0046872//metal ion binding;GO:0046914//transition metal ion binding;GO:0003824//catalytic activity;GO:1901363//heterocyclic compound binding;GO:0043169//cation binding;GO:0097159//organic cyclic compound binding;GO:0009055//electron carrier activity;GO:0043167//ion binding;GO:0046906//tetrapyrrole binding	GO:0009987//cellular process;GO:0044710//single-organism metabolic process;GO:0006812//cation transport;GO:0015992//proton transport;GO:0015980//energy derivation by oxidation of organic compounds;GO:0006091//generation of precursor metabolites and energy;GO:0044699//single-organism process;GO:0044763//single-organism cellular process;GO:0006818//hydrogen transport;GO:0045333//cellular respiratio…
Unigene0024245	bisque4	97.231	11.8905	9.177	11.3157	12.395	10.8572	9.3617	13.8021	9.0663	11.1291	10.8728	10.1638	10.1641	7.8939	6.9069	9.9649	8.2967	8.96	9.4403	ppp1r11	PREDICTED: type 1 phosphatases regulator ypi1-like [Musa acuminata subsp. malaccensis] [Musa acuminata]	-	-	-	-	GO:0005623//cell;GO:0005622//intracellular;GO:0043234//protein complex;GO:0032991//macromolecular complex;GO:1902494//catalytic complex;GO:0044464//cell part;GO:0044424//intracellular part;GO:0008287//protein serine/threonine phosphatase complex;GO:1903293//phosphatase complex	-	GO:0044092//negative regulation of molecular function;GO:0010563//negative regulation of phosphorus metabolic process;GO:0050794//regulation of cellular process;GO:0035304//regulation of protein dephosphorylation;GO:0050789//regulation of biological process;GO:0010605//negative regulation of macromolecule metabolic process;GO:0035308//negative regulation of protein dephosphorylation;GO:0043086//n…
Unigene0024291	bisque4	170.854	1.5278	3.1166	2.1513	92.4407	464.876	526.407	97.8943	72.0403	95.2428	1.418	0.8081	1.609	361.43	288.353	338.786	64.1099	69.753	58.9656	HSP18.5-C	18.5 kDa class I heat shock protein [Glycine max]	Genetic Information Processing	Folding, sorting and degradation	ko04141//Protein processing in endoplasmic reticulum	K13993	-	-	-
Unigene0024349	bisque4	264.22	1.4806	0.984	0.8959	4.0597	3.1979	4.5457	2.3894	3.4953	2.3016	1.0214	0.8675	0.4634	4.3813	5.8529	4.5246	2.7475	3.2078	3.5739	TFIIB	transcription initiation factor IIB [Dendrobium catenatum]	Genetic Information Processing	Transcription	ko03022//Basal transcription factors	K03124	-	-	-
Unigene0024355	bisque4	282.244	58.237	61.4152	77.0692	69.2177	69.8221	43.8451	85.3571	67.5214	78.7161	81.5095	62.2216	66.7515	31.371	32.9985	40.7375	49.9425	43.6855	46.9121	ACABP	acyl-CoA-binding protein [Asparagus officinalis]	-	-	-	-	GO:0016020//membrane;GO:0005622//intracellular;GO:0044424//intracellular part;GO:0044444//cytoplasmic part;GO:0005623//cell;GO:0005737//cytoplasm;GO:0044464//cell part	GO:0008289//lipid binding;GO:0005488//binding;GO:0005543//phospholipid binding;GO:0043168//anion binding;GO:0043167//ion binding	GO:0006996//organelle organization;GO:0000097//sulfur amino acid biosynthetic process;GO:0006793//phosphorus metabolic process;GO:0043647//inositol phosphate metabolic process;GO:0046394//carboxylic acid biosynthetic process;GO:0071840//cellular component organization or biogenesis;GO:0009642//response to light intensity;GO:0016043//cellular component organization;GO:0051179//localization;GO:0043…
Unigene0024413	bisque4	125.388	3.4166	4.652	3.0548	2.9913	3.4099	4.7045	4.5333	3.9426	4.0357	3.9315	3.5528	3.9453	5.9762	5.6833	4.2659	3.5872	4.7408	4.2411	PSD1	phosphatidylserine decarboxylase proenzyme 1, mitochondrial [Asparagus officinalis]	Metabolism	Lipid metabolism	ko00564//Glycerophospholipid metabolism	K01613	-	-	-
Unigene0024423	bisque4	33.1203	1.578	1.643	1.9449	2.6191	1.6279	0.6909	1.5591	2.3713	1.5493	2.5259	1.4639	0.7109	0.8279	0.7195	0.3704	1.5106	1.6119	1.4915	--	--	-	-	-	-	-	-	-
Unigene0024432	bisque4	370.744	0.5724	0.8316	0.8185	1.0498	1.6258	2.4987	1.6151	0.7485	1.0238	0.3889	0.3963	0.1443	5.3234	4.788	3.3339	1.8679	1.1811	1.377	NAD9	nad9 (mitochondrion) [Triticum turgidum subsp. durum] [Triticum turgidum]	Metabolism	Energy metabolism	ko00190//Oxidative phosphorylation	K03936	GO:0031090//organelle membrane;GO:0005623//cell;GO:0005737//cytoplasm;GO:0044444//cytoplasmic part;GO:0043227//membrane-bounded organelle;GO:0005740//mitochondrial envelope;GO:0044455//mitochondrial membrane part;GO:0044446//intracellular organelle part;GO:0044422//organelle part;GO:0043226//organelle;GO:0044425//membrane part;GO:0005739//mitochondrion;GO:0019866//organelle inner membrane;GO:0005…	GO:0016491//oxidoreductase activity;GO:0016651//oxidoreductase activity, acting on NAD(P)H;GO:0003954//NADH dehydrogenase activity;GO:0003824//catalytic activity;GO:0016655//oxidoreductase activity, acting on NAD(P)H, quinone or similar compound as acceptor;GO:0050136//NADH dehydrogenase (quinone) activity	GO:0044710//single-organism metabolic process;GO:0008152//metabolic process;GO:0015980//energy derivation by oxidation of organic compounds;GO:0045333//cellular respiration;GO:0022904//respiratory electron transport chain;GO:0044699//single-organism process;GO:0022900//electron transport chain;GO:0044237//cellular metabolic process;GO:0009987//cellular process;GO:0006091//generation of precursor …
Unigene0024440	bisque4	297.118	0.5326	0.7924	0.7499	0.8457	1.3171	2.747	0.4751	0.5675	0.535	0.9886	0.6198	0.684	2.9061	4.3932	4.4958	1.9544	1.8092	1.3144	--	--	-	-	-	-	-	-	-
Unigene0024467	bisque4	20.0776	3.0978	9.2737	5.3769	5.6081	5.9819	6.7654	5.4903	6.1566	4.7199	10.2359	4.3075	3.1842	9.5817	8.7109	6.7921	6.5378	6.314	7.1087	BACOVA_02659	PREDICTED: beta-glucosidase BoGH3B-like isoform X1 [Phoenix dactylifera]	Metabolism	Carbohydrate metabolism;Metabolism of other amino acids;Biosynthesis of other secondary metabolites	ko00500//Starch and sucrose metabolism;ko00940//Phenylpropanoid biosynthesis;ko00460//Cyanoamino acid metabolism	K05349	-	-	-
Unigene0024501	bisque4	204.795	1.8831	1.1093	2.2817	2.7344	4.1766	4.4303	2.5196	2.9187	2.2305	2.8975	1.6707	1.583	4.729	4.4901	5.0928	1.5979	2.736	2.508	GG1	PREDICTED: guanine nucleotide-binding protein subunit gamma 2 [Theobroma cacao]	-	-	-	-	GO:0043227//membrane-bounded organelle;GO:0043234//protein complex;GO:0043231//intracellular membrane-bounded organelle;GO:0043229//intracellular organelle;GO:0044424//intracellular part;GO:0016020//membrane;GO:0005622//intracellular;GO:0044464//cell part;GO:0043226//organelle;GO:0005623//cell;GO:0032991//macromolecular complex	GO:0001882//nucleoside binding;GO:1901363//heterocyclic compound binding;GO:0005488//binding;GO:0097367//carbohydrate derivative binding;GO:0001883//purine nucleoside binding;GO:0036094//small molecule binding;GO:0032549//ribonucleoside binding;GO:0097159//organic cyclic compound binding;GO:0032550//purine ribonucleoside binding;GO:0060089//molecular transducer activity	GO:0043170//macromolecule metabolic process;GO:0048856//anatomical structure development;GO:0042157//lipoprotein metabolic process;GO:0006497//protein lipidation;GO:0010817//regulation of hormone levels;GO:0009059//macromolecule biosynthetic process;GO:0023052//signaling;GO:1902578//single-organism localization;GO:0051234//establishment of localization;GO:0050832//defense response to fungus;GO:00…
Unigene0024556	bisque4	92.3532	4.3871	3.623	2.0299	4.6101	6.2959	5.7144	3.5909	3.5748	2.9506	3.1766	2.9485	2.8038	4.2244	6.1375	5.1968	5.1261	3.8852	4.9392	--	ubiquitin-like-specific protease ESD4 isoform X3 [Asparagus officinalis]	-	-	-	-	-	-	-
Unigene0024569	bisque4	130.191	2.5151	1.8625	1.5701	2.2007	1.1864	1.9172	2.857	1.0939	2.1837	2.3017	1.3195	2.4681	8.2449	7.6212	7.3765	0.8845	1.8071	0.8247	ARG7	PREDICTED: auxin-induced protein 6B [Jatropha curcas]	Environmental Information Processing	Signal transduction	ko04075//Plant hormone signal transduction	K14488	-	-	-
Unigene0024583	bisque4	406.95	22.4763	20.3079	14.9028	23.2229	25.9047	43.9784	16.2896	21.5686	14.29	14.9926	19.5349	13.9793	56.0114	64.2817	41.1242	50.7016	45.6262	50.0594	dnaJ	Chaperone protein DnaJ [Zostera marina]	-	-	-	-	-	-	-
Unigene0024589	bisque4	110.06	1.7026	1.3893	2.5834	3.5783	4.6559	4.2648	2.7337	2.545	3.2697	3.5346	2.184	1.7493	4.4516	4.4993	6.9482	2.1053	2.7386	1.5645	TOP3A	LOW QUALITY PROTEIN: zf-GRF domain-containing protein, partial [Cephalotus follicularis]	-	-	-	-	-	-	-
Unigene0024598	bisque4	490.408	29.0507	33.0641	22.423	28.3985	27.6365	60.064	22.3988	25.5734	15.9749	26.5763	22.5194	19.3497	82.1928	87.5367	49.2932	43.8	45.2625	42.0579	C50	dnaJ protein ERDJ7 [Asparagus officinalis]	-	-	-	-	-	-	GO:0007165//signal transduction;GO:0065007//biological regulation;GO:0050794//regulation of cellular process;GO:0050789//regulation of biological process;GO:0023052//signaling;GO:0051716//cellular response to stimulus;GO:0044763//single-organism cellular process;GO:0050896//response to stimulus;GO:0009987//cellular process;GO:0044699//single-organism process;GO:0044700//single organism signaling;…
Unigene0024600	bisque4	166.55	15.7287	18.0473	15.7137	14.861	16.566	11.6587	19.5681	20.0655	24.3782	18.6562	16.5436	16.3968	10.391	10.5919	12.5882	15.3198	16.2508	15.7224	--	Protein IGO2, partial [Anthurium amnicola]	-	-	-	-	-	-	-
Unigene0024601	bisque4	231.838	20.0269	21.5279	23.0567	17.8719	18.6931	11.3024	23.786	18.8779	25.5606	30.0019	19.3612	19.1236	10.0871	8.7658	13.0788	10.655	12.1675	11.1752	--	Protein IGO2, partial [Anthurium amnicola]	-	-	-	-	-	-	-
Unigene0024624	bisque4	83.1991	2.5712	4.362	5.8835	3.3405	5.3625	4.1907	4.0031	3.6863	5.4694	3.4527	3.9614	3.5879	7.0309	8.6869	8.8579	3.983	5.4573	3.8441	--	LOW QUALITY PROTEIN: ribosomal RNA processing protein 1 homolog [Asparagus officinalis]	-	-	-	-	-	-	-
Unigene0024671	bisque4	39.5615	8.0956	9.7032	11.3105	21.711	12.396	11.9855	14.5236	8.3835	14.9166	12.5817	10.9648	9.4362	21.5231	16.4735	19.8825	7.9681	8.2399	7.8133	--	BnaC04g44400D [Brassica napus]	-	-	-	-	-	-	-
Unigene0024808	bisque4	470.021	0.3263	0.4052	0.2495	0.7544	1.1522	4.331	0.8295	1.1952	0.3254	0.4124	0.466	0.0754	4.1104	4.8956	1.5867	2.4013	1.9083	2.0047	--	--	-	-	-	-	-	-	-
Unigene0024811	bisque4	174.984	0.7499	0.8021	1.0298	1.2908	2.0785	2.7436	2.0639	0.8371	1.6331	1.3814	0.8839	1.0566	3.2879	4.4128	3.4646	0.6153	0.6616	0.7762	At1g18250	PREDICTED: thaumatin-like protein [Phoenix dactylifera]	-	-	-	-	-	-	-
Unigene0024849	bisque4	33.9548	9.4593	10.1973	9.0719	10.9077	7.6675	6.6106	14.7843	6.8684	11.3073	10.9666	9.1657	9.2885	7.1941	7.2937	6.0533	11.2991	8.6863	8.6241	ATL48	RING-H2 finger protein ATL48-like [Asparagus officinalis]	-	-	-	-	-	-	-
Unigene0024869	bisque4	317.365	0.5586	0.8687	0.0976	1.0331	0.5738	2.3844	0.3587	0.8333	0.9506	1.2769	0.5318	0.2066	9.1438	7.5488	2.2497	2.5667	3.5191	3.0621	--	--	-	-	-	-	-	-	-
Unigene0024884	bisque4	19.3357	13.9795	14.7473	15.047	15.5869	17.8243	16.8027	16.6959	18.2675	19.7985	17.6606	16.6025	20.4781	10.915	14.6531	16.8369	18.2423	14.724	18.7067	--	LOW QUALITY PROTEIN: pre-mRNA-splicing factor 18-like [Asparagus officinalis]	Genetic Information Processing	Transcription	ko03040//Spliceosome	K12817	-	-	-
Unigene0024994	bisque4	416.753	2.3314	2.9421	2.7931	4.4924	5.2697	11.3217	4.5423	6.6155	3.0369	3.1784	2.9431	2.0589	12.7572	15.7907	10.7901	8.9524	10.2661	12.0577	--	PREDICTED: glutamic acid-rich protein [Musa acuminata subsp. malaccensis] [Musa acuminata]	Genetic Information Processing;Metabolism	Nucleotide metabolism;Transcription	ko00230//Purine metabolism;ko00240//Pyrimidine metabolism;ko03020//RNA polymerase	K03024	-	-	-
Unigene0025034	bisque4	165.004	2.7572	4.7892	2.4351	6.5144	4.9192	4.5839	3.2308	2.4741	3.3647	8.0892	1.4369	2.7373	14.134	10.4764	10.9452	6.1123	6.05	5.5411	stcU	PREDICTED: short-chain type dehydrogenase/reductase [Elaeis guineensis]	Metabolism	Metabolism of cofactors and vitamins;Lipid metabolism;Global and Overview	ko01212//Fatty acid metabolism;ko01040//Biosynthesis of unsaturated fatty acids;ko00061//Fatty acid biosynthesis;ko00780//Biotin metabolism	K00059	-	-	-
Unigene0025066	bisque4	39.8689	2.4492	2.0084	2.3219	2.0241	1.7768	1.0632	3.3325	0.9289	2.031	1.4965	1.8972	1.8041	0.9768	1.2918	1.4439	1.669	1.2692	1.9618	--	kinesin-like protein KIN-14O [Asparagus officinalis]	-	-	-	-	-	-	-
Unigene0025095	bisque4	306.884	2.5337	3.6911	2.7489	4.4583	3.2983	6.0138	2.7307	6.07	2.6019	2.8576	3.4106	2.4963	7.437	7.6047	4.2146	5.6204	6.1438	5.3923	At5g61990	pentatricopeptide repeat-containing protein At1g63330 [Asparagus officinalis]	-	-	-	-	-	-	-
Unigene0025121	bisque4	2.5851	2.6167	1.3856	1.4754	2.0578	3.2515	2.7924	2.8008	1.9788	2.2444	2.7459	2.9735	2.0293	2.8498	1.9512	2.8587	2.0201	1.3294	2.0743	--	--	-	-	-	-	-	-	-
Unigene0025150	bisque4	196.201	0.3585	0.3253	0.5954	3.0443	2.348	1.7027	1.9189	1.5473	1.2775	0.993	0.5633	0.431	3.4482	3.6341	4.1353	1.3215	2.0097	1.7114	RT	PREDICTED: anthocyanidin 3-O-glucosyltransferase-like [Musa acuminata subsp. malaccensis] [Musa acuminata]	-	-	-	-	-	GO:0016740//transferase activity;GO:0016757//transferase activity, transferring glycosyl groups;GO:0003824//catalytic activity	-
Unigene0025158	bisque4	262.296	2.2354	2.414	1.9842	0.7047	0.4485	3.2428	1.1963	2.8658	1.3374	2.426	0.8979	1.0335	5.1815	6.2107	2.9413	3.0427	3.2683	3.8294	--	--	-	-	-	-	-	-	-
Unigene0025159	bisque4	369.576	0.6887	0.8924	0.6395	1.8091	0.7737	6.3845	2.4417	2.7977	0.2747	0.719	0.4098	0.3184	11.8014	16.187	3.1518	3.8319	4.3067	4.1901	--	--	-	-	-	-	-	-	-
Unigene0025166	bisque4	365.194	2.9933	2.966	1.4878	2.5521	3.4367	5.9345	3.3406	2.9931	2.3085	2.295	2.6338	2.1644	6.3716	7.719	3.1035	5.6223	3.8378	4.4918	--	bystin [Asparagus officinalis]	-	-	-	-	-	-	-
Unigene0025170	bisque4	6.23699	61.3405	63.5206	68.529	60.6772	65.4245	52.5344	80.5175	65.2122	71.419	84.1998	59.1448	49.9736	52.9743	56.1114	73.1348	66.1117	72.3837	78.9315	--	uncharacterized protein LOC109830471 [Asparagus officinalis]	-	-	-	-	-	-	-
Unigene0025192	bisque4	244.805	2.8236	2.9324	2.8514	3.0748	3.0934	6.2607	1.4564	3.6636	1.8206	4.2321	3.0227	2.9085	4.9245	6.4647	3.8702	5.294	5.0559	5.1025	Terf1	Telomeric repeat-binding factor 1, partial [Anthurium amnicola]	-	-	-	-	-	-	-
Unigene0025222	bisque4	390.452	0.1495	0.2583	0.1307	0.2828	0.3839	3.5499	0.5601	2.2303	0.3975	0.4601	0.1423	0	5.8124	5.5828	1.1974	1.3954	1.8007	1.5544	--	--	-	-	-	-	-	-	-
Unigene0025247	bisque4	240.653	3.7603	2.568	2.0344	1.0989	1.8701	4.7772	0.7667	1.1448	1.1237	3.9517	1.739	0.8113	5.6609	7.5303	4.0812	4.4054	4.1309	5.4158	ASHH1	histone-lysine N-methyltransferase ASHH1 isoform X2 [Asparagus officinalis]	Metabolism	Amino acid metabolism	ko00310//Lysine degradation	K11423	-	-	-
Unigene0025273	bisque4	419.367	0.2608	0.2441	0.3799	6.2675	3.9632	7.3995	2.2335	2.3856	1.3177	0.5733	0.4553	0.201	15.0774	17.7792	12.435	6.9498	6.8268	6.3892	--	TNP2 [Glycine max]	-	-	-	-	-	-	-
Unigene0025329	bisque4	134.078	2.5213	2.4895	2.0891	3.3858	2.6349	3.2498	1.5422	2.1982	0.8358	1.7274	2.3071	2.1497	3.8861	3.5518	2.3379	2.6017	2.9124	3.0639	--	Nuclear factor related to kappa-B-binding protein [Anthurium amnicola]	-	-	-	-	-	-	-
Unigene0025396	bisque4	112.42	3.9303	2.8611	1.7811	0.9178	0.623	3.4175	0	0	0	2.5597	3.3263	1.2787	9.5314	8.7036	2.0653	0	0	0.1376	--	--	-	-	-	-	-	-	-
Unigene0025409	bisque4	74.8832	4.119	5.0289	4.8286	5.4947	6.123	6.1328	3.9073	4.4154	4.0924	4.7926	3.9922	3.535	5.7787	6.184	4.7411	5.0764	3.9761	4.1263	PAT15	probable protein S-acyltransferase 15 [Asparagus officinalis]	-	-	-	-	GO:0044422//organelle part;GO:0043227//membrane-bounded organelle;GO:0044425//membrane part;GO:0016020//membrane;GO:0031090//organelle membrane;GO:0031982//vesicle;GO:0043226//organelle	GO:0043169//cation binding;GO:0016740//transferase activity;GO:0016746//transferase activity, transferring acyl groups;GO:0005488//binding;GO:0043167//ion binding;GO:0046872//metal ion binding;GO:0003824//catalytic activity	-
Unigene0025427	bisque4	151.891	0.4757	1.3871	0.9875	2.2496	2.6979	3.2364	2.0368	0.8237	1.4547	2.2482	0.9059	1.0997	3.3462	2.855	4.1368	1.7078	3.0852	1.911	--	--	-	-	-	-	-	-	-
Unigene0025431	bisque4	132.665	3.992	5.0166	4.5014	9.9857	9.3916	10.8738	6.7382	7.6153	8.8927	6.0994	4.1597	4.0527	11.4816	11.1194	8.8669	5.3582	4.8883	5.2507	Os03g0167500	receptor homology region, transmembrane domain- and RING domain-containing protein 2-like [Asparagus officinalis]	-	-	-	-	-	-	-
Unigene0025521	bisque4	324.99	1.3078	1.9274	1.0085	0.3234	0.1317	6.5676	2.3056	2.2953	0.6546	0.2029	0.5127	0.2845	8.2641	10.1911	0.7042	2.3566	2.5658	2.4722	--	--	-	-	-	-	-	-	-
Unigene0025522	bisque4	430.657	11.924	14.3286	12.6953	11.4696	13.2288	24.2665	10.414	11.3558	8.7837	13.4283	13.1195	10.419	33.9593	33.2528	28.4566	20.945	21.4867	22.6472	phoD	PREDICTED: alkaline phosphatase D [Oryza sativa Japonica Group]	Metabolism	Metabolism of cofactors and vitamins	ko00790//Folate biosynthesis	K01113	-	-	-
Unigene0025591	bisque4	323.524	8.4743	8.853	9.8544	11.9231	15.9958	19.5247	10.2093	11.5993	9.8806	7.1703	7.292	7.5736	23.362	25.598	31.0601	15.8853	16.1953	16.2873	DNAJB13	PREDICTED: dnaJ homolog subfamily B member 13-like [Elaeis guineensis]	-	-	-	-	-	-	-
Unigene0025597	bisque4	4.62396	4.74	5.0458	4.3646	5.2656	4.1301	7.0456	3.7146	4.6901	4.5013	5.3583	6.9307	3.4437	5.9753	4.7411	4.8811	4.0514	4.47	4.2401	gluA	PREDICTED: beta-glucosidase BoGH3B-like [Phoenix dactylifera]	Metabolism	Biosynthesis of other secondary metabolites;Metabolism of other amino acids;Carbohydrate metabolism	ko00500//Starch and sucrose metabolism;ko00940//Phenylpropanoid biosynthesis;ko00460//Cyanoamino acid metabolism	K05349	-	-	-
Unigene0025652	bisque4	72.6127	1.7364	1.6252	1.096	0.8921	1.28	1.0809	1.7037	1.0279	0.8721	1.3147	1.2859	1.2934	3.7011	2.8303	1.1921	0.7849	1.5194	0.775	--	--	-	-	-	-	-	-	-
Unigene0025661	bisque4	8.16783	4.3466	4.7363	4.0041	4.2466	3.151	3.3431	4.9459	4.0475	3.5818	4.166	3.6165	3.5122	3.3252	4.0734	3.5127	5.0606	4.4624	4.5524	--	--	-	-	-	-	-	-	-
Unigene0025664	bisque4	378.694	1.7875	1.0198	0.4716	1.1908	0.5774	4.7868	1.444	1.6891	0.3228	1.2454	0.867	0.4366	7.039	7.0465	1.4201	1.6143	2.281	2.2313	--	--	-	-	-	-	-	-	-
Unigene0025679	bisque4	389.246	6.6686	7.4638	4.967	9.4954	9.4367	14.05	10.5005	10.6664	7.0319	5.9888	5.8734	3.7763	17.9112	16.5807	11.2539	11.5236	12.4492	10.7972	Os07g0195400	phosphoacetylglucosamine mutase [Asparagus officinalis]	Metabolism	Carbohydrate metabolism	ko00520//Amino sugar and nucleotide sugar metabolism	K01836	-	-	-
Unigene0025682	bisque4	97.5961	21.0157	19.546	19.9976	14.8367	17.9533	18.0561	18.7991	21.1828	19.8432	23.7759	19.2334	15.8435	12.769	11.3062	11.6009	19.9333	19.7487	21.4645	PIP	PREDICTED: proline iminopeptidase [Elaeis guineensis]	Metabolism	Amino acid metabolism	ko00330//Arginine and proline metabolism	K01259	GO:0044424//intracellular part;GO:0005623//cell;GO:0044464//cell part;GO:0005622//intracellular	GO:0003824//catalytic activity;GO:0016787//hydrolase activity	GO:0019538//protein metabolic process;GO:0071704//organic substance metabolic process;GO:0043170//macromolecule metabolic process;GO:0008152//metabolic process;GO:0044238//primary metabolic process
Unigene0025725	bisque4	115.008	53.5065	66.7875	60.2687	65.4238	57.3566	48.0663	69.4531	67.2272	65.3183	85.0318	69.3449	69.6354	50.2488	49.276	47.2226	59.1721	56.3427	57.6677	RIDA	PREDICTED: reactive Intermediate Deaminase A, chloroplastic [Elaeis guineensis]	-	-	-	-	-	GO:0003824//catalytic activity	-
Unigene0025753	bisque4	291.145	78.4804	84.5545	81.6062	88.4584	83.4046	62.2475	91.703	94.6578	97.0807	108.045	88.266	106.55	53.3323	50.5485	61.6648	62.0406	69.186	67.487	UBA2B	PREDICTED: UBP1-associated protein 2A-like [Elaeis guineensis]	Genetic Information Processing	Transcription	ko03040//Spliceosome	K12741	-	-	-
Unigene0025756	bisque4	405.854	6.0887	5.7619	4.2447	8.523	7.9152	10.4718	3.1525	6.0052	4.5783	6.0257	4.8265	4.0327	13.7046	12.9796	8.8524	9.5563	9.4062	9.1676	S2P	membrane-bound transcription factor site-2 protease homolog isoform X1 [Asparagus officinalis]	Genetic Information Processing	Folding, sorting and degradation	ko04141//Protein processing in endoplasmic reticulum	K07765	-	-	-
Unigene0025762	bisque4	152.814	22.4212	27.484	26.5573	26.1442	28.9096	20.9938	30.3462	26.7932	30.3434	29.4695	26.2179	21.8853	17.7056	16.3819	19.9408	26.5067	24.6161	24.0782	TRPA1	tryptophan synthase alpha chain-like isoform X2 [Asparagus officinalis]	Metabolism	Amino acid metabolism;Global and Overview	ko01230//Biosynthesis of amino acids;ko00260//Glycine, serine and threonine metabolism;ko00400//Phenylalanine, tyrosine and tryptophan biosynthesis	K01695	GO:0044446//intracellular organelle part;GO:0043226//organelle;GO:0044424//intracellular part;GO:0044435//plastid part;GO:0044464//cell part;GO:0005622//intracellular;GO:0009532//plastid stroma;GO:0043231//intracellular membrane-bounded organelle;GO:0043229//intracellular organelle;GO:0043227//membrane-bounded organelle;GO:0005737//cytoplasm;GO:0005623//cell;GO:0044422//organelle part;GO:0009536/…	GO:0016832//aldehyde-lyase activity;GO:0003824//catalytic activity;GO:0016836//hydro-lyase activity;GO:0016830//carbon-carbon lyase activity;GO:0016835//carbon-oxygen lyase activity;GO:0016829//lyase activity	GO:0009620//response to fungus;GO:0009863//salicylic acid mediated signaling pathway;GO:1901698//response to nitrogen compound;GO:0009719//response to endogenous stimulus;GO:0044711//single-organism biosynthetic process;GO:0023052//signaling;GO:0002682//regulation of immune system process;GO:0051704//multi-organism process;GO:0009751//response to salicylic acid;GO:0033036//macromolecule localizat…
Unigene0025765	bisque4	283.104	18.3844	26.4551	7.7779	12.2066	4.7113	40.8002	12.6592	22.7718	7.5972	9.2661	15.5529	7.038	68.3476	54.5538	7.7709	22.9799	22.8912	24.3489	--	probable inactive ATP-dependent zinc metalloprotease FTSHI 3, chloroplastic [Asparagus officinalis]	-	-	-	-	-	-	-
Unigene0025767	bisque4	136.683	0.0857	0.1667	0.2155	2.541	4.4317	10.6377	1.8127	1.2107	1.3908	0.1414	0.1123	0.1189	5.0663	4.6124	3.1788	1.0261	0.7547	0.6484	HSP22.0	22.0 kDa class IV heat shock protein-like [Asparagus officinalis]	Genetic Information Processing	Folding, sorting and degradation	ko04141//Protein processing in endoplasmic reticulum	K13993	GO:0043227//membrane-bounded organelle;GO:0005623//cell;GO:0005622//intracellular;GO:0043226//organelle;GO:0044464//cell part;GO:0043229//intracellular organelle;GO:0044424//intracellular part;GO:0043231//intracellular membrane-bounded organelle	-	GO:0000302//response to reactive oxygen species;GO:0044267//cellular protein metabolic process;GO:0009314//response to radiation;GO:0006979//response to oxidative stress;GO:0008152//metabolic process;GO:0071704//organic substance metabolic process;GO:1901700//response to oxygen-containing compound;GO:0009416//response to light stimulus;GO:0044237//cellular metabolic process;GO:0009628//response t…
Unigene0025793	bisque4	241.574	0.505	0.909	0.5517	0.9907	0.5764	3.0541	1.3064	2.7357	0.761	0.296	0.2004	0.0778	3.3586	3.8916	0.5008	3.062	2.6125	2.1083	--	PREDICTED: 60S ribosomal protein L18a-like protein [Phoenix dactylifera]	-	-	-	-	-	-	-
Unigene0025794	bisque4	200.49	1.5617	1.2336	0.312	1.1253	0.4584	2.3333	1.9582	1.6642	0.8543	0.9808	1.1046	0.7427	3.5152	2.5787	1.3887	2.1785	2.3564	1.4761	--	PREDICTED: 60S ribosomal protein L18a-like protein [Phoenix dactylifera]	-	-	-	-	-	-	-
Unigene0025817	bisque4	64.5341	10.2779	13.2229	16.7448	12.0682	16.162	12.8757	13.7516	11.8448	17.7638	15.6178	13.8277	15.2885	10.0582	10.1809	9.868	11.764	11.7994	12.6181	APC11	anaphase-promoting complex subunit 11 isoform X1 [Asparagus officinalis]	Genetic Information Processing	Folding, sorting and degradation	ko04120//Ubiquitin mediated proteolysis	K03358	GO:0032991//macromolecular complex;GO:0044464//cell part;GO:0000152//nuclear ubiquitin ligase complex;GO:1990234//transferase complex;GO:0043227//membrane-bounded organelle;GO:0043234//protein complex;GO:0005634//nucleus;GO:0000151//ubiquitin ligase complex;GO:0044446//intracellular organelle part;GO:0005622//intracellular;GO:0043231//intracellular membrane-bounded organelle;GO:0043229//intracell…	GO:0046914//transition metal ion binding;GO:0046872//metal ion binding;GO:0005488//binding;GO:0043167//ion binding;GO:0043169//cation binding	GO:0071704//organic substance metabolic process;GO:0044237//cellular metabolic process;GO:0000280//nuclear division;GO:0044763//single-organism cellular process;GO:0071840//cellular component organization or biogenesis;GO:0048285//organelle fission;GO:0006996//organelle organization;GO:0019538//protein metabolic process;GO:0016043//cellular component organization;GO:0006464//cellular protein modi…
Unigene0025857	bisque4	180.471	13.0263	12.9869	13.2988	12.8501	17.9993	18.8465	19.5696	18.0078	18.4402	12.8316	15.5415	16.5006	27.0789	27.3446	28.8698	16.5089	20.5486	20.9412	--	N-acetyl-gamma-glutamyl-phosphate reductase [Anthurium amnicola]	-	-	-	-	-	-	-
Unigene0025954	bisque4	322.236	36.0958	37.5915	30.1475	28.0464	25.0166	20.227	36.1627	35.2121	36.7368	28.3771	35.6039	41.8116	12.5314	12.0715	14.3497	19.5036	20.2191	20.2272	AAE1	4-coumarate:CoA ligase-like protein [Ornithogalum longebracteatum]	-	-	-	-	-	-	-
Unigene0025980	bisque4	208.331	5.2827	4.7053	3.718	3.7335	4.8623	6.0615	3.3776	4.857	2.6353	5.0557	3.2493	2.9395	6.5765	6.0891	5.3917	5.5717	5.1541	5.479	WASH1	WAS protein family 1, partial [Anthurium amnicola]	-	-	-	-	-	-	-
Unigene0025991	bisque4	7.63148	4.0976	8.2736	5.8949	6.8314	4.1383	4.4957	10.1765	8.8799	9.6224	13.9658	8.0439	12.0906	6.8537	6.3243	7.9229	9.5201	11.7517	10.0522	PAO5	PREDICTED: probable polyamine oxidase 5 [Elaeis guineensis]	Metabolism	Amino acid metabolism;Metabolism of other amino acids	ko00330//Arginine and proline metabolism;ko00410//beta-Alanine metabolism	K12259	-	-	-
Unigene0026036	bisque4	424.725	1.2325	1.9093	2.4886	3.3227	2.6558	12.7443	2.4565	3.4418	0.7684	2.3541	2.3064	1.061	9.8702	12.4314	6.8467	8.5437	7.4024	7.6722	--	--	-	-	-	-	-	-	-
Unigene0026084	bisque4	386.902	1.3797	1.1338	0.9901	0.8298	0.6049	5.3268	0.7204	1.1235	0.3818	1.2723	0.6301	0.3319	4.8085	8.2576	2.1664	3.8764	3.1177	3.3396	--	MuDR family transposase isoform 2 [Theobroma cacao]	-	-	-	-	-	-	-
Unigene0026106	bisque4	275.304	8.3113	9.764	5.15	5.9149	4.0279	10.3712	7.6724	8.4347	3.1337	6.0317	7.0759	5.7334	18.2214	18.6106	6.8429	8.8404	9.9818	10.8066	CP31A	RNA-binding protein CP33, chloroplastic-like, partial [Asparagus officinalis]	Genetic Information Processing	Translation;Folding, sorting and degradation	ko03013//RNA transport;ko03018//RNA degradation;ko03015//mRNA surveillance pathway	K13126	GO:0044423//virion part;GO:0019012//virion;GO:0032991//macromolecular complex	GO:0005488//binding;GO:0097159//organic cyclic compound binding	-
Unigene0026107	bisque4	46.3603	15.9226	24.5256	27.7906	24.9322	23.3948	20.6313	31.4178	30.1993	29.1675	26.5105	34.2613	35.231	19.1538	19.4469	19.031	29.6295	29.068	30.5879	--	protein BIG GRAIN 1-like E [Asparagus officinalis]	-	-	-	-	-	-	-
Unigene0026124	bisque4	153.596	6.1236	5.6898	8.0783	7.5761	4.3518	3.8223	9.2753	6.279	9.7081	6.5015	8.0305	7.9059	2.7188	3.5954	2.1152	6.4151	8.0284	7.4259	--	--	-	-	-	-	-	-	-
Unigene0026131	bisque4	169.681	5.9461	5.6709	9.3474	8.4393	5.685	3.5436	6.3232	6.9121	6.9813	9.7431	9.3008	8.4615	3.6738	3.8105	4.1351	5.6182	6.6894	5.5836	Os02g0177700	LOW QUALITY PROTEIN: CASP-like protein 2C1 [Asparagus officinalis]	-	-	-	-	-	-	-
Unigene0026158	bisque4	457.625	0.6225	0.3361	0.9861	1.1121	1.0991	4.4842	0.4998	1.9486	0.4966	0.2737	0.2964	0.2518	5.4137	6.1228	2.493	4.0598	3.4605	3.2729	--	--	-	-	-	-	-	-	-
Unigene0026186	bisque4	140.793	4.4439	4.7473	1.8895	2.0194	1.3366	4.6783	3.0854	2.6556	1.7246	1.5048	2.9446	1.3882	6.6356	7.7419	0.9895	2.8457	4.2285	3.1502	FOLT1	folate transporter 1, chloroplastic [Asparagus officinalis]	-	-	-	-	GO:0009536//plastid;GO:0031090//organelle membrane;GO:0044425//membrane part;GO:0044424//intracellular part;GO:0005623//cell;GO:0044435//plastid part;GO:0043227//membrane-bounded organelle;GO:0044464//cell part;GO:0031967//organelle envelope;GO:0043226//organelle;GO:0044422//organelle part;GO:0016020//membrane;GO:0044446//intracellular organelle part;GO:0043231//intracellular membrane-bounded org…	GO:0051183//vitamin transporter activity;GO:0005215//transporter activity	GO:0009987//cellular process;GO:0071702//organic substance transport;GO:0015711//organic anion transport;GO:0044699//single-organism process;GO:0046942//carboxylic acid transport;GO:0006820//anion transport;GO:0044763//single-organism cellular process;GO:0006810//transport;GO:0015849//organic acid transport;GO:0006835//dicarboxylic acid transport;GO:1902578//single-organism localization;GO:004476…
Unigene0026200	bisque4	239.375	8.2943	7.8183	8.1104	8.533	9.6642	10.9823	4.165	6.2059	5.4183	7.0563	5.9472	6.048	18.8183	17.8555	19.5077	6.2982	6.6409	7.1257	ACX2	LOW QUALITY PROTEIN: acyl-coenzyme A oxidase 2, peroxisomal [Asparagus officinalis]	Cellular Processes;Metabolism	Transport and catabolism;Lipid metabolism;Global and Overview	ko04146//Peroxisome;ko01212//Fatty acid metabolism;ko00071//Fatty acid degradation;ko00592//alpha-Linolenic acid metabolism;ko01040//Biosynthesis of unsaturated fatty acids	K00232	-	-	-
Unigene0026209	bisque4	289.529	31.8845	37.1462	34.9382	32.2462	31.3676	46.631	25.829	28.1842	22.9678	30.4126	40.9828	33.838	80.5148	69.6247	47.8464	54.4785	54.5154	58.6285	STN8	serine/threonine-protein kinase STN8, chloroplastic [Asparagus officinalis]	-	-	-	-	GO:0044435//plastid part;GO:0005737//cytoplasm;GO:0044422//organelle part;GO:0009579//thylakoid;GO:0044446//intracellular organelle part;GO:0044424//intracellular part;GO:0005622//intracellular;GO:0044464//cell part;GO:0031976//plastid thylakoid;GO:0043229//intracellular organelle;GO:0044444//cytoplasmic part;GO:0043226//organelle;GO:0005623//cell;GO:0009536//plastid;GO:0031984//organelle subcomp…	GO:0001883//purine nucleoside binding;GO:1901363//heterocyclic compound binding;GO:0097159//organic cyclic compound binding;GO:0003824//catalytic activity;GO:0016301//kinase activity;GO:0032550//purine ribonucleoside binding;GO:0032549//ribonucleoside binding;GO:0016740//transferase activity;GO:0036094//small molecule binding;GO:0001882//nucleoside binding;GO:0097367//carbohydrate derivative bind…	GO:0019222//regulation of metabolic process;GO:0065007//biological regulation;GO:0006796//phosphate-containing compound metabolic process;GO:0043467//regulation of generation of precursor metabolites and energy;GO:0010109//regulation of photosynthesis;GO:0050789//regulation of biological process;GO:0043170//macromolecule metabolic process;GO:0044238//primary metabolic process;GO:0071704//organic …
Unigene0026266	bisque4	11.0116	2.6848	1.6342	1.3865	1.1798	1.4625	0.9767	1.8941	2.0806	1.7523	1.7704	1.1038	1.8055	0.437	1.2478	1.6756	1.6355	2.9397	1.5571	SCM1	Agamous-like MADS-box protein AGL8, partial [Anthurium amnicola]	-	-	-	-	GO:0043229//intracellular organelle;GO:0005622//intracellular;GO:0043231//intracellular membrane-bounded organelle;GO:0005623//cell;GO:0043226//organelle;GO:0043227//membrane-bounded organelle;GO:0044464//cell part;GO:0044424//intracellular part	GO:0005515//protein binding;GO:0001071//nucleic acid binding transcription factor activity;GO:0005488//binding	GO:0019222//regulation of metabolic process;GO:0044260//cellular macromolecule metabolic process;GO:0050789//regulation of biological process;GO:0010468//regulation of gene expression;GO:0071704//organic substance metabolic process;GO:0043170//macromolecule metabolic process;GO:0009987//cellular process;GO:0060255//regulation of macromolecule metabolic process;GO:0044249//cellular biosynthetic pr…
Unigene0026278	bisque4	335.818	49.4873	57.4435	68.0373	41.6021	42.7962	31.038	65.9027	52.8097	67.5629	67.4293	58.0701	59.1393	24.2789	21.7419	24.9007	38.1622	45.2457	46.9104	COX6A	cytochrome c oxidase subunit 6a, mitochondrial-like [Asparagus officinalis]	Metabolism	Energy metabolism	ko00190//Oxidative phosphorylation	K02266	GO:0043229//intracellular organelle;GO:0031090//organelle membrane;GO:0005622//intracellular;GO:0005623//cell;GO:0044424//intracellular part;GO:0031967//organelle envelope;GO:0019866//organelle inner membrane;GO:0044464//cell part;GO:0031975//envelope;GO:0031966//mitochondrial membrane;GO:0016020//membrane;GO:0044429//mitochondrial part;GO:0044446//intracellular organelle part;GO:0043227//membran…	-	-
Unigene0026279	bisque4	233.368	21.4611	28.9075	22.0387	57.7739	126.888	174.995	68.862	61.0692	52.0845	17.7114	22.1052	19.8444	119.216	123.244	101.168	73.4933	82.6962	79.8	COX6A	PREDICTED: cytochrome c oxidase subunit 6a, mitochondrial-like [Tarenaya hassleriana]	Metabolism	Energy metabolism	ko00190//Oxidative phosphorylation	K02266	-	-	-
Unigene0026312	bisque4	81.6473	0.9669	0.8055	0.6338	3.4254	1.7736	0.9949	0.4435	0.2208	1.2854	0.6679	0.6247	0.2874	2.2963	2.9473	4.109	1.2561	1.6636	1.7298	--	PREDICTED: vitellogenin-2 [Theobroma cacao]	-	-	-	-	-	-	-
Unigene0026313	bisque4	175.494	18.2391	19.6069	28.6563	31.3682	35.6065	32.2049	19.0384	18.6934	23.2862	23.0754	28.2689	30.5439	46.4375	48.1224	55.0238	28.3228	25.7987	26.648	PNSB3	photosynthetic NDH subunit of subcomplex B 3, chloroplastic [Asparagus officinalis]	-	-	-	-	-	GO:0005488//binding;GO:0043167//ion binding;GO:0051540//metal cluster binding;GO:0043169//cation binding	GO:0019752//carboxylic acid metabolic process;GO:0044237//cellular metabolic process;GO:0006721//terpenoid metabolic process;GO:0043436//oxoacid metabolic process;GO:0006720//isoprenoid metabolic process;GO:0044255//cellular lipid metabolic process;GO:0006082//organic acid metabolic process;GO:0006066//alcohol metabolic process;GO:0044710//single-organism metabolic process;GO:0008152//metabolic p…
Unigene0026315	bisque4	287.836	12.0684	14.1342	8.0301	16.0293	20.3412	35.317	21.0876	23.9395	15.6542	9.2687	7.5963	7.3241	29.7923	35.1856	19.6416	27.8759	23.9099	23.6843	MRPL46	39S ribosomal protein L46, mitochondrial-like [Asparagus officinalis]	-	-	-	-	-	-	-
Unigene0026344	bisque4	273.014	12.5209	12.7054	12.5947	12.3133	12.9429	18.0889	12.0429	13.0589	11.7154	11.606	13.9457	8.9017	19.8498	19.2713	17.3537	17.216	18.9874	20.5706	--	PREDICTED: translation initiation factor IF-2-like [Setaria italica]	-	-	-	-	-	-	-
Unigene0026380	bisque4	8.6305	2.8625	2.352	3.5865	3.0459	5.1921	5.1696	1.7784	2.5597	2.1078	3.7665	2.268	3.5909	3.3178	2.2425	3.6646	1.3222	1.8361	1.646	2023-03-08	E3 ubiquitin-protein ligase MARCH1, partial [Anthurium amnicola]	-	-	-	-	-	-	-
Unigene0026444	bisque4	140.35	4.1617	4.1632	3.5562	4.5255	4.7741	4.8367	2.3535	4.291	3.2077	4.1776	3.9945	2.7109	5.7058	5.7449	4.1332	4.0243	3.965	4.4112	CIP111	LOW QUALITY PROTEIN: calmodulin-interacting protein 111 [Asparagus officinalis]	-	-	-	-	-	-	-
Unigene0026501	bisque4	323.093	2.3539	3.2517	3.6304	3.0794	3.8361	10.666	2.048	3.0985	2.5706	2.8112	4.1828	1.711	9.4786	12.3779	6.9018	10.3752	8.7001	10.803	GL3	transcription factor EGL1-like [Asparagus officinalis]	-	-	-	-	-	-	-
Unigene0026551	bisque4	11.7792	1.6837	2.1473	0.9109	0.674	1.2354	0.6845	0.6866	2.563	5.4576	2.7493	1.2214	1.7793	0.3281	0.6416	0.8807	0.921	2.5999	2.5007	--	--	-	-	-	-	-	-	-
Unigene0026554	bisque4	12.0806	1.7557	1.5168	1.8885	1.2489	2.1966	1.4412	1.1565	0.7195	3.591	2.1374	1.1573	2.2478	1.2436	0.9606	1.2362	1.6807	1.001	1.1488	--	Patched domain-containing protein 3 [Anthurium amnicola]	-	-	-	-	-	-	-
Unigene0026598	bisque4	37.4395	1.8081	0.998	1.7778	1.1823	1.4618	1.6884	1.4784	2.4619	0.5609	1.5677	1.3868	1.1146	2.1839	2.3667	1.1264	1.9954	2.0475	1.8989	--	--	-	-	-	-	-	-	-
Unigene0026659	bisque4	47.9477	5.676	5.5973	3.7581	5.2536	4.6626	1.8967	6.996	3.7878	5.9151	5.5955	4.2033	5.3015	4.6927	2.2429	4.7232	4.5006	4.5151	4.9855	TRO	protein TRAUCO [Ananas comosus]	-	-	-	-	GO:1902494//catalytic complex;GO:0044424//intracellular part;GO:0043227//membrane-bounded organelle;GO:0044428//nuclear part;GO:0005622//intracellular;GO:0005623//cell;GO:0031974//membrane-enclosed lumen;GO:0032991//macromolecular complex;GO:0044464//cell part;GO:0034708//methyltransferase complex;GO:1990234//transferase complex;GO:0043233//organelle lumen;GO:0044451//nucleoplasm part;GO:0043229/…	GO:0003824//catalytic activity;GO:0016741//transferase activity, transferring one-carbon groups;GO:0003682//chromatin binding;GO:0044877//macromolecular complex binding;GO:0016740//transferase activity;GO:0005488//binding	GO:0071704//organic substance metabolic process;GO:0003006//developmental process involved in reproduction;GO:0006464//cellular protein modification process;GO:0048731//system development;GO:0032501//multicellular organismal process;GO:0022414//reproductive process;GO:0048367//shoot system development;GO:0043170//macromolecule metabolic process;GO:0009887//organ morphogenesis;GO:0018022//peptidyl…
Unigene0026699	bisque4	403.986	56.8632	69.073	60.0007	172.899	126.366	186.498	79.9958	80.9955	67.5657	68.5633	74.7978	56.1689	382.224	356.238	309.911	162.611	164.731	188.642	SMO2-1	methylsterol monooxygenase 2-2-like [Asparagus officinalis]	Metabolism	Lipid metabolism	ko00100//Steroid biosynthesis	K14424	-	-	-
Unigene0026705	bisque4	210.051	4.2568	5.7825	2.6674	5.8067	4.2169	8.9712	2.923	6.9039	1.7085	4.5196	4.8942	3.1935	8.7651	7.6408	5.0483	6.8174	7.6397	7.313	SPL14	squamosa promoter-binding-like protein 15 [Asparagus officinalis]	-	-	-	-	-	-	-
Unigene0026722	bisque4	362.713	98.9764	87.6712	85.2183	72.6014	123.17	182.423	40.1716	61.3115	52.0368	78.0765	73.8325	61.2255	210.138	219.982	226.008	142.812	141.141	140.279	EIF5	PREDICTED: eukaryotic translation initiation factor 5-like [Elaeis guineensis]	Genetic Information Processing	Translation	ko03013//RNA transport	K03262	-	-	-
Unigene0026728	bisque4	62.0015	70.5105	89.435	99.2158	93.096	79.3187	71.2497	97.0609	89.5572	105.835	103.623	136.662	136.037	68.0343	62.357	69.0957	115.588	105.524	116.349	--	PREDICTED: LOW QUALITY PROTEIN: chaperone protein DnaJ-like [Arachis ipaensis]	-	-	-	-	-	-	GO:0071840//cellular component organization or biogenesis;GO:0071704//organic substance metabolic process;GO:0044699//single-organism process;GO:0044763//single-organism cellular process;GO:0044710//single-organism metabolic process;GO:0044238//primary metabolic process;GO:0008152//metabolic process;GO:0009987//cellular process;GO:0044237//cellular metabolic process
Unigene0026748	bisque4	273.617	58.8038	42.8554	79.7206	166.583	114.215	215.035	63.3401	52.8175	51.4936	81.1322	97.8194	112.632	718.011	594.795	679.458	167.827	153.369	180.685	RCA	Ribulose bisphosphate carboxylase/oxygenase activase, chloroplastic, partial [Ananas comosus]	-	-	-	-	-	-	-
Unigene0026762	bisque4	418.002	0.6109	0.664	0.2411	1.1596	1.0628	4.1428	1.4132	1.4489	0.7126	0.6237	0.3002	0.1458	3.992	3.9071	1.6054	2.2826	2.1179	1.4155	--	transport and Golgi organization 2 homolog [Asparagus officinalis]	-	-	-	-	-	-	-
Unigene0026790	bisque4	366.546	6.1248	9.1833	8.5992	15.3803	18.841	26.3976	15.9032	13.8108	18.6603	7.6087	8.9542	7.4903	48.4728	41.7018	42.6442	22.3937	25.041	24.4256	--	Chaperone protein DnaJ, partial [Anthurium amnicola]	-	-	-	-	-	-	-
Unigene0026819	bisque4	341.085	3.9008	3.0303	1.4038	1.8187	1.9923	9.0602	4.2455	4.8552	2.9983	1.8734	1.5293	0.7881	7.9818	9.6467	4.3807	6.0877	5.2236	6.4133	--	uncharacterized protein LOC109849019 isoform X1 [Asparagus officinalis]	-	-	-	-	-	-	-
Unigene0026866	bisque4	267.191	4.4506	3.8009	3.2191	3.5049	2.9997	5.623	0.8213	2.0169	1.3602	4.7227	3.5556	1.6792	8.2433	10.0062	5.9001	4.2605	4.55	3.9165	--	DnaJ subfamily B member 12, partial [Ananas comosus]	-	-	-	-	-	-	-
Unigene0026882	bisque4	189.685	16.2728	12.5286	11.8516	7.9567	7.6757	12.7584	10.9603	10.1445	5.6515	8.4678	12.3843	10.1336	22.8778	25.5403	13.2233	16.5315	16.2558	16.636	--	--	-	-	-	-	-	-	-
Unigene0026898	bisque4	64.1294	0.8441	1.0534	1.5574	2.1288	1.686	2.6022	1.4054	1.0993	0.8978	2.3914	1.9645	1.3008	2.3988	2.5849	2.4896	1.4365	1.1296	2.0388	--	--	-	-	-	-	-	-	-
Unigene0026964	bisque4	97.3602	10.6552	11.4027	11.4967	16.0348	21.6205	18.5301	15.676	10.9801	11.0996	16.4236	13.5265	10.0958	17.6754	19.0637	19.9077	13.852	13.5686	13.635	At5g63670	transcription elongation factor SPT4 homolog 2-like [Asparagus officinalis]	-	-	-	-	GO:0044464//cell part;GO:0043231//intracellular membrane-bounded organelle;GO:0043229//intracellular organelle;GO:0005623//cell;GO:0043226//organelle;GO:0044424//intracellular part;GO:0043227//membrane-bounded organelle;GO:0005622//intracellular	GO:0005488//binding;GO:0046914//transition metal ion binding;GO:0043167//ion binding;GO:0046872//metal ion binding;GO:0043169//cation binding	GO:0009889//regulation of biosynthetic process;GO:1903506//regulation of nucleic acid-templated transcription;GO:0050794//regulation of cellular process;GO:0031326//regulation of cellular biosynthetic process;GO:0010556//regulation of macromolecule biosynthetic process;GO:0031323//regulation of cellular metabolic process;GO:2001141//regulation of RNA biosynthetic process;GO:0006355//regulation of…
Unigene0026972	bisque4	341.092	65.2299	102.274	104.47	638.381	468.632	585.475	292.959	305.033	286.735	106.161	106.628	103.481	1028.05	852.073	894.661	519.364	481.508	534.833	SMO1-1	methylsterol monooxygenase 1-2-like [Asparagus officinalis]	Metabolism	Lipid metabolism	ko00100//Steroid biosynthesis	K14423	GO:0016020//membrane;GO:0044425//membrane part;GO:0031224//intrinsic component of membrane	GO:0003824//catalytic activity	GO:0044281//small molecule metabolic process;GO:0006629//lipid metabolic process;GO:0006631//fatty acid metabolic process;GO:0019752//carboxylic acid metabolic process;GO:0044699//single-organism process;GO:0006082//organic acid metabolic process;GO:0032787//monocarboxylic acid metabolic process;GO:0071704//organic substance metabolic process;GO:0008152//metabolic process;GO:0043436//oxoacid meta…
Unigene0026973	bisque4	397.443	0	0.0332	0.2014	0.7751	0.5919	5.9034	1.1102	1.5146	0.4086	0.2027	0	0	8.686	11.0662	2.8834	1.9859	2.0999	1.3798	--	--	-	-	-	-	-	-	-
Unigene0027040	bisque4	321.194	2.3819	2.1701	1.9808	1.9538	1.903	5.2994	1.5915	3.5995	2.2109	1.9038	1.3195	1.2013	4.4455	5.6857	2.4709	3.3166	3.7715	2.9607	At1g73400	pentatricopeptide repeat-containing protein At1g73400, mitochondrial [Asparagus officinalis]	-	-	-	-	-	-	-
Unigene0027044	bisque4	263.426	35.5933	42.6229	47.5362	28.8488	24.5765	19.0453	30.4625	28.7523	27.7403	42.2766	42.1345	42.7717	13.8031	16.0008	17.3898	23.5301	25.5092	26.7097	Ldha	PREDICTED: L-lactate dehydrogenase B-like [Elaeis guineensis]	Metabolism	Amino acid metabolism;Carbohydrate metabolism	ko00010//Glycolysis / Gluconeogenesis;ko00620//Pyruvate metabolism;ko00270//Cysteine and methionine metabolism;ko00640//Propanoate metabolism	K00016	GO:0044424//intracellular part;GO:0005622//intracellular;GO:0044464//cell part;GO:0005623//cell	GO:0016614//oxidoreductase activity, acting on CH-OH group of donors;GO:0003824//catalytic activity;GO:0004457//lactate dehydrogenase activity;GO:0016491//oxidoreductase activity	GO:0044238//primary metabolic process;GO:0044710//single-organism metabolic process;GO:0005975//carbohydrate metabolic process;GO:0044699//single-organism process;GO:0008152//metabolic process;GO:0071704//organic substance metabolic process
Unigene0027094	bisque4	260.587	206.327	232.268	262.654	138.081	138.795	102.43	191.3	154.149	204.374	205.289	223.753	209.413	104.123	107.901	120.666	153.26	142.724	157.701	IPP	soluble inorganic pyrophosphatase-like [Asparagus officinalis]	Metabolism	Energy metabolism	ko00190//Oxidative phosphorylation	K01507	-	-	-
Unigene0027172	bisque4	368.256	0.7357	0.9534	0.7186	0.6245	0.6792	3.0019	0.2316	0.6763	0.1688	1.1795	0.6455	0.3802	3.2321	4.3221	2.1655	3.2037	2.3856	3.1632	CLSY2	SNF2 domain-containing protein CLASSY 1-like [Asparagus officinalis]	Genetic Information Processing	Replication and repair	ko03440//Homologous recombination	K10875	-	-	-
Unigene0027198	bisque4	52.0943	6.0471	6.6176	7.7073	7.2865	6.3413	5.0013	5.4479	6.7659	7.2357	8.5513	6.5252	5.545	3.7121	4.3908	7.3803	6.0301	7.7502	7.3826	--	PREDICTED: E3 ubiquitin-protein ligase KEG-like [Phoenix dactylifera]	-	-	-	-	-	-	-
Unigene0027218	bisque4	472.376	9.4482	10.0653	9.5457	14.3477	13.0593	29.8312	8.8965	14.8178	5.9312	11.7893	10.1286	7.7511	32.5425	38.1012	24.1569	21.8636	25.5202	27.0085	EMB2453	pentatricopeptide repeat-containing protein At4g39620, chloroplastic [Asparagus officinalis]	-	-	-	-	GO:0044464//cell part;GO:0043226//organelle;GO:0005623//cell;GO:0044424//intracellular part;GO:0043231//intracellular membrane-bounded organelle;GO:0005622//intracellular;GO:0043229//intracellular organelle;GO:0043227//membrane-bounded organelle	-	GO:0000003//reproduction;GO:0003006//developmental process involved in reproduction;GO:0022414//reproductive process;GO:0032502//developmental process
Unigene0027251	bisque4	375.655	3.0439	4.0233	4.7294	12.2914	12.5384	16.436	6.1542	7.9286	7.4434	5.3755	6.2421	5.7254	24.6475	21.9741	24.8617	11.008	11.3286	13.6718	BBX22	PREDICTED: B-box zinc finger protein 22-like [Musa acuminata subsp. malaccensis] [Musa acuminata]	-	-	-	-	-	-	-
Unigene0027315	bisque4	447.373	6.0726	7.5989	5.7285	8.5488	8.1069	13.3208	4.7718	6.856	5.2285	4.8731	4.7034	3.8548	14.6446	16.797	11.9331	10.0809	11.5648	12.5724	COMMD9	PREDICTED: COMM domain-containing protein 9 [Elaeis guineensis]	-	-	-	-	-	-	-
Unigene0027325	bisque4	35.8883	6.474	4.3839	8.3087	4.0696	4.9428	3.5478	6.118	5.0962	4.4664	7.0767	5.6086	2.7505	2.8642	2.6446	2.616	6.8117	5.2415	6.1741	--	Complex1_LYR domain-containing protein, partial [Cephalotus follicularis]	-	-	-	-	-	-	-
Unigene0027331	bisque4	394.735	179.29	187.183	198.971	254.163	247.028	305.482	222.865	234.535	212.685	186.092	227.724	207.237	378.329	403.674	326.291	316.817	322.369	316.024	OEP24	outer envelope pore protein 24, chloroplastic-like [Asparagus officinalis]	-	-	-	-	-	-	-
Unigene0027362	bisque4	34.6915	5.2294	7.1635	5.2291	7.6834	6.7349	7.6922	6.8076	7.1286	4.3092	5.8405	4.4855	5.576	9.64	7.4139	5.8217	6.4041	5.3687	3.1615	--	PREDICTED: UBP1-associated protein 2A-like [Elaeis guineensis]	Genetic Information Processing	Transcription	ko03040//Spliceosome	K12741	-	-	-
Unigene0027374	bisque4	30.8804	4.4146	3.8775	4.8228	4.5152	8.7547	5.6533	4.0165	4.8609	7.2777	3.558	4.0631	2.7213	4.8929	7.4574	9.0246	3.1695	4.09	4.7288	--	PREDICTED: protein OS-9 homolog [Elaeis guineensis]	Genetic Information Processing	Folding, sorting and degradation	ko04141//Protein processing in endoplasmic reticulum	K10088	-	-	-
Unigene0027389	bisque4	303.177	33.0763	42.5174	36.5086	30.9478	27.7463	49.2007	30.0954	29.4767	23.9981	31.8765	39.4403	34.105	65.0722	75.7707	54.4462	52.9957	51.8401	55.3285	--	plant/MOJ10-14 protein [Medicago truncatula]	-	-	-	-	-	-	-
Unigene0027402	bisque4	251.5	41.3719	47.7397	38.7554	37.1984	33.1563	55.1373	34.4342	36.6108	32.0412	37.9017	46.4311	38.4092	65.5834	64.8145	43.4848	54.5592	56.9225	59.374	--	glutamyl-tRNA reductase-binding protein, chloroplastic [Ananas comosus]	-	-	-	-	-	-	-
Unigene0027486	bisque4	6.63004	2.2926	3.097	1.275	2.523	1.7127	2.1352	0.9816	4.264	2.0394	3.0785	1.905	1.8115	3.6676	2.9277	2.6708	2.3942	3.3212	1.8517	MED12	mediator of RNA polymerase II transcription subunit 12-like [Asparagus officinalis]	-	-	-	-	-	-	-
Unigene0027495	bisque4	183.651	30.7976	32.6385	34.6158	55.7977	71.6772	65.1742	58.0183	44.2735	52.4892	40.9293	35.827	34.7599	65.9588	71.8894	82.3161	51.0311	61.1823	54.8303	CYP18-1	PREDICTED: peptidyl-prolyl cis-trans isomerase CYP18-1 [Jatropha curcas]	-	-	-	-	-	-	-
Unigene0027537	bisque4	59.5031	2.1907	1.7298	2.0793	2.2971	2.1576	1.5083	1.8658	2.0331	1.7287	2.4025	2.2428	2.2653	1.3255	1.6964	2.1346	1.7814	2.0296	1.4249	RFC4	replication factor C subunit 4 [Ananas comosus]	Genetic Information Processing	Replication and repair	ko03420//Nucleotide excision repair;ko03030//DNA replication;ko03430//Mismatch repair	K10755	GO:0005622//intracellular;GO:0043229//intracellular organelle;GO:0044424//intracellular part;GO:0043227//membrane-bounded organelle;GO:0005623//cell;GO:0044464//cell part;GO:0043231//intracellular membrane-bounded organelle;GO:0043226//organelle	GO:0005488//binding;GO:0016787//hydrolase activity;GO:0032549//ribonucleoside binding;GO:0016462//pyrophosphatase activity;GO:0036094//small molecule binding;GO:1901363//heterocyclic compound binding;GO:0016818//hydrolase activity, acting on acid anhydrides, in phosphorus-containing anhydrides;GO:0016740//transferase activity;GO:0001883//purine nucleoside binding;GO:0032550//purine ribonucleoside…	GO:0009987//cellular process;GO:0090304//nucleic acid metabolic process;GO:0046483//heterocycle metabolic process;GO:0034641//cellular nitrogen compound metabolic process;GO:0006139//nucleobase-containing compound metabolic process;GO:0008152//metabolic process;GO:1901360//organic cyclic compound metabolic process;GO:0006807//nitrogen compound metabolic process;GO:0006725//cellular aromatic compo…
Unigene0027558	bisque4	443.699	1.2408	1.041	1.0427	1.2236	1.2766	5.5892	0.7151	1.4493	0.4949	1.6888	0.9996	0.6729	7.1772	9.8647	4.4665	5.2308	4.7308	5.2096	Os03g0733400	PREDICTED: zinc finger BED domain-containing protein RICESLEEPER 2-like [Gossypium hirsutum]	-	-	-	-	-	-	-
Unigene0027610	bisque4	170.414	0.5317	0.7067	0.9293	2.8536	2.0656	2.7932	2.6265	1.9611	2.2184	0.5394	0.7009	0.9832	2.9708	3.7089	3.2569	2.3882	2.2734	1.8941	--	Vacuolar ATPase assembly integral membrane protein VMA21-likedomain-containing protein [Zostera marina]	-	-	-	-	-	-	-
Unigene0027629	bisque4	70.7631	13.9851	12.6113	13.7997	20.1815	17.0748	16.7813	12.5204	13.6661	16.7595	12.0695	13.929	15.494	19.3193	17.0465	21.119	13.1719	12.9867	15.1065	--	Os01g0787400, partial [Oryza sativa Japonica Group]	-	-	-	-	-	-	-
Unigene0027644	bisque4	247.321	2.0538	1.6534	0.9791	1.8443	1.9979	3.437	1.1991	0.7958	0.3972	0.7387	1.3777	0.7769	2.8653	5.146	2.0508	3.7088	3.3732	3.4853	--	DUF3245 domain-containing protein [Cephalotus follicularis]	-	-	-	-	-	-	-
Unigene0027647	bisque4	396.048	1.8849	2.219	2.0366	4.6406	3.9896	7.1288	1.5077	3.3218	1.6193	1.9487	2.2384	1.7142	9.6106	9.9724	6.2569	8.0307	7.7243	7.929	EMB1006	pentatricopeptide repeat-containing protein At5g50280, chloroplastic isoform X1 [Asparagus officinalis]	-	-	-	-	GO:0043226//organelle;GO:0043227//membrane-bounded organelle;GO:0043229//intracellular organelle;GO:0005623//cell;GO:0044424//intracellular part;GO:0044464//cell part;GO:0005622//intracellular;GO:0043231//intracellular membrane-bounded organelle	-	-
Unigene0027659	bisque4	269.502	1.8604	2.783	2.1228	3.6493	3.2147	3.4376	2.8764	2.9369	3.078	2.6808	2.4766	2.5008	5.6573	5.483	5.7553	3.0013	3.6069	2.8818	Tmem53	PREDICTED: transmembrane protein 53 [Phoenix dactylifera]	-	-	-	-	-	-	-
Unigene0027671	bisque4	404.371	4.8578	5.2535	5.1214	11.0234	7.7789	16.2048	7.1087	8.7058	6.883	6.6606	8.1345	8.4498	19.1851	19.5565	15.4854	12.4389	14.163	13.9188	OGR1	pentatricopeptide repeat-containing protein At5g66520-like, partial [Asparagus officinalis]	-	-	-	-	-	-	-
Unigene0027730	bisque4	272.619	41.4845	37.5497	40.2277	58.1588	68.2719	75.6097	50.1944	52.8682	57.8001	47.2376	33.2877	33.9003	83.241	88.7453	98.2423	67.9141	80.1053	75.6729	PABN2	PREDICTED: polyadenylate-binding protein 2 isoform X1 [Elaeis guineensis]	Genetic Information Processing	Translation	ko03015//mRNA surveillance pathway	K14396	-	-	-
Unigene0027735	bisque4	187.185	1.1851	1.6792	1.9058	2.5904	2.2725	4.7048	1.8267	2.2731	0.8067	1.7506	1.3992	1.6657	2.91	4.9313	5.7712	2.9951	2.2839	2.9124	--	BnaC03g63750D [Brassica napus]	-	-	-	-	-	-	-
Unigene0027805	bisque4	10.4706	6.7793	6.1112	4.6199	6.3863	5.6353	5.4085	5.8448	9.4421	5.5875	7.4172	4.7632	4.6057	4.1036	4.2734	3.6913	5.749	6.8867	6.6342	NUP62	nuclear pore complex protein NUP62 [Asparagus officinalis]	Genetic Information Processing	Translation	ko03013//RNA transport	K14306	GO:0005622//intracellular;GO:0005623//cell;GO:0012505//endomembrane system;GO:0005737//cytoplasm;GO:0044444//cytoplasmic part;GO:0044464//cell part;GO:0044424//intracellular part	GO:0005488//binding;GO:0005198//structural molecule activity	GO:0051179//localization;GO:0033036//macromolecule localization;GO:0071702//organic substance transport;GO:0051234//establishment of localization;GO:0006810//transport
Unigene0027826	bisque4	202.358	4.0683	3.9664	3.1185	5.2925	7.004	9.8472	4.5249	5.2311	5.8741	6.3546	4.4144	3.0473	8.4175	8.891	6.9068	5.2652	5.7485	4.2748	--	PREDICTED: AF4/FMR2 family member 4-like [Setaria italica]	-	-	-	-	-	-	-
Unigene0027840	bisque4	323.157	1.6742	0.6509	0.6584	0.7741	1.5765	3.3946	0.1792	0.7136	0.3561	0.9568	0.6376	0.5418	5.3099	4.2423	2.5286	4.728	2.4818	3.0857	--	--	-	-	-	-	-	-	-
Unigene0027842	bisque4	138.968	0.8823	0.8331	1.4704	1.4144	4.4788	9.7655	0.8345	1.0932	0.742	0.8659	0.7423	0.6071	4.0304	5.0348	2.3852	1.8463	2.1671	1.8035	HSFA2	heat stress transcription factor A-2-like isoform X2 [Asparagus officinalis]	-	-	-	-	-	-	GO:0006807//nitrogen compound metabolic process;GO:0097659//nucleic acid-templated transcription;GO:0050896//response to stimulus;GO:0009628//response to abiotic stimulus;GO:0032774//RNA biosynthetic process;GO:0006139//nucleobase-containing compound metabolic process;GO:0034645//cellular macromolecule biosynthetic process;GO:0008152//metabolic process;GO:0009058//biosynthetic process;GO:0044249/…
Unigene0027854	bisque4	167.845	3.8999	4.8668	5.089	6.5798	5.935	6.0694	5.0151	4.7906	5.6746	4.6434	3.4295	4.6329	7.1765	8.7166	10.0152	5.263	6.6242	5.5035	COL15	zinc finger protein CONSTANS-LIKE 1-like [Ananas comosus]	-	-	-	-	-	-	-
Unigene0027859	bisque4	346.745	0.8881	1.0841	2.2609	11.8962	10.5106	13.0617	6.9638	6.7886	4.5379	1.2731	1.011	0.6426	17.8159	17.9195	13.0414	9.6471	8.4423	9.6709	CYP71A9	cytochrome P450 71A1-like isoform X1 [Asparagus officinalis]	-	-	-	-	-	GO:0003824//catalytic activity;GO:0016705//oxidoreductase activity, acting on paired donors, with incorporation or reduction of molecular oxygen;GO:0005488//binding;GO:0016491//oxidoreductase activity	-
Unigene0027986	bisque4	24.0933	2.2502	2.1034	1.9424	1.0544	0.9789	2.9328	1.8163	3.6261	1.4517	2.4974	2.4322	3.2745	3.9533	3.3125	2.7857	1.2889	2.4863	1.874	psbB	photosystem II 47 kDa protein (chloroplast) [Cypripedium macranthos]	Metabolism	Energy metabolism	ko00195//Photosynthesis	K02704	GO:0009536//plastid;GO:0043234//protein complex;GO:0005623//cell;GO:0031224//intrinsic component of membrane;GO:0043229//intracellular organelle;GO:0032991//macromolecular complex;GO:0034357//photosynthetic membrane;GO:0005622//intracellular;GO:0098796//membrane protein complex;GO:0044446//intracellular organelle part;GO:0044464//cell part;GO:0009579//thylakoid;GO:0009507//chloroplast;GO:0043231/…	GO:0046906//tetrapyrrole binding;GO:0005488//binding;GO:1901363//heterocyclic compound binding;GO:0097159//organic cyclic compound binding	GO:0009987//cellular process;GO:0044238//primary metabolic process;GO:0036211//protein modification process;GO:0043170//macromolecule metabolic process;GO:0055114//oxidation-reduction process;GO:0044710//single-organism metabolic process;GO:0044260//cellular macromolecule metabolic process;GO:0044699//single-organism process;GO:0044237//cellular metabolic process;GO:0019538//protein metabolic pro…
Unigene0028036	bisque4	115.035	4.1327	4.0107	4.0819	8.1502	8.6263	6.9326	5.6658	5.9119	7.8428	3.4843	4.366	3.3765	9.2239	7.1474	9.1333	5.7311	5.6122	5.5649	atad1b	vacuolar protein sorting-associated protein 4 [Asparagus officinalis]	-	-	-	-	-	GO:0003824//catalytic activity;GO:0016787//hydrolase activity	-
Unigene0028038	bisque4	175.543	4.0283	5.5393	3.4074	4.41	3.0048	6.3307	3.9513	5.9901	3.1135	2.9724	4.6493	3.5332	9.6606	7.6697	3.2842	4.5382	4.3921	4.0277	FRS11	PREDICTED: protein FAR1-RELATED SEQUENCE 11-like isoform X2 [Elaeis guineensis]	-	-	-	-	-	GO:0043167//ion binding;GO:0046872//metal ion binding;GO:0046914//transition metal ion binding;GO:0005488//binding;GO:0043169//cation binding	-
Unigene0028065	bisque4	226.313	71.2971	87.3564	82.1315	65.0802	77.0239	60.8945	93.1232	77.4939	86.5031	79.04	84.6205	81.1254	52.7468	53.3442	65.4483	79.0678	77.581	80.1865	At2g27730	Copper ion binding isoform 3 [Theobroma cacao]	-	-	-	-	-	-	-
Unigene0028070	bisque4	380.966	0.162	0.9445	1.0616	1.6849	1.4384	4.1696	0.13	0.9276	0.3014	1.0858	0.7132	0.2621	5.0745	6.4257	5.8186	3.3333	4.1076	3.9417	--	--	-	-	-	-	-	-	-
Unigene0028115	bisque4	392.333	0.6157	1.4629	0.4574	1.0611	0.4217	4.9282	1.8454	2.362	0.5567	0.9745	0.8794	0.6548	7.2761	7.5274	1.5781	2.2104	3.1947	2.7644	--	--	-	-	-	-	-	-	-
Unigene0028169	bisque4	134.578	1.0673	2.7663	2.1948	2.9029	2.2573	2.948	2.2176	1.2711	1.9365	1.5456	1.2553	1.4513	3.7255	3.3492	4.0802	2.2238	3.0247	1.8989	--	1-phosphatidylinositol phosphodiesterase [Anthurium amnicola]	-	-	-	-	-	GO:0042578//phosphoric ester hydrolase activity;GO:0016787//hydrolase activity;GO:0003824//catalytic activity;GO:0016788//hydrolase activity, acting on ester bonds	-
Unigene0028184	bisque4	89.0356	2.7863	2.6514	3.5821	2.1387	2.9728	5.0419	3.0905	3.2702	2.4266	3.0001	3.5564	2.7818	4.7511	4.4878	5.3966	2.8606	3.7412	1.9274	BHLH111	transcription factor bHLH111-like isoform X2 [Asparagus officinalis]	-	-	-	-	-	-	-
Unigene0028321	bisque4	257.036	4.8688	3.1921	2.7463	2.9609	1.7736	5.0116	1.9959	2.3917	1.1752	3.7951	2.9261	3.2249	8.2315	11.1751	5.7842	7.6028	6.9422	6.3316	--	transcription factor GTE10-like [Asparagus officinalis]	-	-	-	-	-	-	-
Unigene0028327	bisque4	80.2307	8.9259	9.2203	8.1402	9.9832	5.8137	6.2122	10.0941	9.5526	13.5386	9.6564	9.2375	10.6219	5.241	7.0733	8.9518	6.9472	7.8382	9.06	--	Sel1-like protein [Corchorus olitorius]	-	-	-	-	-	-	-
Unigene0028330	bisque4	188.66	18.6267	18.059	17.6054	28.3197	27.8957	29.4319	25.7442	25.1842	22.6357	15.5434	16.7233	16.4518	33.34	30.0859	29.7244	19.1385	21.264	21.4419	--	Mediator of DNA damage checkpoint protein 1, partial [Anthurium amnicola]	-	-	-	-	-	-	-
Unigene0028396	bisque4	111.563	7.5032	6.4313	7.0567	7.599	8.8674	7.2085	6.9983	7.5336	6.179	6.8741	6.0189	6.5738	9.3488	8.8421	9.2114	6.2401	6.7691	7.3896	alkbh8	alkylated DNA repair protein alkB homolog 8 isoform X1 [Asparagus officinalis]	-	-	-	-	-	-	-
Unigene0028405	bisque4	412.769	2.1861	1.3347	1.0062	3.8103	3.4558	17.5747	3.8063	5.482	1.9686	1.4352	1.0546	0.6738	14.195	17.2336	4.7358	9.8638	8.8307	8.3063	At3g02290	E3 ubiquitin-protein ligase At3g02290-like [Asparagus officinalis]	-	-	-	-	-	-	-
Unigene0028407	bisque4	120.477	6.2561	7.68	4.2123	5.4069	5.1778	8.6349	6.3889	8.0269	3.972	4.5464	4.8625	3.3351	8.6376	8.4427	3.9881	7.0126	7.6444	7.7232	ADCK1	ABC1-like protein [Zostera marina]	-	-	-	-	-	GO:0003824//catalytic activity;GO:0016740//transferase activity	GO:0051179//localization;GO:0051234//establishment of localization
Unigene0028446	bisque4	200.825	2.397	2.9311	3.4164	7.5333	7.0713	8.5005	7.7761	6.3659	5.5304	3.0478	4.5294	4.8762	9.2437	10.0001	10.2617	5.6837	5.7741	6.1345	--	uncharacterized protein A4U43_C01F5610 [Asparagus officinalis]	-	-	-	-	-	-	-
Unigene0028487	bisque4	191.3	16.043	21.4562	24.4161	54.3624	49.8594	44.7621	44.5374	32.6113	38.7076	23.6251	27.5585	29.8699	64.7854	56.3871	67.7099	38.1488	43.9316	42.4087	--	AT1G16080 [Arabidopsis thaliana]	-	-	-	-	GO:0044422//organelle part;GO:0009526//plastid envelope;GO:0005622//intracellular;GO:0031975//envelope;GO:0044446//intracellular organelle part;GO:0044444//cytoplasmic part;GO:0043227//membrane-bounded organelle;GO:0043226//organelle;GO:0005623//cell;GO:0005737//cytoplasm;GO:0043229//intracellular organelle;GO:0044435//plastid part;GO:0031967//organelle envelope;GO:0005576//extracellular region;G…	GO:0005488//binding;GO:0048037//cofactor binding;GO:0003824//catalytic activity;GO:0016491//oxidoreductase activity;GO:0016614//oxidoreductase activity, acting on CH-OH group of donors	GO:0009668//plastid membrane organization;GO:0016108//tetraterpenoid metabolic process;GO:0044763//single-organism cellular process;GO:0006721//terpenoid metabolic process;GO:0044711//single-organism biosynthetic process;GO:0044802//single-organism membrane organization;GO:0044710//single-organism metabolic process;GO:0009987//cellular process;GO:0008299//isoprenoid biosynthetic process;GO:004425…
Unigene0028524	bisque4	407.505	3.25	1.6872	1.6686	2.1441	2.8195	4.3548	2.0124	1.848	1.5036	1.102	1.9565	1.5632	5.6959	6.3104	3.6419	3.9344	3.5377	3.1269	SNM1	DNA cross-link repair protein SNM1 [Asparagus officinalis]	-	-	-	-	-	-	GO:0009987//cellular process;GO:0050896//response to stimulus;GO:0051716//cellular response to stimulus;GO:0033554//cellular response to stress;GO:0006950//response to stress
Unigene0028542	bisque4	125.359	13.1332	15.2746	13.7488	12.6787	15.152	15.3799	14.1661	16.4602	12.5219	14.0993	14.031	10.3795	17.2162	17.3253	16.5735	16.4003	15.5903	16.0966	At2g30105	plant intracellular Ras-group-related LRR protein 8 [Asparagus officinalis]	-	-	-	-	-	-	-
Unigene0028574	bisque4	483.062	0.0882	0.0762	0.0514	1.1623	0.7554	3.5473	0.6612	1.8807	0.1877	0.2845	0	0.0544	6.0191	5.2046	3.258	2.2809	2.044	2.1686	--	PREDICTED: S-norcoclaurine synthase 2-like [Elaeis guineensis]	-	-	-	-	-	-	-
Unigene0028581	bisque4	355.816	18.7181	21.5937	20.1391	48.5838	42.8546	53.7581	37.3323	37.8711	34.1399	23.2704	18.3123	17.4101	83.5314	70.9697	68.9384	36.9473	39.2026	38.7581	CPI1	cycloeucalenol cycloisomerase [Asparagus officinalis]	Metabolism	Lipid metabolism	ko00100//Steroid biosynthesis	K08246	-	-	-
Unigene0028601	bisque4	221.913	105.183	120.432	128.383	111.374	102.979	84.4038	140.177	101.551	131.438	116.072	117.958	132.58	90.7092	87.1963	100.855	91.9785	102.552	96.3138	FDX3	ferredoxin, root R-B2-like [Asparagus officinalis]	Metabolism	Energy metabolism	ko00195//Photosynthesis	K02639	-	-	-
Unigene0028611	bisque4	46.4997	29.2182	43.3262	40.6717	35.2363	32.1059	23.924	38.5529	29.7191	37.6871	46.8019	39.7559	43.9643	30.7628	29.1893	39.7282	36.0054	37.7504	40.7713	--	WAS/WASL-interacting protein family member 3 [Asparagus officinalis]	-	-	-	-	-	-	-
Unigene0028617	bisque4	388.771	1.5726	1.471	1.1245	1.781	1.947	5.7144	0.4591	1.6619	0.6359	1.577	0.7177	0.4567	4.2418	6.5404	3.6285	3.6952	4.6962	4.017	--	HAT transposon superfamily [Theobroma cacao]	-	-	-	-	-	-	-
Unigene0028655	bisque4	459.735	26.9156	25.2856	20.9183	24.3081	27.5087	36.9778	22.8863	28.8013	22.4202	20.6904	21.2557	19.1777	39.6718	40.3348	30.4164	29.6911	29.8425	30.0283	TMEM259	S3 self-incompatibility locus-linked pollen 3.15 protein isoform 1 [Theobroma cacao]	-	-	-	-	-	-	-
Unigene0028684	bisque4	110.071	12.3272	15.3048	14.7289	20.7622	22.1011	20.8825	17.1162	16.121	20.6752	19.9716	16.6204	21.6812	24.1655	27.3615	30.1029	16.9996	18.0098	19.5137	--	PREDICTED: MAP7 domain-containing protein 1-like [Elaeis guineensis]	-	-	-	-	-	-	-
Unigene0028685	bisque4	344.579	1.5667	2.2349	1.3056	1.9297	1.8402	5.4824	2.808	3.9601	1.8601	1.4416	1.3876	1.5835	7.1572	5.8957	3.235	3.4181	3.1056	2.1695	--	PREDICTED: stress response protein nst1-like [Populus euphratica]	-	-	-	-	-	-	-
Unigene0028714	bisque4	149.459	3.2169	3.1426	0.8434	1.6642	0.9956	6.5489	3.867	4.5353	1.4475	0.9791	1.178	0.4805	5.4431	5.6541	0.5663	4.0744	3.8515	4.28	HCC2	protein SCO1 homolog 2, mitochondrial [Asparagus officinalis]	-	-	-	-	-	-	-
Unigene0028722	bisque4	82.4999	5.9608	5.9738	6.9461	6.6368	6.6675	6.1915	4.9908	6.6058	4.8747	7.2209	6.9366	8.035	3.5778	3.7922	4.5832	6.2135	6.2344	6.3351	--	LOW QUALITY PROTEIN: protein LONGIFOLIA 1 [Asparagus officinalis]	-	-	-	-	-	-	-
Unigene0028811	bisque4	219.427	3.3681	2.8139	2.1349	3.1737	5.5763	7.2676	1.1489	3.5495	1.8896	1.4644	1.4448	1.7112	5.6801	5.4296	6.4031	3.6494	2.7776	4.058	--	--	-	-	-	-	-	-	-
Unigene0028812	bisque4	291.358	1.3142	2.0644	2.0884	2.1092	3.0683	4.25	1.7051	2.3765	2.0756	1.7508	0.9859	1.2152	3.3004	5.2404	4.1922	2.8975	3.0256	2.7102	--	--	-	-	-	-	-	-	-
Unigene0028814	bisque4	186.739	3.1161	3.8869	4.3671	4.6812	5.7138	12.8688	12.0984	18.135	8.1191	4.3124	4.4065	4.9615	33.0885	23.6395	14.9537	5.7719	7.3628	8.0167	--	--	-	-	-	-	-	-	-
Unigene0028829	bisque4	247.077	7.6784	6.3232	8.0529	21.1228	10.3769	15.6908	13.255	16.9558	15.6732	4.9125	5.7863	4.8038	65.1529	58.6522	68.1906	24.1784	23.0672	21.0618	mkkA	PREDICTED: mitogen-activated protein kinase kinase kinase ANP1-like [Elaeis guineensis]	-	-	-	-	-	GO:0003824//catalytic activity;GO:0016740//transferase activity;GO:0016301//kinase activity;GO:0016772//transferase activity, transferring phosphorus-containing groups	-
Unigene0028859	bisque4	284.367	12.1316	15.7717	11.7176	9.3406	10.6828	17.5753	9.9563	9.9364	7.6481	13.5014	14.245	11.5609	22.8064	26.2535	16.0518	18.697	17.2785	17.3859	--	RNA-binding S4 domain-containing protein [Theobroma cacao]	-	-	-	-	-	-	-
Unigene0028862	bisque4	422.447	6.9108	7.1495	5.3474	4.9462	5.8405	10.0368	4.3503	5.7067	3.2928	5.4441	5.0152	3.8667	12.3845	12.3147	8.5015	7.5427	8.4962	7.1559	DDB2	PREDICTED: DNA damage-binding protein 2 [Elaeis guineensis]	Genetic Information Processing	Folding, sorting and degradation;Replication and repair	ko04120//Ubiquitin mediated proteolysis;ko03420//Nucleotide excision repair	K10140	GO:1990234//transferase complex;GO:0043229//intracellular organelle;GO:0032991//macromolecular complex;GO:0043231//intracellular membrane-bounded organelle;GO:0043227//membrane-bounded organelle;GO:0044424//intracellular part;GO:0005622//intracellular;GO:0000151//ubiquitin ligase complex;GO:0043226//organelle;GO:0031461//cullin-RING ubiquitin ligase complex;GO:1902494//catalytic complex;GO:000562…	GO:0097159//organic cyclic compound binding;GO:0046872//metal ion binding;GO:0003676//nucleic acid binding;GO:0043169//cation binding;GO:0046914//transition metal ion binding;GO:0043167//ion binding;GO:1901363//heterocyclic compound binding;GO:0005488//binding	GO:0006950//response to stress;GO:0051716//cellular response to stimulus;GO:0006259//DNA metabolic process;GO:0033554//cellular response to stress;GO:0043412//macromolecule modification;GO:0036211//protein modification process;GO:0043170//macromolecule metabolic process;GO:0044260//cellular macromolecule metabolic process;GO:0044238//primary metabolic process;GO:0044237//cellular metabolic proces…
Unigene0028891	bisque4	271.65	10.2793	9.2235	9.8979	8.9901	11.3311	17.051	6.0997	6.4759	5.5624	8.5305	7.8639	8.3877	18.8194	16.4665	19.9241	11.0314	10.8267	9.3065	--	Presequence protease, mitochondrial [Anthurium amnicola]	-	-	-	-	-	-	-
Unigene0028927	bisque4	155.192	121.638	140.086	155.46	174.156	247.711	224.743	149.775	130.523	152.765	123.385	172.971	215.818	264.921	257.296	298.729	172.58	201.915	191.839	GOLS2	PREDICTED: galactinol synthase 1-like [Musa acuminata subsp. malaccensis] [Musa acuminata]	Metabolism	Carbohydrate metabolism	ko00052//Galactose metabolism	K18819	GO:0044424//intracellular part;GO:0005622//intracellular;GO:0005623//cell;GO:0044464//cell part	GO:0008378//galactosyltransferase activity;GO:0016758//transferase activity, transferring hexosyl groups;GO:0016740//transferase activity;GO:0016757//transferase activity, transferring glycosyl groups;GO:0003824//catalytic activity;GO:0043169//cation binding;GO:0008194//UDP-glycosyltransferase activity;GO:0043167//ion binding;GO:0005488//binding;GO:0035250//UDP-galactosyltransferase activity	GO:0019318//hexose metabolic process;GO:0044281//small molecule metabolic process;GO:0005996//monosaccharide metabolic process;GO:0008152//metabolic process;GO:0044723//single-organism carbohydrate metabolic process;GO:0005975//carbohydrate metabolic process;GO:0044238//primary metabolic process;GO:0050896//response to stimulus;GO:0044710//single-organism metabolic process;GO:0006950//response to…
Unigene0028937	bisque4	234.262	13.2086	12.9049	14.2424	23.8014	22.1445	25.8251	14.9293	21.4806	20.7052	12.4205	18.115	15.5205	30.601	29.8253	37.9627	24.1592	24.8284	22.7489	FLACCA	PREDICTED: molybdenum cofactor sulfurase 3-like [Phoenix dactylifera]	-	-	-	-	-	-	-
Unigene0028944	bisque4	3.09815	6.2316	6.823	7.4414	6.6132	5.6778	5.7942	7.3966	7.5607	4.8889	6.4013	5.3458	5.9904	4.8922	5.2936	7.5678	5.936	5.7735	5.6567	--	PREDICTED: histone-lysine N-methyltransferase SETD1B-like isoform X1 [Malus domestica]	-	-	-	-	-	-	-
Unigene0028992	bisque4	267.648	0.2584	0.2009	0.7001	2.2157	1.5041	1.9026	1.7977	1.0463	0.8794	0.4317	0.6889	0.6929	3.9919	3.9744	4.5175	1.1873	1.6039	1.5386	CRF1	PREDICTED: ethylene-responsive transcription factor CRF1-like [Phoenix dactylifera]	-	-	-	-	-	-	-
Unigene0029009	bisque4	198.894	2.1486	1.3701	2.6602	1.6127	3.985	5.8414	0.4928	0.1635	0.272	2.3389	1.242	1.6083	8.7405	6.6177	7.4687	0.5632	0.6161	0.3868	HSF30	PREDICTED: heat shock factor protein HSF30-like [Elaeis guineensis]	-	-	-	-	-	-	-
Unigene0029043	bisque4	345.354	1.0121	0.458	0.8424	1.5193	2.7229	4.526	0.0516	0.5649	0.0769	0.8899	0.7342	0.713	5.5965	7.3701	7.3231	2.0761	3.0586	1.8221	--	reverse transcriptase [Corchorus capsularis]	-	-	-	-	-	-	-
Unigene0029067	bisque4	172.35	1.0833	1.1699	1.3255	0.7741	0.6955	2.3699	0.4638	1.1544	0.9218	2.0002	1.7019	0.5009	2.8817	3.4674	1.1403	2.1259	1.7564	2.9693	--	unnamed protein product [Coffea canephora]	-	-	-	-	-	-	-
Unigene0029074	bisque4	321.201	0.8786	0.4973	0.6355	1.3498	0.2853	3.9767	1.5566	2.6149	0.6767	0.3196	0.375	0.2801	4.3084	4.7138	0.7487	2.8422	2.2455	2.5199	Pol	Retrovirus-related Pol polyprotein LINE-1, partial [Anthurium amnicola]	-	-	-	-	-	-	-
Unigene0029090	bisque4	455.53	7.0242	5.4484	4.3615	3.5631	5.8374	13.9158	3.4574	4.7349	2.6357	3.982	4.8165	3.1606	15.9991	18.0212	10.7473	12.5322	10.5296	11.0973	AAR2	protein AAR2 homolog [Asparagus officinalis]	-	-	-	-	-	-	GO:0009416//response to light stimulus;GO:0009642//response to light intensity;GO:0010467//gene expression;GO:0008152//metabolic process;GO:0042221//response to chemical;GO:0009987//cellular process;GO:0006979//response to oxidative stress;GO:0071704//organic substance metabolic process;GO:1901700//response to oxygen-containing compound;GO:0019538//protein metabolic process;GO:0009628//response t…
Unigene0029095	bisque4	184.131	1.6868	2.2931	0.9539	1.7517	0.8281	2.7266	1.5134	2.0882	0.4221	2.0501	1.6769	0.8028	7.4106	7.4985	0.9763	1.1636	1.31	0.7268	--	Os11g0119900 [Oryza sativa Japonica Group]	-	-	-	-	-	-	-
Unigene0029097	bisque4	261.396	25.166	27.8745	21.0459	27.8137	24.129	27.2631	26.5603	24.6598	24.2707	21.2242	20.4421	22.2396	41.5319	40.7075	32.2713	24.4281	28.4518	25.8375	Os03g0283600	PREDICTED: CDP-diacylglycerol--glycerol-3-phosphate 3-phosphatidyltransferase 2 [Elaeis guineensis]	Metabolism	Lipid metabolism	ko00564//Glycerophospholipid metabolism	K00995	-	-	-
Unigene0029137	bisque4	210.717	59.1699	61.7953	72.2732	100.258	152.055	153.992	67.2765	57.1313	69.8199	65.6571	76.5291	83.0576	175.076	161.096	172.407	60.3678	60.7089	56.9359	XCC3184	PREDICTED: macro domain-containing protein VPA0103-like [Phoenix dactylifera]	-	-	-	-	-	-	-
Unigene0029146	bisque4	233.046	41.1078	41.6132	34.4333	57.8265	63.6148	89.7507	45.0699	42.4318	36.8757	34.4846	29.9461	27.7695	65.7885	67.729	57.2139	56.2234	53.8174	57.1685	--	Chaperone binding,ATPase activators [Theobroma cacao]	-	-	-	-	-	GO:0005515//protein binding;GO:0005488//binding	GO:0019222//regulation of metabolic process;GO:0050790//regulation of catalytic activity;GO:0051336//regulation of hydrolase activity;GO:0043462//regulation of ATPase activity;GO:0065007//biological regulation;GO:0050789//regulation of biological process;GO:0065009//regulation of molecular function
Unigene0029174	bisque4	169.984	0.8399	1.9437	1.337	4.9678	1.7975	2.2088	0.7064	0.7032	0.7657	0.3956	0.5712	0.6102	5.7083	6.2674	6.7271	2.0388	1.5007	4.0543	SWEET17	PREDICTED: bidirectional sugar transporter SWEET17-like isoform X1 [Phoenix dactylifera]	-	-	-	-	-	-	-
Unigene0029202	bisque4	311.026	3.4071	2.6085	2.2999	1.8862	1.9207	3.9611	1.8086	1.712	1.0312	2.265	3.1912	2.382	6.8299	6.6002	4.5893	3.9245	3.6442	4.0057	--	--	-	-	-	-	-	-	-
Unigene0029336	bisque4	13.0349	21.388	19.8884	17.6683	19.8802	24.364	21.6632	21.9972	18.5537	26.5322	21.3812	23.8707	25.8144	27.5346	26.1607	26.2821	23.4396	20.7075	19.7405	dlc-1	dynein light chain 1, cytoplasmic [Asparagus officinalis]	-	-	-	-	-	-	-
Unigene0029344	bisque4	58.6699	5.6975	5.4693	2.6742	1.5966	4.516	2.3645	3.9527	5.2842	4.0399	4.3601	3.4156	4.683	15.1127	9.6622	8.5955	1.01	2.0528	0.7978	--	--	-	-	-	-	-	-	-
Unigene0029345	bisque4	61.6856	12.7129	12.9924	8.2653	7.2986	10.6172	11.3332	18.503	20.3199	8.8219	11.3139	12.5469	14.3356	54.9607	25.7071	25.0473	1.9294	3.0882	2.3445	--	--	-	-	-	-	-	-	-
Unigene0029354	bisque4	333.057	15.5667	13.98	9.6136	13.9354	14.3217	24.2974	7.4733	8.7734	6.7254	11.2351	9.0098	6.3342	20.8233	27.2899	16.6807	19.9462	16.6395	16.9958	P4H9	probable prolyl 4-hydroxylase 9 [Asparagus officinalis]	Metabolism	Amino acid metabolism	ko00330//Arginine and proline metabolism	K00472	GO:0044464//cell part;GO:0044424//intracellular part;GO:0043229//intracellular organelle;GO:0005623//cell;GO:0043226//organelle;GO:0005622//intracellular;GO:0043231//intracellular membrane-bounded organelle;GO:0043227//membrane-bounded organelle	GO:0016705//oxidoreductase activity, acting on paired donors, with incorporation or reduction of molecular oxygen;GO:0005488//binding;GO:0003824//catalytic activity;GO:0036094//small molecule binding;GO:0019842//vitamin binding;GO:0016491//oxidoreductase activity	GO:0006950//response to stress;GO:0006952//defense response;GO:0050896//response to stimulus;GO:0044699//single-organism process;GO:0044710//single-organism metabolic process;GO:0008152//metabolic process
Unigene0029372	bisque4	306.167	25.6744	30.7246	35.4922	24.571	28.7236	20.1986	32.0568	31.5839	34.5105	29.9097	28.5394	31.0029	16.9935	16.0039	17.4902	25.49	27.0554	26.3354	LYPLA2	acyl-protein thioesterase 1 homolog 1-like isoform X2 [Asparagus officinalis]	Metabolism	Lipid metabolism	ko00564//Glycerophospholipid metabolism	K06130	-	-	-
Unigene0029398	bisque4	91.7067	50.7511	62.8169	84.7171	74.343	57.9361	47.8857	81.541	66.2689	81.2128	78.0966	102.778	114.422	51.1264	47.6412	56.3099	61.5686	67.0025	70.7639	FTRV	ferredoxin-thioredoxin reductase, variable chain-like [Asparagus officinalis]	-	-	-	-	-	-	-
Unigene0029415	bisque4	165.925	5.91	6.1	3.1844	4.6459	6.6411	9.693	7.3336	6.9106	5.8594	4.3532	6.208	4.4009	8.9539	9.951	5.1704	6.2751	6.8161	6.4593	SPCC576.05	SAC3 family protein C isoform X2 [Asparagus officinalis]	-	-	-	-	-	-	-
Unigene0029428	bisque4	79.204	4.6	5.4253	5.1713	5.3112	5.7678	4.1553	5.6184	5.0034	5.7655	6.8975	4.9613	5.5066	4.5501	4.2256	4.4902	4.6776	4.4387	4.5643	--	histone H2A.Z-specific chaperone chz1-like [Asparagus officinalis]	-	-	-	-	-	-	-
Unigene0029435	bisque4	390.819	25.2858	25.2934	19.4664	56.6356	91.6354	167.078	28.348	51.4514	21.936	25.393	17.5433	14.0083	121.634	139.648	100.551	82.8893	74.8434	83.4603	HSP83A	heat shock protein 90-6, mitochondrial-like [Asparagus officinalis]	Genetic Information Processing;Organismal Systems	Environmental adaptation;Folding, sorting and degradation	ko04141//Protein processing in endoplasmic reticulum;ko04626//Plant-pathogen interaction	K09487	-	-	-
Unigene0029503	bisque4	62.2868	35.7579	47.4054	49.7738	42.06	50.4917	34.2866	49.9794	43.0011	50.9493	51.435	37.685	43.7575	33.4651	34.1149	33.7495	42.522	45.995	50.0324	At5g07960	PREDICTED: protein Asterix [Elaeis guineensis]	-	-	-	-	GO:0043226//organelle;GO:0044425//membrane part;GO:0044444//cytoplasmic part;GO:0044464//cell part;GO:0044424//intracellular part;GO:0031224//intrinsic component of membrane;GO:0043227//membrane-bounded organelle;GO:0043231//intracellular membrane-bounded organelle;GO:0005623//cell;GO:0016020//membrane;GO:0009536//plastid;GO:0043229//intracellular organelle;GO:0005622//intracellular;GO:0005737//c…	-	GO:0006650//glycerophospholipid metabolic process;GO:0006644//phospholipid metabolic process;GO:0008610//lipid biosynthetic process;GO:0006629//lipid metabolic process;GO:1901576//organic substance biosynthetic process;GO:0071704//organic substance metabolic process;GO:0046486//glycerolipid metabolic process;GO:0006793//phosphorus metabolic process;GO:0044238//primary metabolic process;GO:0046474…
Unigene0029545	bisque4	103.07	345.181	263.404	279.999	329.753	425.955	377.633	286.531	221.632	303.415	235.967	268.94	335.104	532.054	450.471	511.947	193.48	210.676	205.953	PARA	glutathione S-transferase [Dracaena cambodiana]	Metabolism	Metabolism of other amino acids	ko00480//Glutathione metabolism	K00799	-	-	-
Unigene0029592	bisque4	341.26	0.6355	0.0343	0.1389	2.4043	3.4003	5.553	0.085	2.201	0.169	0.6286	0.3026	0.3673	7.0306	6.1096	5.2357	0.9126	0.8832	0.6758	--	--	-	-	-	-	-	-	-
Unigene0029594	bisque4	277.317	45.7419	50.9075	49.471	318.833	406.493	415.169	278.085	249.089	287.252	52.9957	51.7417	50.7933	519.77	544.456	564.434	296.484	310.824	307.963	comA	protein HEAT-STRESS-ASSOCIATED 32 [Asparagus officinalis]	-	-	-	-	-	-	GO:0009987//cellular process;GO:0044237//cellular metabolic process;GO:0019222//regulation of metabolic process;GO:0009408//response to heat;GO:0010468//regulation of gene expression;GO:0044260//cellular macromolecule metabolic process;GO:0009058//biosynthetic process;GO:0050896//response to stimulus;GO:0009628//response to abiotic stimulus;GO:0060255//regulation of macromolecule metabolic proces…
Unigene0029609	bisque4	183.92	5.464	6.5105	6.1778	6.4375	6.9899	6.9798	5.1962	5.5626	4.58	4.4291	4.0419	5.2026	9.3724	8.831	8.4596	4.375	5.7585	5.2411	--	DUF506 domain-containing protein [Cephalotus follicularis]	-	-	-	-	-	-	-
Unigene0029614	bisque4	379.115	1.8285	2.2882	1.2356	1.9729	2.4366	6.2965	0.575	1.7676	0.7418	2.0552	1.4268	0.9848	5.4772	7.6508	4.9348	5.8557	5.2132	5.6034	FRS5	PREDICTED: protein FAR1-RELATED SEQUENCE 5-like [Ziziphus jujuba]	-	-	-	-	-	-	-
Unigene0029619	bisque4	237.357	7.6625	7.3781	10.5053	14.801	14.0451	14.0135	14.2749	12.3411	12.598	7.7657	6.5716	7.9507	20.1375	20.646	21.6574	13.4387	14.6048	15.4522	Os03g0767900	CASP-like protein 5C1 [Asparagus officinalis]	-	-	-	-	GO:0016020//membrane;GO:0031224//intrinsic component of membrane;GO:0044425//membrane part	-	-
Unigene0029677	bisque4	447.254	3.6226	3.1693	2.3912	4.022	3.5328	7.1445	3.0595	3.6321	1.6745	2.3787	1.921	1.9081	6.8808	7.2162	4.9389	4.7848	3.9227	4.5508	--	BnaA03g44630D [Brassica napus]	-	-	-	-	-	-	-
Unigene0029726	bisque4	40.6977	2.1859	2.0742	2.0356	1.8978	2.546	1.9503	2.7232	2.9401	2.5535	3.0876	2.6953	2.4519	1.1732	1.5292	1.9352	2.9844	2.7223	1.3886	PRORP1	PREDICTED: proteinaceous RNase P 1, chloroplastic/mitochondrial-like [Phoenix dactylifera]	Genetic Information Processing	Translation	ko03013//RNA transport	K18213	-	-	-
Unigene0029729	bisque4	279.181	1.3589	1.1933	0.954	0.9551	0.6865	1.9732	0.8108	1.0208	0.6871	1.1557	0.7848	0.4738	2.7579	4.3179	0.9176	2.154	1.8576	2.0214	SMYD4	PREDICTED: SET and MYND domain-containing protein 4 isoform X1 [Phoenix dactylifera]	-	-	-	-	-	-	-
Unigene0029760	bisque4	202.963	44.2159	48.7778	45.0894	71.7373	67.177	68.0825	47.4856	50.6129	50.754	61.9944	44.1701	44.1245	75.1566	83.017	98.4987	61.9203	64.4373	65.6671	At5g27430	signal peptidase complex subunit 3B-like [Asparagus officinalis]	Genetic Information Processing	Folding, sorting and degradation	ko03060//Protein export	K12948	-	-	-
Unigene0029778	bisque4	166.058	3.1986	2.1354	3.0496	4.5224	7.2187	8.9991	4.0462	7.4365	8.1958	1.6618	2.4917	1.6133	8.1813	11.6339	10.3806	5.2889	4.7146	6.1839	--	--	-	-	-	-	-	-	-
Unigene0029780	bisque4	240.646	28.9513	31.4723	29.4326	57.9292	79.0093	97.4108	51.6053	47.3585	48.6063	35.6581	27.1662	19.7459	74.1727	79.2948	83.2247	56.1741	60.9609	56.254	--	PREDICTED: LOW QUALITY PROTEIN: probable 26S proteasome complex subunit sem1 [Oryza brachyantha]	Genetic Information Processing	Replication and repair;Folding, sorting and degradation	ko03050//Proteasome;ko03440//Homologous recombination	K10881	-	-	-
Unigene0029796	bisque4	212.799	41.782	51.9348	37.8874	38.4566	35.696	59.1718	53.3399	51.2532	39.3892	36.9177	48.0361	38.7872	72.5689	75.1766	40.248	58.1387	63.3439	63.6849	sll1769	PREDICTED: probable thylakoid lumen protein sll1769 isoform X2 [Solanum tuberosum]	-	-	-	-	GO:0009536//plastid;GO:0044424//intracellular part;GO:0044464//cell part;GO:0005737//cytoplasm;GO:0043226//organelle;GO:0043229//intracellular organelle;GO:0043227//membrane-bounded organelle;GO:0044444//cytoplasmic part;GO:0005623//cell;GO:0043231//intracellular membrane-bounded organelle;GO:0005622//intracellular	-	-
Unigene0029799	bisque4	267.619	2.8773	3.3346	1.7173	4.0412	6.7884	6.5529	3.1925	2.3182	1.6421	3.3319	2.5725	2.693	7.1799	7.1753	6.0061	3.7285	4.2912	3.615	--	Platelet endothelial aggregation receptor 1, partial [Anthurium amnicola]	-	-	-	-	-	-	-
Unigene0029889	bisque4	183.233	1.6489	1.977	1.7058	0.7638	0.6914	1.8674	1.0446	1.4702	0.68	1.6273	0.9932	1.5869	4.097	3.8894	1.7249	1.7073	1.8394	1.1768	--	--	-	-	-	-	-	-	-
Unigene0029896	bisque4	190.06	9.2849	10.8235	9.8813	9.8222	10.0017	7.8936	11.0082	10.2962	12.9939	9.8237	10.5533	10.2286	7.7949	7.2874	7.2383	9.3987	10.084	9.5106	--	UPF0577 protein KIAA1324, partial [Anthurium amnicola]	-	-	-	-	-	-	-
Unigene0029935	bisque4	451.691	2.9048	3.1813	2.0291	3.0411	3.1706	7.3176	1.6182	2.4854	1.0681	3.0572	2.0871	1.1183	7.7336	9.3128	5.1399	5.4891	5.8227	6.5831	PCMP-H63	pentatricopeptide repeat-containing protein At4g32450, mitochondrial-like [Asparagus officinalis]	-	-	-	-	-	-	-
Unigene0029939	bisque4	129.673	1.445	3.3867	3.4259	4.3898	13.1285	19.1452	0.7963	1.0671	1.0956	4.5283	1.2123	0.6218	10.9631	10.1757	11.6811	0.5889	1.0736	1.0412	BIP4	PREDICTED: luminal-binding protein 4-like [Nelumbo nucifera]	Genetic Information Processing	Folding, sorting and degradation	ko04141//Protein processing in endoplasmic reticulum;ko03060//Protein export	K09490	GO:0044424//intracellular part;GO:0005783//endoplasmic reticulum;GO:0043227//membrane-bounded organelle;GO:0012505//endomembrane system;GO:0044432//endoplasmic reticulum part;GO:0005622//intracellular;GO:0043229//intracellular organelle;GO:0044444//cytoplasmic part;GO:0005737//cytoplasm;GO:0043231//intracellular membrane-bounded organelle;GO:0044464//cell part;GO:0044446//intracellular organelle …	GO:1901363//heterocyclic compound binding;GO:0032549//ribonucleoside binding;GO:0005488//binding;GO:0036094//small molecule binding;GO:0032550//purine ribonucleoside binding;GO:0097159//organic cyclic compound binding;GO:0001882//nucleoside binding;GO:0001883//purine nucleoside binding;GO:0097367//carbohydrate derivative binding	GO:0060255//regulation of macromolecule metabolic process;GO:0044267//cellular protein metabolic process;GO:0033554//cellular response to stress;GO:0009628//response to abiotic stimulus;GO:0006979//response to oxidative stress;GO:0044237//cellular metabolic process;GO:0009059//macromolecule biosynthetic process;GO:1901700//response to oxygen-containing compound;GO:0010468//regulation of gene expr…
Unigene0029974	bisque4	69.7169	27.3527	30.9944	30.847	28.4335	34.1863	27.904	30.4239	24.6295	28.3803	33.6614	31.7782	25.8698	21.9129	21.7799	25.2414	26.9961	26.4992	28.088	rpmA	PREDICTED: 50S ribosomal protein L27-like [Phoenix dactylifera]	Genetic Information Processing	Translation	ko03010//Ribosome	K02899	GO:0044424//intracellular part;GO:0005622//intracellular;GO:1990904//ribonucleoprotein complex;GO:0032991//macromolecular complex;GO:0030529//intracellular ribonucleoprotein complex;GO:0005623//cell;GO:0044464//cell part	-	GO:0071704//organic substance metabolic process;GO:0010467//gene expression;GO:0008152//metabolic process;GO:0043170//macromolecule metabolic process
Unigene0029984	bisque4	147.484	19.9914	21.8312	19.7083	54.8101	105.897	111.591	56.0636	48.74	47.1749	19.0302	21.3689	16.8834	81.7038	73.4662	69.9756	52.488	50.3788	47.6662	rbm42	PREDICTED: RNA-binding protein 42 [Vitis vinifera]	-	-	-	-	-	-	-
Unigene0030001	bisque4	109.878	14.192	16.4141	13.8038	13.2777	11.365	10.5039	14.3332	14.8178	13.5121	13.0819	13.022	12.9642	8.6651	10.6845	7.7525	11.6137	15.4284	10.2226	--	Os07g0446900 [Oryza sativa Japonica Group]	-	-	-	-	-	-	-
Unigene0030011	bisque4	36.6569	2.3283	2.9151	2.1729	2.2228	2.4323	3.0533	2.2176	2.5651	1.9518	2.186	1.8223	2.8098	2.8263	3.1402	2.7995	2.8334	2.0475	1.9582	--	Zinc finger, CCHC-type [Medicago truncatula]	-	-	-	-	-	-	-
Unigene0030013	bisque4	158.459	70.6909	72.541	81.672	73.942	78.0147	70.5269	85.7365	73.4572	74.6185	81.3814	80.8636	87.3032	49.8463	53.3098	62.03	77.3601	85.0711	84.3113	CAN2	PREDICTED: uncharacterized 38.1 kDa protein [Elaeis guineensis]	-	-	-	-	-	GO:0032550//purine ribonucleoside binding;GO:0032549//ribonucleoside binding;GO:0016874//ligase activity;GO:0003824//catalytic activity;GO:1901363//heterocyclic compound binding;GO:0036094//small molecule binding;GO:0016787//hydrolase activity;GO:0097367//carbohydrate derivative binding;GO:0001883//purine nucleoside binding;GO:0097159//organic cyclic compound binding;GO:0016875//ligase activity, …	GO:0006725//cellular aromatic compound metabolic process;GO:0009987//cellular process;GO:0006082//organic acid metabolic process;GO:0044260//cellular macromolecule metabolic process;GO:0034660//ncRNA metabolic process;GO:0046483//heterocycle metabolic process;GO:0044710//single-organism metabolic process;GO:0016070//RNA metabolic process;GO:0090304//nucleic acid metabolic process;GO:0006520//cell…
Unigene0030031	bisque4	209.681	2.5762	1.5428	2.7632	1.8704	1.654	6.5293	1.0654	3.6497	0.4359	4.5816	2.2298	2.2197	6.1699	5.5178	4.1266	4.5679	4.448	4.9251	--	serotonin N-acetyltransferase 1, chloroplastic-like [Asparagus officinalis]	-	-	-	-	-	-	-
Unigene0030058	bisque4	210.358	2.1562	1.6029	1.6872	1.4965	1.4809	2.3277	0.9661	1.4961	0.6933	1.6533	1.4561	1.646	2.7959	3.7672	2.5933	2.7601	2.0673	1.564	--	glutamic acid-rich protein [Asparagus officinalis]	-	-	-	-	-	-	-
Unigene0030071	bisque4	64.7944	20.4308	25.9093	20.6808	23.7724	24.3697	28.0192	22.3682	23.9624	19.0828	29.6808	22.3489	20.6658	29.1436	29.6599	27.4823	21.6928	21.1227	20.5848	purB	PREDICTED: adenylosuccinate lyase-like [Phoenix dactylifera]	Metabolism	Nucleotide metabolism;Amino acid metabolism	ko00230//Purine metabolism;ko00250//Alanine, aspartate and glutamate metabolism	K01756	-	-	-
Unigene0030106	bisque4	420.612	1.5973	0.7229	0.9307	0.8952	1.8882	12.9873	1.7504	6.3219	1.0517	0.7691	1.1225	1.7231	12.6846	13.018	5.5699	7.427	7.2937	7.3329	--	--	-	-	-	-	-	-	-
Unigene0030123	bisque4	403.1	3.1493	3.2297	2.8679	2.597	2.7062	6.4265	1.2995	2.3824	1.304	2.8641	2.6094	1.9784	6.6408	7.8015	4.192	5.7189	5.1005	5.2715	SNRNP48	U11/U12 small nuclear ribonucleoprotein 48 kDa protein isoform X2 [Asparagus officinalis]	-	-	-	-	-	-	-
Unigene0030136	bisque4	344.056	11.9058	12.0826	11.0197	15.8318	13.3132	18.0189	11.9756	16.853	12.1178	12.7084	13.2737	9.8986	20.7809	22.3554	17.8415	17.5797	18.0857	19.8484	CSK	PREDICTED: LOW QUALITY PROTEIN: chloroplast sensor kinase, chloroplastic [Phoenix dactylifera]	-	-	-	-	GO:0044424//intracellular part;GO:0043226//organelle;GO:0005737//cytoplasm;GO:0044464//cell part;GO:0005623//cell;GO:0005622//intracellular;GO:0043227//membrane-bounded organelle;GO:0009536//plastid;GO:0044444//cytoplasmic part;GO:0043231//intracellular membrane-bounded organelle;GO:0043229//intracellular organelle	-	GO:0007154//cell communication;GO:0065007//biological regulation;GO:0044238//primary metabolic process;GO:0006793//phosphorus metabolic process;GO:0006796//phosphate-containing compound metabolic process;GO:0051716//cellular response to stimulus;GO:0032502//developmental process;GO:0060255//regulation of macromolecule metabolic process;GO:0009987//cellular process;GO:0044763//single-organism cell…
Unigene0030151	bisque4	341.852	4.4058	4.0602	5.2041	33.7834	36.1381	45.9915	34.6404	28.2824	26.6393	7.3249	7.8812	9.4565	92.3378	89.2877	92.8293	44.4261	48.7604	46.4123	EGY3	Non-structural protein 1 [Anthurium amnicola]	-	-	-	-	-	-	-
Unigene0030152	bisque4	322.957	17.8502	19.3309	21.3148	156.988	171.762	225.931	111.528	133.633	128.439	26.626	35.9868	41.6669	331.742	292.551	325.016	220.036	224.492	223.703	EGY3	probable zinc metallopeptidase EGY3, chloroplastic [Asparagus officinalis]	-	-	-	-	-	GO:0003824//catalytic activity;GO:0016787//hydrolase activity	-
Unigene0030163	bisque4	288.006	5.0505	7.2237	3.4086	4.6231	5.7404	10.2403	3.5739	4.993	2.4471	4.2432	4.3277	3.4247	11.9705	16.19	8.2956	13.5373	10.918	14.0288	At1g71790	probable F-actin-capping protein subunit beta [Asparagus officinalis]	Cellular Processes	Transport and catabolism	ko04144//Endocytosis	K10365	-	-	-
Unigene0030188	bisque4	402.171	6.5302	8.8587	7.4079	11.5378	12.3414	16.4235	6.8896	9.0619	6.0997	6.5148	7.7407	7.2234	16.1379	17.451	12.7855	11.0696	10.696	11.009	--	40S ribosomal protein S27 [Arabidopsis thaliana]	-	-	-	-	-	-	-
Unigene0030249	bisque4	7.05231	5.3768	5.9825	4.3431	7.4649	7.3225	7.7374	2.3544	7.8128	3.8991	6.5182	3.8782	4.9717	6.5012	4.708	6.413	6.161	5.4343	4.6969	KEG	PREDICTED: E3 ubiquitin-protein ligase KEG [Musa acuminata subsp. malaccensis] [Musa acuminata]	-	-	-	-	GO:0031984//organelle subcompartment;GO:0043231//intracellular membrane-bounded organelle;GO:0044446//intracellular organelle part;GO:0044422//organelle part;GO:0044424//intracellular part;GO:0005768//endosome;GO:0043229//intracellular organelle;GO:0012505//endomembrane system;GO:0043226//organelle;GO:0044464//cell part;GO:0005623//cell;GO:0005622//intracellular;GO:0005737//cytoplasm;GO:0044444//…	GO:0019787//ubiquitin-like protein transferase activity;GO:0043169//cation binding;GO:0032549//ribonucleoside binding;GO:0004672//protein kinase activity;GO:0001883//purine nucleoside binding;GO:0005488//binding;GO:0097159//organic cyclic compound binding;GO:0016772//transferase activity, transferring phosphorus-containing groups;GO:0032550//purine ribonucleoside binding;GO:0046914//transition me…	GO:0051649//establishment of localization in cell;GO:0034655//nucleobase-containing compound catabolic process;GO:0006807//nitrogen compound metabolic process;GO:0006950//response to stress;GO:0006139//nucleobase-containing compound metabolic process;GO:0034641//cellular nitrogen compound metabolic process;GO:0044237//cellular metabolic process;GO:0009787//regulation of abscisic acid-activated si…
Unigene0030250	bisque4	16.4977	3.4593	3.4302	4.1914	4.8579	4.341	3.6916	2.8192	6.1576	4.8082	4.7006	3.5182	3.5986	2.4131	2.2019	2.4108	3.4245	5.6451	3.9013	KEG	PREDICTED: E3 ubiquitin-protein ligase KEG [Musa acuminata subsp. malaccensis] [Musa acuminata]	-	-	-	-	-	GO:0003824//catalytic activity	-
Unigene0030254	bisque4	77.6948	1.4372	1.5521	1.8393	2.6753	3.603	1.8624	3.0767	2.7895	2.7297	1.4442	0.4887	1.1866	4.7264	3.4227	4.1816	1.7198	2.2827	0.9703	At3g61360	PREDICTED: pentatricopeptide repeat-containing protein At3g61360 [Elaeis guineensis]	-	-	-	-	-	-	-
Unigene0030298	bisque4	194.729	19.5579	17.1238	14.7413	10.7588	11.742	22.7624	11.3101	12.5183	14.4495	17.2537	17.4965	14.322	69.2282	49.5985	54.2474	14.1362	17.5727	14.3293	--	--	-	-	-	-	-	-	-
Unigene0030409	bisque4	344.663	12.0853	13.444	13.5649	18.1615	14.8772	22.0275	10.8466	12.6784	11.9438	15.1511	15.3887	13.0167	33.2226	32.0087	33.2967	20.3867	21.3655	18.3974	NAT11	PREDICTED: nucleobase-ascorbate transporter 11 [Elaeis guineensis]	-	-	-	-	-	-	GO:0051234//establishment of localization;GO:0044763//single-organism cellular process;GO:0051179//localization;GO:0044699//single-organism process;GO:0009987//cellular process
Unigene0030410	bisque4	232.711	13.5827	16.4738	14.2552	49.6752	102.732	109.393	42.4042	26.2254	36.1162	17.9391	12.9046	16.2093	116.16	94.1324	98.2941	18.7537	22.1028	23.4264	At4g15470	BI1-like protein [Asparagus officinalis]	-	-	-	-	GO:0044425//membrane part;GO:0016020//membrane;GO:0031224//intrinsic component of membrane	-	-
Unigene0030417	bisque4	95.7962	2.6616	2.7307	2.5443	1.8413	1.4715	1.2427	3.0864	2.4817	3.3617	3.3153	2.4022	2.82	1.5601	2.1939	1.3958	2.7072	2.4659	2.2798	XRCC2	DNA repair protein XRCC2 homolog isoform X5 [Asparagus officinalis]	Genetic Information Processing	Replication and repair	ko03440//Homologous recombination	K10879	-	-	-
Unigene0030419	bisque4	48.8731	2.6423	2.8073	2.1689	3.1068	3.4082	3.963	2.8856	2.321	2.2027	3.1395	2.5498	3.5989	3.982	3.8731	2.6311	3.7942	2.9608	2.5312	--	PREDICTED: nuclear envelope integral membrane protein 1 isoform X3 [Phoenix dactylifera]	-	-	-	-	-	-	-
Unigene0030422	bisque4	69.8798	4.2841	7.9189	5.921	5.5697	3.3261	1.0632	5.5453	4.9366	5.1393	6.6574	1.4703	2.3952	0.8664	0.8415	2.5079	1.669	3.2307	2.1187	--	nucleolar protein [Allium sativum]	-	-	-	-	-	-	-
Unigene0030472	bisque4	257.037	2.0343	2.801	1.3334	2.5652	2.0679	2.4423	1.9053	2.3709	1.6903	2.0681	2.3605	1.0581	6.8942	6.4433	3.6659	2.0082	3.1216	3.3648	--	--	-	-	-	-	-	-	-
Unigene0030515	bisque4	13.0069	1.4703	2.2474	1.2191	1.6481	1.0005	2.0519	2.8248	1.7275	0.7619	2.3535	1.0769	2.1614	2.5072	2.7821	1.3114	1.7324	2.7943	2.4587	TCEA-B2	tuliposide A-converting enzyme 1, chloroplastic-like [Asparagus officinalis]	-	-	-	-	-	-	-
Unigene0030544	bisque4	60.5903	38.8572	44.7913	43.1209	41.0028	46.2841	51.3345	38.4941	40.9165	37.8748	38.8191	41.0958	32.5034	42.174	48.7617	41.318	41.8938	44.8288	47.9344	UEV1B	ubiquitin-conjugating enzyme E2 variant 1D-like isoform X1 [Asparagus officinalis]	-	-	-	-	-	-	-
Unigene0030545	bisque4	436.435	1.0591	1.0814	0.4965	1.1008	1.2363	5.3635	0.8348	1.5903	0.7476	0.6857	0.9442	0.3294	5.1815	5.7269	1.3661	2.6914	2.9527	2.721	At3g48810	pentatricopeptide repeat-containing protein At3g48810 [Asparagus officinalis]	-	-	-	-	-	-	-
Unigene0030573	bisque4	55.3969	2.3886	1.4628	1.9555	3.889	3.2095	2.9685	2.4273	2.3842	1.8974	2.6318	2.1303	2.0409	3.1862	2.957	3.3488	2.7208	2.5492	2.2291	--	PREDICTED: uncharacterized protein LOC105054437 [Elaeis guineensis]	-	-	-	-	-	-	-
Unigene0030610	bisque4	82.6771	35.0441	26.5893	27.4549	30.2195	47.2645	42.5756	42.3627	30.9645	40.7947	22.0464	25.6946	28.7201	62.5582	50.664	59.8435	16.1211	17.5053	17.1387	--	UvrABC system protein A, partial [Anthurium amnicola]	-	-	-	-	-	-	-
Unigene0030623	bisque4	294.168	1.3222	0.5077	0.856	1.5438	2.4734	10.4521	1.625	3.3136	0.6771	1.2271	0.7693	0.634	8.3922	5.5949	3.362	3.8676	2.8811	4.1889	--	--	-	-	-	-	-	-	-
Unigene0030635	bisque4	46.1587	2.3916	1.2154	1.4754	2.3653	1.8064	0.6005	2.4093	1.7989	1.197	3.4633	1.7413	2.3415	1.4393	0.2502	1.8028	1.0774	1.3034	1.0637	--	--	-	-	-	-	-	-	-
Unigene0030709	bisque4	376.397	2.8599	2.9341	1.2888	3.0804	3.2133	4.5303	2.4872	1.8571	1.2357	1.8859	1.3615	1.1983	9.1895	11.7999	6.2992	5.0906	5.7548	6.251	--	PREDICTED: bromodomain-containing protein 4 isoform X3 [Musa acuminata subsp. malaccensis] [Musa acuminata]	-	-	-	-	-	-	-
Unigene0030710	bisque4	175.167	2.1893	1.7653	2.4236	3.6318	2.9485	3.0528	2.0309	1.5863	3.0426	2.4638	1.6675	2.3482	4.8978	4.2562	3.8208	3.437	2.6774	2.8141	NFS2	cysteine desulfurase 1, chloroplastic-like [Asparagus officinalis]	Metabolism	Metabolism of other amino acids	ko00450//Selenocompound metabolism	K11717	-	-	-
Unigene0030714	bisque4	262.359	40.0874	75.8973	91.9972	476.319	741.013	473.486	236.06	211.464	257.602	60.6619	75.0371	50.1438	987.67	739.978	891.421	566.828	565.042	465.827	ELIP1	LOW QUALITY PROTEIN: early light-induced protein 1, chloroplastic-like [Asparagus officinalis]	-	-	-	-	-	-	-
Unigene0030720	bisque4	215.786	67.0425	84.174	84.129	62.5231	51.7514	48.6983	70.9646	70.0805	77.4083	67.7273	71.6212	67.985	49.5139	45.3426	46.5845	58.0257	52.7128	60.6548	--	PREDICTED: COX VIIa-like protein isoform X1 [Zea mays]	-	-	-	-	GO:0005737//cytoplasm;GO:0005622//intracellular;GO:0005739//mitochondrion;GO:0043227//membrane-bounded organelle;GO:0044446//intracellular organelle part;GO:0044424//intracellular part;GO:0044464//cell part;GO:0044455//mitochondrial membrane part;GO:0016020//membrane;GO:0005623//cell;GO:0031975//envelope;GO:0044422//organelle part;GO:0031090//organelle membrane;GO:0044429//mitochondrial part;GO:0…	-	GO:0006810//transport;GO:0044765//single-organism transport;GO:0051179//localization;GO:0006812//cation transport;GO:0015672//monovalent inorganic cation transport;GO:0051234//establishment of localization;GO:0006818//hydrogen transport;GO:1902578//single-organism localization;GO:0006811//ion transport;GO:0015992//proton transport;GO:0044699//single-organism process
Unigene0030748	bisque4	349.345	3.6756	2.3269	4.1816	9.11	7.5134	16.3322	4.3412	3.714	5.7966	3.566	2.9565	4.2484	21.947	23.2698	25.2332	7.0372	8.5721	7.3074	ARPC4	PREDICTED: actin-related protein 2/3 complex subunit 4 [Ipomoea nil]	Cellular Processes	Transport and catabolism	ko04144//Endocytosis	K05755	GO:0032991//macromolecular complex;GO:0044464//cell part;GO:0043228//non-membrane-bounded organelle;GO:0005622//intracellular;GO:0043226//organelle;GO:0044424//intracellular part;GO:0043234//protein complex;GO:0005623//cell;GO:0043229//intracellular organelle;GO:0043232//intracellular non-membrane-bounded organelle;GO:0005856//cytoskeleton	-	GO:0051128//regulation of cellular component organization;GO:0016043//cellular component organization;GO:0030036//actin cytoskeleton organization;GO:0044763//single-organism cellular process;GO:1902589//single-organism organelle organization;GO:0006996//organelle organization;GO:0007010//cytoskeleton organization;GO:0090066//regulation of anatomical structure size;GO:0032970//regulation of actin …
Unigene0030794	bisque4	227.754	1.2961	2.084	1.1013	0.6053	1.2328	2.7663	1.079	1.5346	1.4934	1.1079	1.4397	0.799	2.7626	3.3611	2.9001	2.2058	2.7019	2.9946	SDIR1	PREDICTED: E3 ubiquitin-protein ligase SDIR1 isoform X2 [Nelumbo nucifera]	-	-	-	-	-	-	GO:0008152//metabolic process;GO:0071704//organic substance metabolic process;GO:0009987//cellular process;GO:0044238//primary metabolic process;GO:0044237//cellular metabolic process
Unigene0030867	bisque4	195.263	30.6668	25.989	26.9464	66.2528	49.9991	55.8696	27.5152	37.774	31.6294	24.1786	28.3626	33.8374	80.6827	78.675	99.1149	26.7878	28.4828	26.2321	GTE3	PREDICTED: transcription factor GTE7 [Elaeis guineensis]	-	-	-	-	-	-	-
Unigene0030892	bisque4	357.906	8.8827	11.4246	10.9431	22.592	28.6112	28.786	20.1975	20.8289	17.6409	8.7145	8.3618	10.2786	45.0288	39.4652	35.1644	24.285	21.4575	23.6216	LPPE2	lipid phosphate phosphatase epsilon 2, chloroplastic-like isoform X1 [Asparagus officinalis]	-	-	-	-	-	-	-
Unigene0030944	bisque4	152.771	2.7611	3.878	4.0907	5.7843	6.4209	5.3416	4.5517	4.4841	4.8997	4.2192	3.5427	4.0822	6.813	6.4063	6.4603	4.1415	5.1573	3.768	--	DUF688 domain-containing protein, partial [Cephalotus follicularis]	-	-	-	-	-	-	-
Unigene0030957	bisque4	373.475	9.9976	9.7863	9.7061	9.0671	10.6662	13.4021	7.1957	10.7582	6.181	7.9892	7.1743	6.6032	20.1801	19.748	16.0711	9.7121	10.3121	11.8001	--	PREDICTED: bifunctional endo-1,4-beta-xylanase XylA isoform X1 [Brachypodium distachyon]	-	-	-	-	-	-	-
Unigene0030970	bisque4	265.784	236.255	281.92	310.648	262.755	318.371	191.714	322.351	237.633	287.655	305.71	300.284	327.941	149.211	146.582	164.585	161.966	168.626	176.857	--	universal stress protein PHOS32 [Asparagus officinalis]	-	-	-	-	-	-	-
Unigene0030978	bisque4	287.192	0.268	0.3216	0.5075	1.9275	2.4725	3.9403	1.2749	1.0153	0.9343	0.3927	0.3402	0.4818	3.5948	2.7003	3.5978	1.1829	1.1863	1.3368	--	probable transcription factor At1g11510 [Asparagus officinalis]	-	-	-	-	-	-	-
Unigene0031004	bisque4	311.567	38.7932	39.6857	34.6602	24.818	27.9868	59.6244	31.006	33.2542	17.9054	37.6967	33.1554	27.0929	62.1097	65.1948	39.6916	36.7542	41.2018	41.299	At2g03410	Proteinase inhibitor I25, cystatin [Corchorus olitorius]	-	-	-	-	-	-	-
Unigene0031008	bisque4	222.646	0.4478	0.3869	0.3914	2.3125	3.0667	3.0721	1.2325	2.3177	1.7691	0.2812	0.1218	0.0592	3.338	3.5264	4.5089	1.6535	2.7857	1.5116	--	--	-	-	-	-	-	-	-
Unigene0031150	bisque4	423.493	17.4388	13.9558	10.7339	16.1275	18.1474	39.3366	10.5814	13.9664	10.97	13.6865	9.3972	8.0992	36.3164	43.5793	29.4123	32.1879	32.8132	33.4599	CIPK24	CBL-interacting protein kinase 09-like protein [Ornithogalum longebracteatum]	-	-	-	-	GO:0043227//membrane-bounded organelle;GO:0005774//vacuolar membrane;GO:0043231//intracellular membrane-bounded organelle;GO:0098588//bounding membrane of organelle;GO:0044464//cell part;GO:0044444//cytoplasmic part;GO:0005773//vacuole;GO:0016020//membrane;GO:0043229//intracellular organelle;GO:0005737//cytoplasm;GO:0031090//organelle membrane;GO:0098805//whole membrane;GO:0044422//organelle part…	GO:0036094//small molecule binding;GO:0005488//binding;GO:0001883//purine nucleoside binding;GO:0004672//protein kinase activity;GO:0005515//protein binding;GO:0001882//nucleoside binding;GO:0016301//kinase activity;GO:0032550//purine ribonucleoside binding;GO:0003824//catalytic activity;GO:0016740//transferase activity;GO:0032549//ribonucleoside binding;GO:1901363//heterocyclic compound binding;…	GO:0006970//response to osmotic stress;GO:0050794//regulation of cellular process;GO:0008152//metabolic process;GO:0044237//cellular metabolic process;GO:0006950//response to stress;GO:0006796//phosphate-containing compound metabolic process;GO:0043412//macromolecule modification;GO:0044238//primary metabolic process;GO:0071704//organic substance metabolic process;GO:0009628//response to abiotic …
Unigene0031198	bisque4	300.499	4.0307	5.2547	4.6196	3.4696	4.2975	6.1816	3.4618	3.9092	2.4901	4.4989	3.493	4.0172	7.9019	7.7681	6.5615	4.6672	4.8748	5.8856	THG2	tRNA(His) guanylyltransferase 2 [Asparagus officinalis]	-	-	-	-	-	-	-
Unigene0031202	bisque4	269.913	1.3175	1.6469	2.1069	1.3432	1.2478	2.812	0.6001	0.7468	1.133	1.5528	0.6939	1.6589	6.7397	5.2588	4.3364	2.1736	1.4284	2.464	RPS12	Ribosomal protein S12, mitochondrial [Ananas comosus]	Genetic Information Processing	Translation	ko03010//Ribosome	K02950	GO:0043231//intracellular membrane-bounded organelle;GO:0005622//intracellular;GO:0030529//intracellular ribonucleoprotein complex;GO:0043226//organelle;GO:0032991//macromolecular complex;GO:0005623//cell;GO:0043229//intracellular organelle;GO:0005737//cytoplasm;GO:0009536//plastid;GO:0044444//cytoplasmic part;GO:0043228//non-membrane-bounded organelle;GO:0044422//organelle part;GO:0044424//intra…	GO:0003676//nucleic acid binding;GO:0097159//organic cyclic compound binding;GO:0005198//structural molecule activity;GO:0005488//binding;GO:1901363//heterocyclic compound binding;GO:0003723//RNA binding	GO:0008152//metabolic process;GO:0043170//macromolecule metabolic process;GO:0071704//organic substance metabolic process;GO:0010467//gene expression
Unigene0031229	bisque4	402.518	23.8519	22.8532	21.8003	27.6581	22.4657	37.6998	22.7474	29.8307	17.4963	22.6327	24.6572	23.129	43.8933	45.2023	35.7163	38.6472	36.6003	38.0266	UGT85A24	7-deoxyloganetin glucosyltransferase-like [Asparagus officinalis]	-	-	-	-	-	GO:0016757//transferase activity, transferring glycosyl groups;GO:0016740//transferase activity;GO:0003824//catalytic activity	-
Unigene0031275	bisque4	343.794	3.0492	3.8353	2.1554	4.9507	7.4083	17.5138	2.4798	5.0329	2.4323	3.522	3.0028	2.0317	18.2741	21.3023	14.7077	19.6026	18.8332	18.2524	FLN2	fructokinase-like 2, chloroplastic [Asparagus officinalis]	-	-	-	-	-	-	-
Unigene0031291	bisque4	111.296	1.7628	1.6753	2.3495	5.3721	2.9804	3.5743	3.4672	2.3011	3.2577	2.4024	2.5596	2.6692	5.2078	4.9958	5.0425	2.6579	2.8786	2.1869	AHL29	PREDICTED: AT-hook motif nuclear-localized protein 25-like [Musa acuminata subsp. malaccensis] [Musa acuminata]	-	-	-	-	-	-	-
Unigene0031299	bisque4	166.828	40.7588	45.8034	45.3234	42.5513	42.9989	37.6418	43.9025	40.8286	47.5446	42.4688	37.8275	40.5021	31.6589	32.8086	42.6046	35.7768	38.596	38.4022	UEV1C	PREDICTED: ubiquitin-conjugating enzyme E2 variant 1D-like [Malus domestica]	-	-	-	-	-	-	-
Unigene0031307	bisque4	238.296	4.215	4.6013	3.3411	3.7356	3.9438	5.1954	3.2525	2.9594	2.7802	4.3954	4.8842	3.2932	6.7192	7.8145	4.875	5.4112	5.7214	6.3927	SMH6	single myb histone 1-like [Asparagus officinalis]	-	-	-	-	-	-	-
Unigene0031311	bisque4	197.447	2.819	1.6475	1.9927	9.8626	11.8172	9.6	6.6116	6.8028	8.9066	1.9318	1.9735	2.2616	12.8512	12.8264	13.8883	9.5244	10.5237	8.1499	--	PREDICTED: uncharacterized protein LOC103999518 [Musa acuminata subsp. malaccensis] [Musa acuminata]	-	-	-	-	-	-	-
Unigene0031338	bisque4	124.528	5.782	7.0315	6.9208	6.4721	7.1016	4.0577	8.577	8.1368	10.7286	8.1782	6.3129	5.143	2.7327	3.6041	3.5955	6.618	7.2202	5.9699	At1g17350	PREDICTED: probable complex I intermediate-associated protein 30 [Elaeis guineensis]	-	-	-	-	-	-	-
Unigene0031355	bisque4	231.119	2.7331	2.0386	1.0534	0.6279	0.8864	13.3334	3.9249	5.6438	0.7583	2.4628	1.3739	0.7849	10.334	10.0671	1.0722	3.3964	4.2151	3.0806	--	--	-	-	-	-	-	-	-
Unigene0031413	bisque4	412.151	8.4523	8.4205	6.5729	10.2379	13.1949	20.3	4.9119	10.8141	4.3489	7.8281	6.171	4.6422	22.1805	24.1572	19.638	20.4253	17.5694	19.3788	ETL1	protein CHROMATIN REMODELING 19 [Asparagus officinalis]	-	-	-	-	-	-	-
Unigene0031422	bisque4	186.241	24.5949	28.6192	11.9196	8.9948	10.4293	36.3251	16.8888	15.9922	8.4061	7.7267	12.768	7.097	39.8463	44.0891	7.1299	16.3063	16.9975	18.8504	Trafd1	TRAF-type zinc finger domain-containing protein 1 [Asparagus officinalis]	-	-	-	-	-	-	GO:0051234//establishment of localization;GO:0006810//transport;GO:0051179//localization
Unigene0031452	bisque4	342.086	2.1807	1.9336	2.8338	8.4306	10.1076	13.2283	9.859	6.7114	7.6602	1.5894	1.2157	1.4328	19.992	17.335	15.0498	9.5178	10.3945	10.2109	COX2	cytochrome c oxidase subunit 2 (mitochondrion) [Oryza minuta]	Metabolism	Energy metabolism	ko00190//Oxidative phosphorylation	K02261	GO:0031975//envelope;GO:0044425//membrane part;GO:0043226//organelle;GO:0043231//intracellular membrane-bounded organelle;GO:0031224//intrinsic component of membrane;GO:0005622//intracellular;GO:0016020//membrane;GO:0044446//intracellular organelle part;GO:0031090//organelle membrane;GO:0031967//organelle envelope;GO:0044464//cell part;GO:0019866//organelle inner membrane;GO:0043229//intracellula…	GO:0005488//binding;GO:0003824//catalytic activity;GO:0043167//ion binding;GO:0046914//transition metal ion binding;GO:0043169//cation binding;GO:0046872//metal ion binding	GO:0051179//localization;GO:0006811//ion transport;GO:1902578//single-organism localization;GO:0009987//cellular process;GO:0015992//proton transport;GO:0044710//single-organism metabolic process;GO:0044765//single-organism transport;GO:0006091//generation of precursor metabolites and energy;GO:0044699//single-organism process;GO:0006812//cation transport;GO:0008152//metabolic process;GO:0044237/…
Unigene0031456	bisque4	212.276	3.3458	6.8814	2.7059	4.8907	4.8091	9.7257	4.2227	7.024	2.2308	3.9955	3.8512	2.8629	8.4045	9.2349	3.8854	5.9995	5.737	4.9087	--	wound-responsive family protein [Populus trichocarpa]	-	-	-	-	-	-	-
Unigene0031510	bisque4	271.541	0.2058	0.237	0.3597	1.7299	2.1726	25.4737	14.4639	17.9806	1.7509	0.4825	0.7184	0.5074	52.8441	38.4819	6.0903	5.5158	8.9606	9.8545	--	--	-	-	-	-	-	-	-
Unigene0031547	bisque4	101.955	19.5853	21.8089	21.1974	15.6331	17.6632	16.6361	18.5708	21.1438	16.9172	22.6818	20.9454	21.988	15.5849	13.1038	12.8208	20.7563	22.6543	22.812	At4g31810	3-hydroxyisobutyryl-CoA hydrolase-like protein 2, mitochondrial [Asparagus officinalis]	Metabolism	Carbohydrate metabolism;Global and Overview;Metabolism of other amino acids;Amino acid metabolism	ko01200//Carbon metabolism;ko00280//Valine, leucine and isoleucine degradation;ko00410//beta-Alanine metabolism;ko00640//Propanoate metabolism	K05605	GO:0044464//cell part;GO:0043227//membrane-bounded organelle;GO:0043229//intracellular organelle;GO:0005623//cell;GO:0043231//intracellular membrane-bounded organelle;GO:0005622//intracellular;GO:0044424//intracellular part;GO:0043226//organelle	GO:0003824//catalytic activity	GO:0006221//pyrimidine nucleotide biosynthetic process;GO:0043412//macromolecule modification;GO:0009987//cellular process;GO:0044249//cellular biosynthetic process;GO:0009628//response to abiotic stimulus;GO:0019438//aromatic compound biosynthetic process;GO:0043170//macromolecule metabolic process;GO:0044267//cellular protein metabolic process;GO:0071704//organic substance metabolic process;GO:…
Unigene0031559	bisque4	290.674	92.1122	92.2956	95.8349	99.2062	98.8563	78.1185	114.539	103.824	115.173	102.425	105.762	99.8821	66.1627	63.4177	71.9586	95.4363	94.5132	93.862	GAMMACA1	gamma carbonic anhydrase 1, mitochondrial-like [Ananas comosus]	-	-	-	-	-	-	-
Unigene0031605	bisque4	227.909	6.1631	8.3805	4.6214	10.4974	13.4725	15.3274	5.5643	6.5673	5.7951	3.8482	4.9665	4.3939	16.5954	14.8504	12.6237	5.1988	4.9652	5.9771	BGLU31	beta-glucosidase 31-like isoform X1 [Asparagus officinalis]	Metabolism	Carbohydrate metabolism;Metabolism of other amino acids;Biosynthesis of other secondary metabolites	ko00500//Starch and sucrose metabolism;ko00940//Phenylpropanoid biosynthesis;ko00460//Cyanoamino acid metabolism	K01188	-	-	-
Unigene0031645	bisque4	302.486	7.2743	6.7452	4.7043	4.8286	9.5834	19.453	4.2705	6.267	2.9996	6.1993	5.4032	2.8305	14.9023	20.0752	13.4114	17.335	18.0675	17.8305	WDR74	WD repeat-containing protein 74-like isoform [Ornithogalum saundersiae]	-	-	-	-	-	-	-
Unigene0031674	bisque4	270.77	20.0764	24.6531	14.2464	13.0015	11.0016	29.677	22.7717	27.5827	14.6345	13.7896	18.7348	12.4208	43.0119	44.7049	22.8963	34.754	32.8618	25.4608	--	expressed protein [Oryza sativa Japonica Group]	-	-	-	-	-	-	-
Unigene0031675	bisque4	198.743	6.0371	5.3201	3.9748	3.485	2.7218	6.8721	2.0248	2.1444	3.6814	3.8218	5.5181	3.6471	11.2826	12.3811	4.4209	4.8931	4.2136	5.4778	--	PREDICTED: uncharacterized protein LOC103722143 isoform X1 [Phoenix dactylifera]	-	-	-	-	-	-	-
Unigene0031689	bisque4	302.995	19.6067	22.9975	13.9494	13.1392	10.1391	33.042	13.3873	16.543	5.6587	13.0826	16.9903	12.1456	35.5862	37.5007	14.4502	21.8419	21.2843	22.3236	--	50S ribosomal protein L23 [Anthurium amnicola]	-	-	-	-	-	-	-
Unigene0031704	bisque4	376.682	0.5544	0.7085	0.5451	1.4078	1.6906	2.1939	0.9643	1.2061	0.8107	0.5382	0.2639	0.5874	6.4399	5.2883	4.7573	2.366	2.7072	2.1614	CCMFC	cytochrome C biogenesis protein CcmFC protein [Medicago truncatula]	-	-	-	-	GO:0044424//intracellular part;GO:0005623//cell;GO:0044464//cell part;GO:0043231//intracellular membrane-bounded organelle;GO:0043229//intracellular organelle;GO:0043226//organelle;GO:0005622//intracellular;GO:0043227//membrane-bounded organelle	-	GO:0065003//macromolecular complex assembly;GO:0044085//cellular component biogenesis;GO:0071822//protein complex subunit organization;GO:0070271//protein complex biogenesis;GO:0043623//cellular protein complex assembly;GO:0043933//macromolecular complex subunit organization;GO:0071840//cellular component organization or biogenesis;GO:0016043//cellular component organization;GO:0022607//cellular …
Unigene0031714	bisque4	288.01	5.0949	3.8839	3.4051	3.8011	4.5064	6.7998	3.1661	3.6517	2.4946	3.46	2.8783	2.4218	6.759	7.4145	4.1626	5.6133	6.2777	7.0447	--	pre-mRNA-splicing factor CWC22 homolog [Asparagus officinalis]	-	-	-	-	-	-	-
Unigene0031735	bisque4	388.47	0.2037	0.08	0.0486	0.7239	0.7371	6.5112	1.0703	2.575	0.1674	0.2117	0.0529	0.0514	11.2534	10.8412	1.4662	2.5349	2.0844	2.3803	--	--	-	-	-	-	-	-	-
Unigene0031746	bisque4	341.387	12.6432	10.7094	10.0772	8.004	10.3466	6.6307	9.6948	11.3312	9.995	11.9045	10.9193	12.7198	2.8148	3.5179	4.9234	6.5399	6.3294	7.392	NFYA3	nuclear transcription factor Y subunit A-7-like isoform X3 [Asparagus officinalis]	-	-	-	-	-	-	-
Unigene0031764	bisque4	275.654	23.217	28.3712	29.2429	25.0494	23.7803	19.8409	33.4557	27.3524	33.1777	34.5769	28.6953	28.4422	13.909	15.8402	16.3649	19.3729	21.5963	24.1734	Os04g0669500	PREDICTED: probable carboxylesterase Os04g0669500 [Phoenix dactylifera]	Metabolism	Lipid metabolism	ko00564//Glycerophospholipid metabolism	K06130	-	-	-
Unigene0031780	bisque4	179.782	3.0848	2.514	1.6399	2.8606	2.2459	3.6653	1.9743	1.9485	1.6405	2.0552	1.8622	1.4997	3.8068	3.082	2.6927	3.1966	2.4602	3.0209	PLC4	PREDICTED: phosphoinositide phospholipase C 6-like isoform X1 [Musa acuminata subsp. malaccensis] [Musa acuminata]	Metabolism;Environmental Information Processing	Signal transduction;Carbohydrate metabolism	ko04070//Phosphatidylinositol signaling system;ko00562//Inositol phosphate metabolism	K05857	-	-	-
Unigene0031819	bisque4	269.125	18.9533	17.8923	18.3962	14.2234	14.3251	10.7215	16.1638	12.7745	14.5863	18.2089	17.0774	15.3883	10.0266	9.7271	11.989	12.7154	13.3912	13.37	--	Ubiquinol-cytochrome c reductase complex protein [Zostera marina]	Metabolism	Energy metabolism	ko00190//Oxidative phosphorylation	K00419	GO:0031967//organelle envelope;GO:0005740//mitochondrial envelope;GO:0043226//organelle;GO:0016020//membrane;GO:0043227//membrane-bounded organelle;GO:0044455//mitochondrial membrane part;GO:0005623//cell;GO:0044425//membrane part;GO:0005739//mitochondrion;GO:0005622//intracellular;GO:0019866//organelle inner membrane;GO:0044464//cell part;GO:0031090//organelle membrane;GO:0043229//intracellular …	-	GO:0022900//electron transport chain;GO:0044237//cellular metabolic process;GO:0044699//single-organism process;GO:0009987//cellular process;GO:0044249//cellular biosynthetic process;GO:0044763//single-organism cellular process;GO:0044710//single-organism metabolic process;GO:0009058//biosynthetic process;GO:0055114//oxidation-reduction process;GO:0045333//cellular respiration;GO:0015980//energy …
Unigene0031874	bisque4	406.49	2.032	2.0547	2.3006	6.3766	6.76	8.723	3.8309	4.2074	4.1504	3.3295	2.7481	2.5194	16.5839	16.2182	14.4674	7.0402	8.033	9.2862	ARAD1	probable arabinosyltransferase ARAD1 [Asparagus officinalis]	-	-	-	-	-	-	-
Unigene0031892	bisque4	267.661	33.7209	29.3526	37.3523	68.2272	85.9461	84.2037	57.6077	49.906	62.8151	41.9045	40.057	43.512	114.058	109.083	128.435	44.1048	58.8062	52.4294	--	F-box family protein [Theobroma cacao]	-	-	-	-	-	-	-
Unigene0031897	bisque4	250.766	3.0082	2.8495	1.6148	3.9409	4.0783	6.4855	2.9747	4.1166	2.631	2.5912	1.8464	1.892	5.1398	6.5573	2.9212	3.3767	4.2159	3.4349	pus1	PREDICTED: tRNA pseudouridine synthase A, mitochondrial-like [Elaeis guineensis]	-	-	-	-	-	-	-
Unigene0031917	bisque4	335.156	1.1701	0.8271	0.2789	0.3875	0.1821	2.6487	0.3036	0.529	0.528	1.3094	0.2701	0.5574	3.5188	4.1297	2.0123	3.0888	2.8251	2.547	--	--	-	-	-	-	-	-	-
Unigene0031944	bisque4	90.131	1.4192	0.8655	0.6566	1.8247	1.5007	1.7817	1.4297	0.4448	1.3318	1.1744	0.3974	1.3895	1.879	2.8946	3.8971	1.5184	1.3922	0.789	--	--	-	-	-	-	-	-	-
Unigene0032046	bisque4	68.2996	167.222	162.53	146.801	165.283	157.301	196.431	173.914	146.074	132.529	131.008	126.42	106.564	168.276	187.064	158.263	148.373	155.506	146.316	At2g23090	4F5 domain-containing protein/zf-met2 domain-containing protein [Cephalotus follicularis]	-	-	-	-	-	-	-
Unigene0032069	bisque4	39.1381	12.0815	9.6866	11.5788	13.0804	12.8102	11.7209	11.4133	10.7526	10.3675	14.787	13.0716	12.7371	7.819	9.8464	10.4305	10.6456	11.1933	10.8135	--	PREDICTED: zinc finger protein 346-like [Phoenix dactylifera]	-	-	-	-	-	-	-
Unigene0032084	bisque4	411.16	9.3454	7.8758	7.5413	4.868	7.2147	28.3284	3.989	5.0097	3.4759	7.6623	6.4414	4.5328	30.4436	42.2326	25.243	24.5062	25.2313	23.8165	FKBP19	peptidyl-prolyl cis-trans isomerase FKBP19, chloroplastic isoform X1 [Asparagus officinalis]	-	-	-	-	GO:0005623//cell;GO:0009536//plastid;GO:0009579//thylakoid;GO:0031976//plastid thylakoid;GO:0044435//plastid part;GO:0009507//chloroplast;GO:0043227//membrane-bounded organelle;GO:0005737//cytoplasm;GO:0043231//intracellular membrane-bounded organelle;GO:0043229//intracellular organelle;GO:0044464//cell part;GO:0044422//organelle part;GO:0005622//intracellular;GO:0044446//intracellular organelle …	GO:0016853//isomerase activity;GO:0003824//catalytic activity	-
Unigene0032137	bisque4	371.863	1.68	2.2088	1.6598	3.6844	5.315	9.666	2.7365	6.0712	2.5638	0.578	0.8346	1.0131	10.8363	10.3261	5.4158	8.9505	6.9705	7.9396	--	--	-	-	-	-	-	-	-
Unigene0032161	bisque4	255.948	0.4748	0.3282	0.4979	1.5167	2.9264	3.8508	0.7115	1.0119	1.414	0.5844	1.0849	0.3512	5.2462	3.2926	5.2152	1.0908	0.9678	0.6283	--	--	-	-	-	-	-	-	-
Unigene0032172	bisque4	300.62	4.7095	4.7426	3.9456	3.9465	4.1214	15.4136	2.986	5.0663	2.6321	4.1672	4.7125	3.3146	14.8386	21.616	9.5003	16.3106	16.9529	18.0744	SIGC	RNA polymerase sigma factor sigC isoform X1 [Asparagus officinalis]	-	-	-	-	-	-	-
Unigene0032180	bisque4	289.955	15.201	16.0412	7.1769	8.8704	8.6966	19.5887	8.1273	11.3884	6.3097	8.189	5.864	3.992	21.1275	24.4398	11.8968	17.2974	17.2581	17.5919	ACBP3	acyl-CoA-binding domain-containing protein 3-like [Asparagus officinalis]	-	-	-	-	-	-	-
Unigene0032185	bisque4	364.427	4.5442	3.3931	2.5193	2.7619	2.4891	14.884	1.3204	4.3996	1.4593	3.1543	2.385	1.8041	15.4414	22.4057	7.0401	14.3156	13.0501	15.8713	CRS1	chloroplastic group IIA intron splicing facilitator CRS1, chloroplastic [Asparagus officinalis]	-	-	-	-	GO:0043229//intracellular organelle;GO:0044464//cell part;GO:0005623//cell;GO:0043226//organelle;GO:0009536//plastid;GO:0005737//cytoplasm;GO:0044444//cytoplasmic part;GO:0043231//intracellular membrane-bounded organelle;GO:0005622//intracellular;GO:0044424//intracellular part;GO:0043227//membrane-bounded organelle	-	GO:0044260//cellular macromolecule metabolic process;GO:0006807//nitrogen compound metabolic process;GO:0044238//primary metabolic process;GO:0006396//RNA processing;GO:0006139//nucleobase-containing compound metabolic process;GO:0009987//cellular process;GO:0044237//cellular metabolic process;GO:0071704//organic substance metabolic process;GO:1901360//organic cyclic compound metabolic process;GO…
Unigene0032208	bisque4	73.7894	7.0054	8.7247	5.884	5.5832	3.5825	9.1264	7.0115	10.4701	5.7091	4.9595	8.5756	5.2158	12.1005	12.1332	3.1645	8.0997	10.7048	10.8347	--	--	-	-	-	-	-	-	-
Unigene0032302	bisque4	338.683	1.447	2.4065	1.6756	2.1592	1.5483	4.9028	1.0067	1.9274	0.8465	1.5903	2.6865	1.3714	9.8078	9.3272	2.8808	6.7875	5.6306	6.1886	--	--	-	-	-	-	-	-	-
Unigene0032353	bisque4	342.082	6.0333	7.1	5.4831	6.2515	6.9835	13.262	7.5521	8.9706	6.1611	4.5645	4.5802	3.8551	10.9098	13.6152	9.2838	9.4597	10.3623	10.4008	PEX16	peroxisome biogenesis protein 16 [Asparagus officinalis]	Cellular Processes	Transport and catabolism	ko04146//Peroxisome	K13335	-	-	-
Unigene0032432	bisque4	323.109	19.7802	21.7782	22.1979	29.0155	30.4947	52.5574	19.188	24.2542	16.9524	22.6172	21.9263	18.9793	58.3454	61.4585	47.0574	60.5017	58.82	57.2426	At3g49140	FMN-binding split barrel [Corchorus capsularis]	-	-	-	-	-	-	-
Unigene0032453	bisque4	267.02	19.5559	20.9964	19.3263	30.2242	37.3155	32.9093	22.6139	22.0673	25.4751	17.1796	19.7016	22.1939	43.1106	40.8518	48.4996	25.761	25.2106	25.3715	At5g01020	probable serine/threonine-protein kinase PBL17 isoform X1 [Asparagus officinalis]	-	-	-	-	-	GO:0097367//carbohydrate derivative binding;GO:0003824//catalytic activity;GO:1901363//heterocyclic compound binding;GO:0001883//purine nucleoside binding;GO:0016301//kinase activity;GO:0004672//protein kinase activity;GO:0097159//organic cyclic compound binding;GO:0036094//small molecule binding;GO:0001882//nucleoside binding;GO:0005488//binding;GO:0016740//transferase activity;GO:0032549//ribon…	GO:0043170//macromolecule metabolic process;GO:0044237//cellular metabolic process;GO:0043412//macromolecule modification;GO:0044260//cellular macromolecule metabolic process;GO:0036211//protein modification process;GO:0044267//cellular protein metabolic process;GO:0006796//phosphate-containing compound metabolic process;GO:0071704//organic substance metabolic process;GO:0019538//protein metaboli…
Unigene0032532	bisque4	378.417	22.501	25.417	13.9495	16.4055	23.816	50.1564	26.4705	27.2034	17.1774	17.6204	15.457	10.1113	47.2895	49.733	25.0042	29.5119	30.3739	32.9939	DRG3	developmentally-regulated G-protein 3 [Asparagus officinalis]	-	-	-	-	GO:0005737//cytoplasm;GO:0044444//cytoplasmic part;GO:0044464//cell part;GO:0005622//intracellular;GO:0044424//intracellular part;GO:0005623//cell	GO:0001882//nucleoside binding;GO:0017111//nucleoside-triphosphatase activity;GO:0016818//hydrolase activity, acting on acid anhydrides, in phosphorus-containing anhydrides;GO:0032550//purine ribonucleoside binding;GO:0097367//carbohydrate derivative binding;GO:0036094//small molecule binding;GO:0001883//purine nucleoside binding;GO:0003824//catalytic activity;GO:0005488//binding;GO:0016817//hydr…	-
Unigene0032544	bisque4	175.667	21.2053	25.5782	24.7286	187.034	756.33	694.28	237.038	157.472	227.166	23.3673	23.3714	26.3941	655.902	464.974	525.933	150.379	142.327	152.252	HSP22	chloroplast small heat shock protein [Agave americana]	Genetic Information Processing	Folding, sorting and degradation	ko04141//Protein processing in endoplasmic reticulum	K13993	-	-	-
Unigene0032643	bisque4	181.041	1.2443	1.4621	2.0228	4.1006	3.3021	4.3025	2.7171	3.3149	3.0705	3.5448	5.284	5.3388	23.323	22.8125	25.286	3.2877	3.5047	3.1755	--	PREDICTED: agamous-like MADS-box protein AGL82 [Malus domestica]	-	-	-	-	-	-	-
Unigene0032659	bisque4	274.858	3.9047	4.0106	2.7516	3.4654	3.124	5.973	3.2485	5.3093	1.9911	3.5412	2.9616	2.3342	6.2004	6.5398	3.5136	5.7925	4.7389	5.5851	MUS1	DNA mismatch repair protein MSH2 [Asparagus officinalis]	Genetic Information Processing	Replication and repair	ko03430//Mismatch repair	K08735	GO:0032991//macromolecular complex;GO:0044424//intracellular part;GO:0005623//cell;GO:0044464//cell part;GO:1990391//DNA repair complex;GO:0043234//protein complex;GO:0032300//mismatch repair complex;GO:0005622//intracellular	GO:0003677//DNA binding;GO:0003690//double-stranded DNA binding;GO:1901363//heterocyclic compound binding;GO:0003676//nucleic acid binding;GO:0097159//organic cyclic compound binding;GO:0005488//binding	GO:0006139//nucleobase-containing compound metabolic process;GO:0006259//DNA metabolic process;GO:0044710//single-organism metabolic process;GO:0044237//cellular metabolic process;GO:0051716//cellular response to stimulus;GO:0044238//primary metabolic process;GO:0044699//single-organism process;GO:0046483//heterocycle metabolic process;GO:0006974//cellular response to DNA damage stimulus;GO:00068…
Unigene0032727	bisque4	221.95	3.2506	4.6889	4.236	11.9796	35.6021	37.9098	16.7132	12.1231	15.3725	2.5263	2.9567	3.3277	34.949	31.6871	36.7939	8.1683	11.9925	9.4638	HSP26.5	PREDICTED: 26.5 kDa heat shock protein, mitochondrial [Phoenix dactylifera]	Genetic Information Processing	Folding, sorting and degradation	ko04141//Protein processing in endoplasmic reticulum	K13993	-	-	GO:1901700//response to oxygen-containing compound;GO:0006950//response to stress;GO:0006979//response to oxidative stress;GO:0000302//response to reactive oxygen species;GO:0009416//response to light stimulus;GO:0009642//response to light intensity;GO:0009314//response to radiation;GO:0042221//response to chemical;GO:0009408//response to heat;GO:0050896//response to stimulus;GO:0009628//response…
Unigene0032741	bisque4	419.66	2.0838	2.4947	1.6196	3.66	3.1727	5.5595	1.8242	3.2752	1.2744	2.0416	1.7998	1.1561	6.3807	6.1735	3.2154	3.2487	3.0821	3.5945	At3g54460	F-box protein At3g54460 isoform X1 [Asparagus officinalis]	-	-	-	-	-	-	-
Unigene0032743	bisque4	324.532	48.5223	65.1127	82.7	458.449	366.588	411.301	178.33	182.87	180.869	100.076	88.727	68.2314	653.745	560.383	620.821	297.809	289.64	299.568	CYP90B1	cytochrome P450 90B2-like [Asparagus officinalis]	Metabolism	Metabolism of terpenoids and polyketides	ko00905//Brassinosteroid biosynthesis	K09587	-	GO:0005488//binding;GO:0003824//catalytic activity;GO:0043169//cation binding;GO:0016491//oxidoreductase activity;GO:0043167//ion binding;GO:0046872//metal ion binding	-
Unigene0032746	bisque4	371.499	0.6699	0.8418	0.1064	1.1262	1.199	3.3792	0.5214	0.9084	0.9068	0.6425	0.6378	0.0563	2.9282	4.5479	3.9576	2.6816	2.426	2.0145	--	--	-	-	-	-	-	-	-
Unigene0032766	bisque4	267.728	15.6471	9.5991	11.9794	9.6806	12.4744	21.1964	5.2441	10.2032	5.196	13.6348	9.8876	6.4017	20.5784	23.3184	22.3462	16.1547	16.7857	15.0793	U2AF65B	LOW QUALITY PROTEIN: splicing factor U2af large subunit B-like [Asparagus officinalis]	Genetic Information Processing	Transcription	ko03040//Spliceosome	K12837	-	-	-
Unigene0032838	bisque4	444.968	42.8804	53.693	37.4333	54.3918	63.4755	85.1031	45.7405	48.8834	45.4769	30.9903	42.2291	30.2313	107.882	111.951	96.4074	78.2681	75.7489	80.3157	SPCC23B6.04c	random slug protein 5-like [Asparagus officinalis]	-	-	-	-	-	-	-
Unigene0032871	bisque4	315.704	2.547	1.9498	1.2116	1.7075	1.6835	5.4878	1.4839	1.9582	1.0287	1.7575	0.9363	0.6261	4.1067	5.0737	2.7003	3.503	4.5851	4.2662	ASHR1	histone-lysine N-methyltransferase ASHR1 isoform X1 [Asparagus officinalis]	-	-	-	-	-	-	-
Unigene0032884	bisque4	169.16	10.102	11.2312	9.3524	12.4664	15.161	16.3434	9.392	11.5408	11.5709	10.9033	12.9168	13.5774	19.8591	18.7259	19.6791	9.903	9.5093	9.4103	WSS1	DNA-dependent metalloprotease WSS1 isoform X2 [Asparagus officinalis]	-	-	-	-	-	-	-
Unigene0032895	bisque4	430.612	7.9053	9.8342	7.4826	10.8703	13.048	24.8905	5.8718	8.4759	6.6889	8.7593	10.3528	9.1304	24.9052	22.749	19.2066	15.6793	15.5739	14.3048	Dagla	sn1-specific diacylglycerol lipase beta isoform X2 [Asparagus officinalis]	-	-	-	-	-	-	-
Unigene0032906	bisque4	174.467	2.6824	2.0407	1.6795	1.0433	1.1652	3.7597	0.1714	0.7252	0	1.8656	1.2579	0.9625	5.8983	3.5951	1.6857	1.4947	1.1499	2.0055	--	--	-	-	-	-	-	-	-
Unigene0032918	bisque4	194.282	20.2418	20.0818	20.8014	17.7697	21.2035	28.3194	15.239	19.9696	14.3441	23.3536	17.4974	14.1049	25.0197	26.9305	23.7144	21.5097	23.9131	23.1138	At2g04400	indole-3-glycerol phosphate synthase, chloroplastic-like [Asparagus officinalis]	Metabolism	Global and Overview;Amino acid metabolism	ko01230//Biosynthesis of amino acids;ko00400//Phenylalanine, tyrosine and tryptophan biosynthesis	K01609	-	-	-
Unigene0032923	bisque4	414.945	0.6064	0.464	0.4088	0.3932	0.5042	4.7514	0.2967	0.5538	0.1658	0.4417	0.2804	0.1602	3.7044	4.2666	1.7602	2.6867	2.6644	2.3743	--	--	-	-	-	-	-	-	-
Unigene0032940	bisque4	193.499	9.7952	12.4682	13.7352	14.2182	14.0309	15.517	12.3718	13.4297	10.9506	14.2199	13.7612	13.3243	17.0588	18.3078	16.1787	15.5239	14.6209	13.9283	hddc2	HD domain-containing protein 2-like [Asparagus officinalis]	-	-	-	-	GO:0005623//cell;GO:0005622//intracellular;GO:0044464//cell part;GO:0044424//intracellular part;GO:0005737//cytoplasm;GO:0044444//cytoplasmic part	GO:0016788//hydrolase activity, acting on ester bonds;GO:0043169//cation binding;GO:0005488//binding;GO:0043167//ion binding;GO:0003824//catalytic activity;GO:0042578//phosphoric ester hydrolase activity;GO:0016787//hydrolase activity	-
Unigene0032999	bisque4	438.734	2.3803	2.8902	1.818	1.4422	1.3768	6.7739	0.6657	2.0109	0.479	1.8478	2.1643	1.4475	11.1455	13.1365	5.8495	5.6659	5.1259	5.0063	--	PREDICTED: haloalkane dehalogenase [Phoenix dactylifera]	-	-	-	-	-	GO:0003824//catalytic activity;GO:0019120//hydrolase activity, acting on acid halide bonds, in C-halide compounds;GO:0016787//hydrolase activity;GO:0016824//hydrolase activity, acting on acid halide bonds	-
Unigene0033029	bisque4	365.822	1.8783	1.9923	1.544	1.1881	1.4487	5.9735	2.1697	3.6264	0.8307	1.913	1.6467	2.0635	7.5915	9.5236	2.8938	3.5249	4.6175	2.6541	ABCC9	ABC transporter family protein [Populus trichocarpa]	Environmental Information Processing	Membrane transport	ko02010//ABC transporters	K05666	GO:0031224//intrinsic component of membrane;GO:0044425//membrane part;GO:0016020//membrane	GO:0022804//active transmembrane transporter activity;GO:0016887//ATPase activity;GO:0097159//organic cyclic compound binding;GO:0016818//hydrolase activity, acting on acid anhydrides, in phosphorus-containing anhydrides;GO:0097367//carbohydrate derivative binding;GO:0017111//nucleoside-triphosphatase activity;GO:0015399//primary active transmembrane transporter activity;GO:0016820//hydrolase act…	GO:0044699//single-organism process;GO:0042493//response to drug;GO:0042221//response to chemical;GO:0051234//establishment of localization;GO:0006810//transport;GO:0015893//drug transport;GO:0044763//single-organism cellular process;GO:1902578//single-organism localization;GO:0009987//cellular process;GO:0044765//single-organism transport;GO:0050896//response to stimulus;GO:0051179//localization
Unigene0033057	bisque4	145.435	3.289	2.9247	3.239	3.79	3.255	2.534	3.8982	3.4534	3.7029	4.2319	3.162	4.5692	2.6591	1.8686	3.0252	2.5495	2.9728	3.3664	oma1	Mitochondrial metalloendopeptidase OMA1 [Anthurium amnicola]	-	-	-	-	-	-	-
Unigene0033089	bisque4	50.8422	8.4638	7.0216	7.6007	6.049	7.2231	5.3033	8.2283	6.4263	7.1851	8.5568	5.8406	5.3611	4.899	4.9477	4.0987	7.6563	6.5226	8.122	KTI12	LOW QUALITY PROTEIN: protein KTI12 homolog [Asparagus officinalis]	-	-	-	-	-	-	-
Unigene0033103	bisque4	346.218	2.6869	2.4048	1.9935	6.8413	2.9785	8.767	2.8553	5.2318	3.6801	0.8668	0.6994	0.9116	18.3527	21.8951	11.9079	13.5083	15.0077	13.1728	At5g64700	WAT1-related protein At5g64700-like [Asparagus officinalis]	-	-	-	-	-	-	-
Unigene0033108	bisque4	223.139	0.6647	0.8614	2.3238	19.9172	18.6962	16.7205	15.2463	12.9519	12.5238	2.3795	3.074	2.5025	32.8862	22.8797	30.5091	18.9988	16.5838	16.7387	--	protein BIC1-like [Cajanus cajan]	-	-	-	-	-	-	GO:0050896//response to stimulus;GO:0009812//flavonoid metabolic process;GO:0009416//response to light stimulus;GO:0009411//response to UV;GO:0008152//metabolic process;GO:0071704//organic substance metabolic process;GO:0009628//response to abiotic stimulus;GO:0009314//response to radiation
Unigene0033116	bisque4	196.708	14.9241	13.4057	13.7966	53.5814	150.308	150.927	58.8803	41.6802	41.7172	8.9058	10.2082	12.106	113.882	118.365	132.81	39.4044	37.4872	33.6093	HSP70	Heat shock cognate protein, partial [Anthurium amnicola]	Cellular Processes;Genetic Information Processing	Transcription;Folding, sorting and degradation;Transport and catabolism	ko04141//Protein processing in endoplasmic reticulum;ko03040//Spliceosome;ko04144//Endocytosis	K03283	-	-	-
Unigene0033197	bisque4	363.71	2.0149	2.1642	1.3485	2.4263	1.9579	4.8041	2.6813	3.4237	1.6411	1.5641	1.832	1.5778	5.8872	5.9069	2.5256	4.8308	4.339	4.6667	--	F420-non-reducing hydrogenase vhc subunit G [Anthurium amnicola]	-	-	-	-	-	-	-
Unigene0033218	bisque4	414.383	41.614	39.5349	36.2119	31.6628	35.1739	63.806	36.1394	44.2557	31.1688	34.009	37.8734	28.7495	68.684	70.8348	49.6882	57.08	59.0694	57.8595	SCPL18	serine carboxypeptidase-like 18 isoform X2 [Asparagus officinalis]	-	-	-	-	-	-	-
Unigene0033239	bisque4	459.584	0.9564	0.5884	0.6712	0.536	0.7939	2.9691	0.0931	0.8184	0.6165	0.6625	0.2759	0.3886	4.2104	5.2693	2.6926	1.9837	2.0675	1.9996	--	lisH domain-like protein [Arabidopsis thaliana]	-	-	-	-	-	-	GO:0009987//cellular process;GO:0065007//biological regulation;GO:1901360//organic cyclic compound metabolic process;GO:0071704//organic substance metabolic process;GO:0050794//regulation of cellular process;GO:0044237//cellular metabolic process;GO:0006139//nucleobase-containing compound metabolic process;GO:0046483//heterocycle metabolic process;GO:0006259//DNA metabolic process;GO:0044260//cel…
Unigene0033240	bisque4	184.709	47.4475	57.6471	54.4404	37.3171	34.1634	29.7628	49.4626	45.3117	44.3088	46.5603	51.9971	47.2613	34.193	34.2791	28.605	43.9018	45.9052	43.8089	At5g64460	phosphoglycerate mutase-like protein 1 isoform X1 [Asparagus officinalis]	-	-	-	-	GO:0005623//cell;GO:0044464//cell part;GO:0044424//intracellular part;GO:0005622//intracellular;GO:0044444//cytoplasmic part;GO:0005737//cytoplasm	-	GO:0009755//hormone-mediated signaling pathway;GO:0050789//regulation of biological process;GO:0071310//cellular response to organic substance;GO:0050794//regulation of cellular process;GO:0044700//single organism signaling;GO:0044763//single-organism cellular process;GO:0007165//signal transduction;GO:0065007//biological regulation;GO:0070887//cellular response to chemical stimulus;GO:0042221//r…
Unigene0033246	bisque4	335.439	0.7852	0.6469	0.9337	2.2183	2.4386	5.3007	0.8894	1.7708	0.6118	1.156	1.0432	0.6163	3.9235	4.1158	3.1509	3.7323	2.3263	2.0194	--	reverse transcriptase [Corchorus capsularis]	-	-	-	-	-	-	-
Unigene0033249	bisque4	419.393	2.3331	2.9871	2.7925	4.5057	4.973	8.2294	3.9115	3.3748	4.2953	3.765	3.4169	3.8122	10.7944	9.9219	6.2096	6.2071	6.6063	6.6067	--	--	-	-	-	-	-	-	-
Unigene0033266	bisque4	14.5239	2.6394	3.6836	3.1348	3.5274	6.0251	2.6722	3.8393	3.101	2.8073	5.0578	2.7707	2.8786	4.3621	4.8738	6.0709	3.045	2.6335	3.9019	dda1	PREDICTED: DET1- and DDB1-associated protein 1-like [Musa acuminata subsp. malaccensis] [Musa acuminata]	-	-	-	-	-	-	-
Unigene0033270	bisque4	175.846	10.5191	11.4582	10.3297	10.5045	12.4328	15.8323	11.8021	10.1697	7.8275	9.4888	10.9562	9.4862	13.5823	14.7973	12.3184	10.3063	10.9142	10.3232	--	Serine hydroxymethyltransferase [Anthurium amnicola]	-	-	-	-	-	-	-
Unigene0033383	bisque4	360.821	0.5537	0.9759	0.5613	1.8247	1.5357	2.9426	1.1735	1.357	0.8598	0.7108	0.6432	0.7885	2.6172	2.8553	1.4698	1.7916	1.6416	1.6747	At3g54980	pentatricopeptide repeat-containing protein At3g54980, mitochondrial [Asparagus officinalis]	-	-	-	-	-	-	-
Unigene0033425	bisque4	210.393	1.7521	2.6382	2.4501	3.0722	2.9998	3.3122	3.483	2.8806	2.5557	1.8927	2.5262	2.1756	4.6608	4.7624	5.3155	3.5463	3.4785	4.3057	RPS20	PREDICTED: 40S ribosomal protein S20-2 [Sesamum indicum]	Genetic Information Processing	Translation	ko03010//Ribosome	K02969	GO:0005622//intracellular;GO:0005840//ribosome;GO:0044444//cytoplasmic part;GO:0005737//cytoplasm;GO:0044464//cell part;GO:0044422//organelle part;GO:0030529//intracellular ribonucleoprotein complex;GO:0005623//cell;GO:0044446//intracellular organelle part;GO:0044391//ribosomal subunit;GO:0032991//macromolecular complex;GO:1990904//ribonucleoprotein complex;GO:0043228//non-membrane-bounded organe…	GO:0005198//structural molecule activity	GO:0043170//macromolecule metabolic process;GO:0008152//metabolic process;GO:0071704//organic substance metabolic process;GO:0010467//gene expression
Unigene0033446	bisque4	202.607	151.979	165.356	168.599	158.5	167.695	143.201	172.984	149.64	170.821	169.693	158.987	169.556	140.117	138.671	147.909	136.61	153.013	156.752	SCE1	SUMO-conjugating enzyme SCE1 [Asparagus officinalis]	Genetic Information Processing	Translation;Folding, sorting and degradation	ko03013//RNA transport;ko04120//Ubiquitin mediated proteolysis	K10577	-	-	-
Unigene0033478	bisque4	74.0123	2.279	2.5315	2.2763	1.551	1.7651	3.8797	2.9041	1.5612	2.424	2.624	1.6016	1.3045	3.1644	3.2806	2.6325	2.4414	3.1169	2.6156	arf-1.2	ADP-ribosylation factor-like [Ananas comosus]	-	-	-	-	-	-	-
Unigene0033488	bisque4	431.601	0.7245	1.1002	0.9786	1.1444	1.1089	3.6083	0.8695	0.8656	0.9341	0.7529	0.7735	0.8933	3.3695	3.2404	2.4117	1.8706	1.7697	1.7224	trpB2	Tryptophan synthase beta chain 2 [Ananas comosus]	Metabolism	Amino acid metabolism;Global and Overview	ko01230//Biosynthesis of amino acids;ko00260//Glycine, serine and threonine metabolism;ko00400//Phenylalanine, tyrosine and tryptophan biosynthesis	K06001	-	-	-
Unigene0033494	bisque4	80.1484	11.5497	11.6148	12.3014	15.2829	19.7737	17.9967	13.855	13.8209	11.0529	14.8275	13.0255	11.3364	15.6656	16.1866	16.5443	13.3986	15.0392	13.8506	PRKRIP1	PREDICTED: PRKR-interacting protein 1-like [Musa acuminata subsp. malaccensis] [Musa acuminata]	-	-	-	-	-	-	-
Unigene0033497	bisque4	280.9	3.0834	2.5867	2.2261	1.6154	1.1093	3.7673	1.2915	0.8095	0.5228	2.4753	1.9571	0.3719	11.0183	12.6342	2.7406	4.6628	5.7962	4.7305	BGLU18	probable inactive beta-glucosidase 14 [Asparagus officinalis]	Metabolism	Carbohydrate metabolism;Biosynthesis of other secondary metabolites;Metabolism of other amino acids	ko00500//Starch and sucrose metabolism;ko00940//Phenylpropanoid biosynthesis;ko00460//Cyanoamino acid metabolism	K05350	-	-	-
Unigene0033509	bisque4	319.688	1.9281	0.7774	0.4494	0.4971	0.4621	3.155	0.2477	0.7396	0	1.6727	0.3916	0.4992	4.4187	4.7085	1.9531	3.0763	2.5962	3.9363	--	--	-	-	-	-	-	-	-
Unigene0033542	bisque4	479.113	3.0966	3.6937	2.0079	4.4339	4.3781	7.8244	3.9989	3.9809	2.0611	2.1079	2.3967	2.069	10.6287	12.0784	6.3822	6.9424	6.3117	7.4398	mrcA	Penicillin-binding protein 1F [Anthurium amnicola]	-	-	-	-	-	-	-
Unigene0033590	bisque4	340.576	1.6168	2.4137	1.2572	1.1194	1.4451	4.0471	1.0689	1.8115	1.1633	1.4738	1.6413	1.0663	4.5733	5.2109	1.5017	2.8907	3.1942	3.8878	FRS5	protein FAR1-RELATED SEQUENCE 5-like [Asparagus officinalis]	-	-	-	-	-	-	-
Unigene0033653	bisque4	321.089	1.4551	1.0057	1.2542	2.0332	1.7954	5.3439	0.8915	1.7003	0.9926	1.6588	1.0415	0.8444	5.1028	5.4604	3.463	5.7448	5.0114	5.0081	DER1	Derlin-1 [Ananas comosus]	Genetic Information Processing	Folding, sorting and degradation	ko04141//Protein processing in endoplasmic reticulum	K13989	GO:0044422//organelle part;GO:0031224//intrinsic component of membrane;GO:0031090//organelle membrane;GO:0044425//membrane part;GO:0016020//membrane;GO:0043227//membrane-bounded organelle;GO:0043226//organelle	-	GO:0071704//organic substance metabolic process;GO:0009628//response to abiotic stimulus;GO:0044260//cellular macromolecule metabolic process;GO:0044237//cellular metabolic process;GO:0044238//primary metabolic process;GO:0009314//response to radiation;GO:0050896//response to stimulus;GO:0008152//metabolic process;GO:0042221//response to chemical;GO:0009987//cellular process;GO:0051716//cellular …
Unigene0033667	bisque4	418.245	1.5092	0.7201	0.8859	0.8711	1.7933	3.0529	1.5672	1.2961	1.0542	0.5149	0.622	0.4999	4.517	5.3072	3.3196	3.1698	2.0243	2.3845	TPI	triosephosphate isomerase, cytosolic-like isoform X2 [Asparagus officinalis]	Metabolism	Energy metabolism;Carbohydrate metabolism;Global and Overview	ko01200//Carbon metabolism;ko01230//Biosynthesis of amino acids;ko00010//Glycolysis / Gluconeogenesis;ko00710//Carbon fixation in photosynthetic organisms;ko00051//Fructose and mannose metabolism;ko00562//Inositol phosphate metabolism	K01803	-	-	-
Unigene0033669	bisque4	398.989	8.556	9.3923	7.1308	4.8569	4.6248	15.8373	7.6711	8.1302	5.3006	7.038	8.0413	5.016	19.3121	20.8212	12.2118	14.629	13.2797	12.1302	PSB27-2	PREDICTED: photosystem II D1 precursor processing protein PSB27-H2, chloroplastic isoform X2 [Phoenix dactylifera]	-	-	-	-	-	-	-
Unigene0033688	bisque4	358.318	55.6123	54.0453	53.0606	82.2133	81.541	105.437	55.3801	84.2587	59.3366	56.266	59.6444	56.832	124.951	118.735	106.275	113.535	106.293	106.885	ACO2	aconitate hydratase, cytoplasmic [Ananas comosus]	Metabolism	Global and Overview;Carbohydrate metabolism	ko01200//Carbon metabolism;ko01230//Biosynthesis of amino acids;ko00630//Glyoxylate and dicarboxylate metabolism;ko00020//Citrate cycle (TCA cycle);ko01210//2-Oxocarboxylic acid metabolism	K01681	GO:0005623//cell;GO:0009532//plastid stroma;GO:0044435//plastid part;GO:0005622//intracellular;GO:0044446//intracellular organelle part;GO:0043227//membrane-bounded organelle;GO:0044424//intracellular part;GO:0071944//cell periphery;GO:0043226//organelle;GO:0005737//cytoplasm;GO:0044444//cytoplasmic part;GO:0043229//intracellular organelle;GO:0044422//organelle part;GO:0030312//external encapsula…	GO:0001882//nucleoside binding;GO:0097159//organic cyclic compound binding;GO:0016829//lyase activity;GO:0016835//carbon-oxygen lyase activity;GO:0043167//ion binding;GO:0097367//carbohydrate derivative binding;GO:0005488//binding;GO:0003824//catalytic activity;GO:0001883//purine nucleoside binding;GO:0036094//small molecule binding;GO:0043169//cation binding;GO:0046872//metal ion binding;GO:0032…	GO:0010033//response to organic substance;GO:0035966//response to topologically incorrect protein;GO:0006950//response to stress;GO:0042044//fluid transport;GO:0044238//primary metabolic process;GO:0032787//monocarboxylic acid metabolic process;GO:0065003//macromolecular complex assembly;GO:0044700//single organism signaling;GO:0098771//inorganic ion homeostasis;GO:0044262//cellular carbohydrate …
Unigene0033741	bisque4	458.262	12.7975	13.102	12.4287	15.4503	13.9351	21.5232	12.5063	15.514	12.3821	11.6361	14.0365	13.3973	27.1379	26.9414	17.984	16.8652	16.5052	16.5184	ctdspl2	CTD small phosphatase-like protein 2 isoform X1 [Asparagus officinalis]	-	-	-	-	-	-	-
Unigene0033748	bisque4	377.968	5.6706	5.8754	4.1658	11.9004	12.751	27.8453	12.6891	16.1132	9.8335	3.0168	4.5383	2.2797	28.6926	32.5332	17.1138	23.346	24.2697	23.3027	--	Lipase/lipooxygenase, PLAT/LH2 [Cynara cardunculus var. scolymus] [Cynara cardunculus]	-	-	-	-	-	-	-
Unigene0033751	bisque4	36.6391	4.3992	5.1379	5.5963	3.5887	4.6166	4.9902	5.947	5.1912	6.1	6.2173	5.1038	6.7043	9.0683	8.7206	6.0998	4.0709	4.7399	5.6979	--	PREDICTED: translation initiation factor IF-2 [Brachypodium distachyon]	-	-	-	-	-	-	-
Unigene0033764	bisque4	92.947	7.0636	3.4543	2.3296	2.913	1.7113	6.1158	2.9958	3.9765	0.4253	3.867	3.8068	2.9577	10.772	8.0576	2.9278	1.1483	1.1113	1.8895	--	--	-	-	-	-	-	-	-
Unigene0033798	bisque4	113.977	17.817	12.5548	14.435	25.1808	19.0014	19.0866	16.043	17.9644	16.7905	18.4734	18.2452	16.0529	25.8374	28.6595	30.8007	14.8503	18.7686	13.4763	FLA2	PREDICTED: fasciclin-like arabinogalactan protein 2 [Elaeis guineensis]	-	-	-	-	GO:0016020//membrane;GO:0031224//intrinsic component of membrane;GO:0044425//membrane part;GO:0031225//anchored component of membrane	-	GO:1901615//organic hydroxy compound metabolic process;GO:0009058//biosynthetic process;GO:0044238//primary metabolic process;GO:0008152//metabolic process;GO:1901576//organic substance biosynthetic process;GO:0009987//cellular process;GO:0006694//steroid biosynthetic process;GO:0044711//single-organism biosynthetic process;GO:1901362//organic cyclic compound biosynthetic process;GO:0006629//lipi…
Unigene0033800	bisque4	312.309	0.9131	0.9151	0.3511	1.1667	1.5632	2.1826	1.7201	1.5567	1.4373	0.6744	0.4173	0.7092	4.3719	3.9616	2.1062	2.797	3.2484	2.5545	--	PREDICTED: uncharacterized protein LOC105800841 isoform X2 [Gossypium raimondii]	-	-	-	-	-	-	-
Unigene0033821	bisque4	420.447	11.3297	18.0338	13.8033	34.3967	30.4134	54.1776	23.0018	24.4734	19.3523	17.0265	12.0183	9.1951	75.7536	78.6958	63.0407	60.2708	53.1681	57.2667	CB5LP	cytochrome B5-like protein isoform X2 [Asparagus officinalis]	-	-	-	-	-	-	-
Unigene0033834	bisque4	241.981	3.5259	2.3262	1.2326	0.8084	0.6585	5.5414	2.5389	2.186	0.8182	1.5219	2.5025	0.8299	5.3782	10.9434	3.1101	3.5594	4.9297	5.5139	Ttc1	PREDICTED: tetratricopeptide repeat protein 1 [Vigna angularis]	-	-	-	-	-	-	-
Unigene0033847	bisque4	397.234	31.2547	38.8585	24.226	32.9885	38.1997	69.6913	32.8522	45.0508	27.4142	22.7047	25.3363	15.9434	73.1271	81.9928	44.4062	62.8547	64.7173	64.1088	At5g07830	PREDICTED: heparanase-like protein 1 [Elaeis guineensis]	Metabolism	Glycan biosynthesis and metabolism	ko00531//Glycosaminoglycan degradation	K07964	-	GO:0003824//catalytic activity;GO:0016787//hydrolase activity	-
Unigene0033887	bisque4	286.504	0.1831	0	0.32	1.1541	1.2536	3.0279	0.098	0.6827	0.1947	0.3219	0.1743	0.4232	8.8959	6.2659	8.7968	1.84	1.1872	1.4706	--	--	-	-	-	-	-	-	-
Unigene0033888	bisque4	296.119	0.1873	0.2832	0.0818	1.85	3.0862	8.8939	0.3007	0.3991	0.0996	0.3705	0.1783	0.3896	9.7243	7.2849	11.9144	0.9413	2.2991	2.2569	--	--	-	-	-	-	-	-	-
Unigene0033892	bisque4	253.913	0.1081	0.1869	1.0869	1.5	2.4994	4.0967	0.2894	0.4609	0.6901	0.1902	0.4118	0.3	7.2467	3.2208	6.7804	1.5528	1.603	1.6864	--	--	-	-	-	-	-	-	-
Unigene0033893	bisque4	344.615	0	0.1316	0.1331	2.2408	3.1293	4.7138	0.163	1.055	1.458	0.2678	0.145	0.2113	8.0255	6.0263	6.4831	1.1665	1.4817	0.5759	--	--	-	-	-	-	-	-	-
Unigene0033895	bisque4	328.527	0.2418	0.5571	0.3522	4.4043	5.8648	13.2463	0.6039	1.2883	0.943	0.9213	0.3837	0.5962	18.307	15.1207	19.4776	1.5432	2.1656	2.4378	--	Retrovirus-related Pol polyprotein from transposon TNT 1-94 [Symbiodinium microadriaticum]	-	-	-	-	-	-	-
Unigene0033911	bisque4	350.854	2.9726	2.7703	3.5121	2.7072	3.3811	4.729	2.8283	3.0649	2.2981	3.9326	3.3413	2.5196	7.8567	6.644	5.1271	4.308	4.1311	4.2925	--	nuclear transcription factor Y subunit A-7 isoform X2 [Asparagus officinalis]	-	-	-	-	-	-	-
Unigene0033919	bisque4	309.904	3.405	2.2589	2.1655	4.4343	4.2681	6.7646	1.8549	2.6403	2.2958	3.1676	2.1565	2.2771	7.7606	7.2576	7.6667	7.5815	6.9995	5.1723	TTL	LOW QUALITY PROTEIN: TITAN-like protein [Asparagus officinalis]	-	-	-	-	-	-	-
Unigene0033932	bisque4	277.531	2.0312	1.6646	0.8927	1.6197	1.0333	2.1429	0.8821	1.9789	0.8024	1.5104	1.6024	1.0733	3.8119	3.9008	1.9655	2.1111	1.7958	2.8304	RPP30	Ribonuclease P protein subunit p30 [Ananas comosus]	Genetic Information Processing	Translation	ko03013//RNA transport;ko03008//Ribosome biogenesis in eukaryotes	K03539	GO:0043231//intracellular membrane-bounded organelle;GO:0043229//intracellular organelle;GO:0043227//membrane-bounded organelle;GO:0005622//intracellular;GO:0005623//cell;GO:0044464//cell part;GO:0044424//intracellular part;GO:0043226//organelle	-	GO:0034641//cellular nitrogen compound metabolic process;GO:0032501//multicellular organismal process;GO:0046483//heterocycle metabolic process;GO:0071704//organic substance metabolic process;GO:0044238//primary metabolic process;GO:0044237//cellular metabolic process;GO:0006139//nucleobase-containing compound metabolic process;GO:0008152//metabolic process;GO:0006725//cellular aromatic compound …
Unigene0033983	bisque4	109.644	3.3477	1.4647	1.1628	0.6675	0.3123	3.3435	0.6432	0.9147	0.0913	4.0189	2.554	1.9049	7.3112	9.0437	2.5536	0.1849	0.1789	0.4462	--	--	-	-	-	-	-	-	-
Unigene0033994	bisque4	35.9346	2.0625	0.9503	2.0429	5.895	6.9444	2.3477	0.7359	0.5861	2.9248	4.5939	1.9637	2.1614	7.0337	3.4229	7.929	0.5265	0.2548	0.6498	--	--	-	-	-	-	-	-	-
Unigene0033998	bisque4	262.702	6.3571	7.7989	6.306	30.0076	35.5354	37.414	25.823	24.0815	21.873	6.344	6.325	7.4653	45.7553	44.5096	43.293	16.8571	19.2299	20.0984	--	protein PAT1 homolog 1-like [Asparagus officinalis]	Genetic Information Processing	Folding, sorting and degradation	ko03018//RNA degradation	K12617	-	-	-
Unigene0034016	bisque4	151.123	4.0591	4.6271	4.6808	5.5451	5.4051	6.0163	3.5	2.2828	2.8182	4.5107	3.65	4.6917	9.5747	6.8669	5.7797	6.2064	5.5888	7.673	--	PREDICTED: NAD-dependent protein deacylase SRT2 [Daucus carota subsp. sativus] [Daucus carota]	-	-	-	-	-	-	-
Unigene0034017	bisque4	217.04	1.3861	1.2343	0.7455	1.0935	0.8397	1.866	0.5021	0.7726	0.499	1.6874	1.2994	1.0253	3.5779	2.5595	1.4054	1.9597	2.2917	1.8946	SRT2	PREDICTED: NAD-dependent protein deacetylase SRT2 isoform X5 [Populus euphratica]	-	-	-	-	-	-	-
Unigene0034053	bisque4	283.647	11.8771	11.6129	7.01	12.6337	15.3922	21.3755	13.2319	15.4737	11.0856	6.6067	7.0074	5.9497	18.9148	22.1187	18.3951	12.6988	15.8424	14.7873	RRP36	ribosomal RNA processing protein 36 homolog isoform X1 [Asparagus officinalis]	-	-	-	-	-	-	-
Unigene0034067	bisque4	348.082	30.7325	24.2792	17.5818	22.5437	33.2916	73.2953	13.643	26.6933	11.1066	21.8903	14.7309	8.5731	55.3433	95.4541	46.791	63.8932	62.388	64.118	CRT3	PREDICTED: calreticulin-3-like [Musa acuminata subsp. malaccensis] [Musa acuminata]	Genetic Information Processing;Cellular Processes	Folding, sorting and degradation;Transport and catabolism	ko04141//Protein processing in endoplasmic reticulum;ko04145//Phagosome	K08057	GO:0043231//intracellular membrane-bounded organelle;GO:0043227//membrane-bounded organelle;GO:0044424//intracellular part;GO:0044464//cell part;GO:0043226//organelle;GO:0005622//intracellular;GO:0043229//intracellular organelle;GO:0005623//cell	GO:0005488//binding;GO:0005515//protein binding	GO:0044260//cellular macromolecule metabolic process;GO:0044267//cellular protein metabolic process;GO:0009987//cellular process;GO:0008152//metabolic process;GO:0071704//organic substance metabolic process;GO:0043170//macromolecule metabolic process;GO:0019538//protein metabolic process;GO:0044237//cellular metabolic process;GO:0044238//primary metabolic process
Unigene0034087	bisque4	67.2171	2.1977	3.7781	1.6268	2.2057	1.2478	5.1454	0.8881	2.3896	0.2385	1.5971	1.6654	1.1405	3.9922	4.6855	1.8475	0.1717	0.2285	0.212	CAR11	protein C2-DOMAIN ABA-RELATED 11 [Asparagus officinalis]	-	-	-	-	GO:0016020//membrane	-	-
Unigene0034103	bisque4	427.166	1.0674	0.9798	0.583	1.9348	0.828	10.6787	1.2853	3.6609	0.6031	0.6745	1.6514	0.6477	12.7632	15.0356	3.0532	8.8449	7.8803	6.8728	--	--	-	-	-	-	-	-	-
Unigene0034104	bisque4	336.577	1.0188	0.9501	0.6926	0.9788	0.6783	3.1237	1.3502	1.1373	0.43	1.7063	0.7853	0.7925	2.8293	3.7527	1.7911	1.3933	1.753	1.4827	--	PREDICTED: pre-mRNA-splicing factor 38 [Eucalyptus grandis]	Genetic Information Processing	Transcription	ko03040//Spliceosome	K12849	-	-	-
Unigene0034154	bisque4	423.771	2.754	2.7584	1.6073	2.4407	1.7741	9.3149	1.3989	2.2283	0.7745	2.2654	2.0443	1.3121	10.5922	11.5038	3.8624	7.7482	6.7809	8.0471	At4g30825	pentatricopeptide repeat-containing protein At4g30825, chloroplastic [Asparagus officinalis]	-	-	-	-	-	-	-
Unigene0034171	bisque4	251.054	0.4971	0.6442	0.2172	0.5224	0.0532	3.1168	2.5941	2.5824	0.1322	0.8195	0.5917	0.1724	6.8663	5.4144	0.7394	1.4277	1.8423	1.7033	--	--	-	-	-	-	-	-	-
Unigene0034197	bisque4	282.959	2.3815	2.3754	1.8402	6.8052	7.5508	11.0165	4.0698	6.1209	3.62	2.8038	2.2188	1.3609	10.6035	8.8329	6.3712	5.7728	4.4223	5.0814	--	--	-	-	-	-	-	-	-
Unigene0034213	bisque4	5.32947	6.8371	12.7435	11.3145	9.473	13.1416	11.3159	8.3346	8.6683	9.9651	11.4383	8.3782	10.8001	11.043	11.3695	12.4296	9.2116	10.9386	9.035	BRG3	probable BOI-related E3 ubiquitin-protein ligase 3 [Asparagus officinalis]	-	-	-	-	-	-	-
Unigene0034225	bisque4	352.935	0.0869	0.5821	0.3039	0.804	1.6002	2.8531	0.5118	0.7643	0.3699	0.9938	0.3311	0.1608	2.5796	3.5945	3.0441	2.4137	2.7589	2.0339	At5g37930	Ubiquitin-protein ligase/ zinc ion binding protein [Zea mays]	Genetic Information Processing	Folding, sorting and degradation	ko04120//Ubiquitin mediated proteolysis	K04506	-	-	-
Unigene0034303	bisque4	133.785	11.4176	12.0778	11.9822	11.9412	8.4655	12.9519	13.039	10.7294	10.6138	10.1968	10.7852	9.8093	14.9006	16.146	11.6031	12.2639	11.4111	11.7262	At4g08330	PREDICTED: nitrate reductase [NAD(P)H]-like isoform X2 [Juglans regia]	-	-	-	-	GO:0043229//intracellular organelle;GO:0009536//plastid;GO:0044464//cell part;GO:0044444//cytoplasmic part;GO:0044424//intracellular part;GO:0043231//intracellular membrane-bounded organelle;GO:0043227//membrane-bounded organelle;GO:0043226//organelle;GO:0005622//intracellular;GO:0005737//cytoplasm;GO:0005623//cell	-	-
Unigene0034307	bisque4	341.731	1.9839	1.6721	1.1841	0.9356	0.9527	9.5528	1.6056	3.5061	0.3602	0.8509	0.645	0.2237	8.5148	13.7234	0.7087	5.5584	4.214	4.4819	AAMT1	anthranilate O-methyltransferase 3-like isoform X1 [Asparagus officinalis]	Metabolism	Lipid metabolism	ko00592//alpha-Linolenic acid metabolism	K08241	-	-	-
Unigene0034311	bisque4	355.315	0.6331	0.2431	0.2459	0.5913	0.1204	4.5039	1.2799	1.2742	0	0.1855	0.2009	0.1301	5.5413	7.1294	0.1932	3.2995	3.1933	1.928	AAMT3	anthranilate O-methyltransferase 3-like isoform X2 [Asparagus officinalis]	Metabolism	Lipid metabolism	ko00592//alpha-Linolenic acid metabolism	K08241	-	-	-
Unigene0034343	bisque4	329.342	0.7839	0.6773	1.4604	1.5435	1.5364	4.1828	0.9053	1.4508	0.746	1.3241	0.8446	0.8393	3.5669	4.2001	2.6058	3.9496	3.7652	2.7687	--	uncharacterized protein A4U43_C02F16080, partial [Asparagus officinalis]	-	-	-	-	-	-	-
Unigene0034350	bisque4	315.587	0.8881	1.2843	1.586	1.6392	1.8344	3.6466	0.3926	1.152	0.5339	2.1727	1.5808	0.9104	3.4565	3.9821	2.8451	2.9754	3.1837	2.5728	--	--	-	-	-	-	-	-	-
Unigene0034381	bisque4	142.68	12.285	11.7929	12.6271	8.0678	8.485	7.9108	8.2718	9.0627	12.3292	15.842	10.637	9.7867	5.092	4.8171	6.7086	10.3732	10.8175	10.4998	--	Protein angel [Anthurium amnicola]	-	-	-	-	-	-	-
Unigene0034406	bisque4	39.9867	6.3871	9.5312	6.5406	13.5048	9.0021	7.0914	10.5656	14.0243	17.0174	6.2397	9.5825	6.0849	19.1418	15.2578	23.2083	6.4848	7.1727	7.1954	--	--	-	-	-	-	-	-	-
Unigene0034440	bisque4	411.986	5.0625	4.7536	3.2197	2.6874	3.8555	18.541	3.0147	5.0273	1.7695	3.6048	3.2586	1.5164	14.6386	21.7971	8.2236	12.0361	12.3864	12.7148	At1g10910	pentatricopeptide repeat-containing protein At1g10910, chloroplastic [Asparagus officinalis]	-	-	-	-	-	-	-
Unigene0034475	bisque4	146.657	8.7955	8.9281	8.7628	7.2432	6.1024	5.2815	9.7714	9.2904	10.5277	7.7559	9.6927	10.9072	6.2178	7.022	5.915	8.0026	6.7947	7.5619	--	DUF2232 domain-containing protein [Cephalotus follicularis]	-	-	-	-	-	-	-
Unigene0034516	bisque4	339.518	0.9878	1.3773	0.8377	1.4964	1.1051	2.4527	0.827	1.6674	0.4681	1.2641	1.1081	0.6963	2.2213	2.9651	1.4861	1.8538	2.0116	1.5067	At5g65560	pentatricopeptide repeat-containing protein At5g65560-like [Asparagus officinalis]	-	-	-	-	-	-	-
Unigene0034571	bisque4	224.245	2.748	3.1846	2.4363	4.4426	5.4625	6.4573	3.7616	4.1812	3.0071	3.4965	2.5032	2.199	5.5149	5.5325	4.3415	3.8701	4.6146	4.4954	PARN	poly(A)-specific ribonuclease PARN isoform X1 [Asparagus officinalis]	Genetic Information Processing	Folding, sorting and degradation	ko03018//RNA degradation	K01148	-	-	-
Unigene0034575	bisque4	404.894	57.5252	60.4463	56.9926	55.1869	52.7704	33.5692	62.5913	56.485	63.2482	61.899	58.5425	70.8857	28.9001	33.0399	32.4926	39.0636	45.0739	43.0622	At1g29970	LOW QUALITY PROTEIN: 60S ribosomal protein L18a-like protein [Asparagus officinalis]	-	-	-	-	-	-	-
Unigene0034578	bisque4	296.263	0.3453	1.074	1.1468	1.2192	1.1233	4.0535	1.7002	3.6059	0.2938	0.5465	1.0521	1.341	8.1255	6.5085	2.0861	2.1156	2.0475	1.5666	--	--	-	-	-	-	-	-	-
Unigene0034585	bisque4	318.647	3.7656	4.8593	3.8118	3.0454	5.3656	8.3931	2.2959	2.692	1.9772	4.631	2.4961	2.4902	8.4123	8.3699	7.6572	5.1334	6.4034	6.8254	grpE	PREDICTED: protein GrpE-like [Phoenix dactylifera]	-	-	-	-	-	-	-
Unigene0034615	bisque4	290.767	0.4665	0.2303	0.6989	0.9523	0.7986	2.9157	0.1427	0.6391	0.0709	0.1758	0.1903	0.3081	2.7953	4.3843	1.8909	3.7637	3.5191	1.9525	--	--	-	-	-	-	-	-	-
Unigene0034622	bisque4	386.248	45.5018	53.169	49.7129	135.033	119.318	143.438	90.3837	87.189	80.6778	44.0275	49.2887	43.6396	227.533	204.851	160.641	125.997	118.805	134.942	Os01g0103600	LOW QUALITY PROTEIN: probable 3-beta-hydroxysteroid-Delta(8),Delta(7)-isomerase [Asparagus officinalis]	Metabolism	Lipid metabolism	ko00100//Steroid biosynthesis	K01824	GO:0043229//intracellular organelle;GO:0043227//membrane-bounded organelle;GO:0043231//intracellular membrane-bounded organelle;GO:0043226//organelle;GO:0016020//membrane;GO:0005622//intracellular;GO:0044424//intracellular part;GO:0044464//cell part;GO:0005623//cell	GO:0016860//intramolecular oxidoreductase activity;GO:0003824//catalytic activity;GO:0016853//isomerase activity;GO:0016863//intramolecular oxidoreductase activity, transposing C=C bonds	GO:0008610//lipid biosynthetic process;GO:1901617//organic hydroxy compound biosynthetic process;GO:0008152//metabolic process;GO:0044283//small molecule biosynthetic process;GO:0008202//steroid metabolic process;GO:0050789//regulation of biological process;GO:1901615//organic hydroxy compound metabolic process;GO:1901362//organic cyclic compound biosynthetic process;GO:0044281//small molecule me…
Unigene0034659	bisque4	20.2079	55.4547	60.4619	59.394	40.3784	77.4418	85.7397	48.905	43.5254	42.3044	57.5006	59.9422	55.3148	62.4621	66.2445	63.2959	40.6032	39.6641	41.2144	Hspbp1	PREDICTED: hsp70-binding protein 1 isoform X1 [Elaeis guineensis]	Genetic Information Processing	Folding, sorting and degradation	ko04141//Protein processing in endoplasmic reticulum	K09562	-	-	-
Unigene0034667	bisque4	148.903	1.8404	1.337	1.0784	0.7911	0.7161	2.9013	0.5596	1.6491	0.3559	1.0297	1.2345	1.5857	3.9155	3.477	1.876	0.8008	0.1938	0.2965	--	--	-	-	-	-	-	-	-
Unigene0034676	bisque4	450.89	1.7885	1.2508	1.8459	2.291	1.4581	3.7081	1.3491	2.1599	1.395	1.2131	1.1352	1.1025	4.8271	4.5886	3.2118	2.8209	3.0299	3.3003	--	cell wall protein RBR3 isoform X1 [Ananas comosus]	-	-	-	-	-	-	-
Unigene0034687	bisque4	64.971	7.8444	7.5068	5.8196	5.9118	4.9772	5.3555	5.9627	8.1339	5.614	6.4401	6.3863	5.992	4.9184	4.8373	3.7909	5.9857	6.1993	5.7411	dadD	PREDICTED: 5-methylthioadenosine/S-adenosylhomocysteine deaminase-like [Phoenix dactylifera]	-	-	-	-	-	-	-
Unigene0034735	bisque4	206.97	5.3767	5.547	4.1742	6.7199	6.3164	7.92	6.5816	8.2435	5.1559	4.6142	3.7169	4.3767	10.402	9.0394	6.8718	5.2566	5.975	5.5144	At2g30780	pentatricopeptide repeat-containing protein At2g30780, partial [Asparagus officinalis]	-	-	-	-	-	-	-
Unigene0034770	bisque4	351.142	3.2999	5.9395	3.1931	4.1447	5.9524	13.6251	4.1209	3.4326	2.0056	3.2986	3.4224	1.7618	9.6261	12.3295	7.8571	7.2206	5.5687	6.0709	otud6b	OTU domain-containing protein 6B-like [Asparagus officinalis]	-	-	-	-	-	-	-
Unigene0034781	bisque4	415.336	9.4523	11.9754	6.7918	7.6795	7.9014	23.1191	9.2687	13.1479	5.0267	5.7729	7.4292	5.9246	28.3305	26.5936	9.5232	15.8502	16.4568	16.369	PEX19-2	LOW QUALITY PROTEIN: peroxisome biogenesis protein 19-1-like [Asparagus officinalis]	Cellular Processes	Transport and catabolism	ko04146//Peroxisome	K13337	-	-	-
Unigene0034806	bisque4	256.49	1.8199	0.937	1.8315	1.159	1.0701	3.6096	0.4722	1.4691	0.5279	2.2305	1.4527	1.2919	3.5358	4.1514	1.9182	3.326	2.1119	2.9711	--	--	-	-	-	-	-	-	-
Unigene0034835	bisque4	177.516	38.2946	39.2768	35.7462	36.4255	40.3619	31.606	42.7649	39.3227	51.9441	43.6434	37.0529	36.3957	25.1499	25.6473	26.676	34.1641	36.6865	35.4949	MEG5	nuclear speckle RNA-binding protein A-like [Asparagus officinalis]	-	-	-	-	-	-	-
Unigene0034850	bisque4	350.929	1.1663	1.2629	1.264	1.3596	1.0517	3.0868	1.2484	1.8062	0.7774	1.0938	0.6071	1.0785	4.7413	4.3553	2.6334	4.2726	3.3858	3.3218	--	PREDICTED: monodehydroascorbate reductase 4, peroxisomal-like [Pyrus x bretschneideri]	Metabolism	Carbohydrate metabolism	ko00053//Ascorbate and aldarate metabolism	K08232	-	-	-
Unigene0034854	bisque4	274.738	2.0192	2.3089	1.6263	2.7625	1.8471	3.5068	2.8605	2.7844	1.4317	2.2279	2.0921	1.5742	3.5443	4.2945	2.555	2.8236	2.6594	2.8066	--	Glucose-1-phosphate adenylyltransferase [Anthurium amnicola]	-	-	-	-	-	-	-
Unigene0034892	bisque4	365.857	1.6123	1.8795	1.3349	2.4968	2.1066	8.3313	0.7844	1.9975	1.0749	2.2519	1.8803	0.8845	8.3425	12.1468	6.4399	8.3966	8.0406	9.1288	EMB976	pentatricopeptide repeat-containing protein At5g27270 isoform X1 [Asparagus officinalis]	-	-	-	-	-	-	-
Unigene0034921	bisque4	284.383	6.736	7.8888	3.4014	6.1661	7.432	16.9327	13.1384	7.4968	6.0499	3.9484	4.1331	4.9829	17.4588	20.8946	7.81	10.7472	13.7297	10.0451	--	--	-	-	-	-	-	-	-
Unigene0034935	bisque4	84.1204	0.5706	1.2017	0.6858	1.6191	1.5876	2.2836	1.6797	0.8741	0.3035	1.4425	1.9016	1.3521	2.5543	2.0928	1.4038	2.3558	1.9165	2.1574	VAS	lipid transfer-like protein VAS [Asparagus officinalis]	-	-	-	-	-	-	-
Unigene0034942	bisque4	146.845	85.2392	109.543	144.385	224.47	199.938	241.988	155.705	123.403	136.846	163.226	191.889	195.004	286.735	262.708	290.127	129.583	171.371	158.209	CAP10A	PREDICTED: chlorophyll a-b binding protein CP24 10A, chloroplastic-like [Elaeis guineensis]	Metabolism	Energy metabolism	ko00196//Photosynthesis - antenna proteins	K08917	GO:0032991//macromolecular complex;GO:0043234//protein complex;GO:0034357//photosynthetic membrane;GO:0009579//thylakoid;GO:0044436//thylakoid part;GO:0044424//intracellular part;GO:0005622//intracellular;GO:0016020//membrane;GO:0031224//intrinsic component of membrane;GO:0044425//membrane part;GO:0098796//membrane protein complex;GO:0005623//cell;GO:0044464//cell part;GO:0009521//photosystem	GO:0005488//binding;GO:0097159//organic cyclic compound binding;GO:1901363//heterocyclic compound binding;GO:0043167//ion binding;GO:0043169//cation binding;GO:0046906//tetrapyrrole binding	GO:0009987//cellular process;GO:0006091//generation of precursor metabolites and energy;GO:0044267//cellular protein metabolic process;GO:0044237//cellular metabolic process;GO:0036211//protein modification process;GO:0044238//primary metabolic process;GO:0008152//metabolic process;GO:0043412//macromolecule modification;GO:0044260//cellular macromolecule metabolic process;GO:0071704//organic subs…
Unigene0034950	bisque4	309.798	18.6238	17.2021	19.4363	14.0447	15.122	10.5803	15.6251	18.4881	18.1041	16.5312	15.9718	20.2725	7.0192	8.0234	9.1504	10.0809	9.9721	8.6589	SLY1	PREDICTED: SEC1 family transport protein SLY1-like [Phoenix dactylifera]	-	-	-	-	-	-	-
Unigene0034953	bisque4	129.995	3.9897	5.1703	3.3913	49.9647	204.004	251.023	42.6165	38.9605	47.1712	3.4117	4.2409	5.7863	136.07	112.561	127.992	24.6159	28.3301	25.3372	HSP70	PREDICTED: heat shock 70 kDa protein-like [Elaeis guineensis]	Cellular Processes;Genetic Information Processing	Folding, sorting and degradation;Transcription;Transport and catabolism	ko04141//Protein processing in endoplasmic reticulum;ko03040//Spliceosome;ko04144//Endocytosis	K03283	-	GO:0097159//organic cyclic compound binding;GO:1901363//heterocyclic compound binding;GO:0036094//small molecule binding;GO:0032549//ribonucleoside binding;GO:0097367//carbohydrate derivative binding;GO:0001882//nucleoside binding;GO:0032550//purine ribonucleoside binding;GO:0005488//binding;GO:0001883//purine nucleoside binding	-
Unigene0035054	bisque4	212.412	1.9709	1.1414	0.5489	0.6555	0.686	3.6288	0.5332	2.054	0.2534	1.4473	1.0311	0.5808	4.6534	3.1388	1.0706	1.4928	1.0033	0.7574	--	--	-	-	-	-	-	-	-
Unigene0035060	bisque4	354.904	0.9526	1.0287	0.4579	1.6817	0.4689	10.6991	3.5431	4.9737	0.4559	0.2931	0.6349	0	10.9639	16.2396	1.2643	6.4972	5.7144	5.5145	SIGD	RNA polymerase sigma factor sigD, chloroplastic-like [Asparagus officinalis]	-	-	-	-	-	GO:0001071//nucleic acid binding transcription factor activity;GO:0000996//core DNA-dependent RNA polymerase binding promoter specificity activity;GO:0000988//transcription factor activity, protein binding;GO:0000990//transcription factor activity, core RNA polymerase binding	GO:0071704//organic substance metabolic process;GO:0044260//cellular macromolecule metabolic process;GO:0006139//nucleobase-containing compound metabolic process;GO:0044237//cellular metabolic process;GO:0018130//heterocycle biosynthetic process;GO:0009059//macromolecule biosynthetic process;GO:0019222//regulation of metabolic process;GO:0060255//regulation of macromolecule metabolic process;GO:0…
Unigene0035110	bisque4	366.754	32.3529	29.742	24.1107	34.6171	55.884	77.2838	16.7431	21.9736	16.3642	26.5106	25.6561	16.0446	64.6483	79.3969	62.9642	47.6841	45.4564	46.151	ERDJ3B	PREDICTED: dnaJ protein ERDJ3B [Musa acuminata subsp. malaccensis] [Musa acuminata]	Genetic Information Processing	Folding, sorting and degradation	ko04141//Protein processing in endoplasmic reticulum	K09517	-	GO:0005488//binding;GO:0005515//protein binding	-
Unigene0035124	bisque4	313.974	0.6919	0.9465	0.6551	1.842	1.0859	3.4458	1.0492	1.3517	1.5332	0.8618	0.6588	0.5865	3.7755	3.6911	1.4778	1.4351	1.015	2.1254	--	Late embryogenesis abundant protein, LEA-14, partial [Cynara cardunculus var. scolymus] [Cynara cardunculus]	-	-	-	-	-	-	-
Unigene0035131	bisque4	252.385	5.4521	5.8583	3.467	3.1213	2.4925	12.0952	5.6057	6.705	1.7251	3.5909	3.5351	2.0057	9.1967	13.7602	2.7546	8.6987	7.2419	7.1663	--	altered inheritance of mitochondria protein 21-like isoform X1 [Asparagus officinalis]	-	-	-	-	-	-	-
Unigene0035194	bisque4	279.001	3.5434	5.1021	4.4106	19.1363	11.949	14.8961	8.1601	14.302	11.9913	6.0421	6.0317	5.56	39.2181	38.4724	39.707	12.4374	11.4402	14.817	--	--	-	-	-	-	-	-	-
Unigene0035195	bisque4	261.92	8.5268	16.0418	10.9624	41.2376	31.0567	34.1141	24.8081	27.3982	20.344	12.1863	11.0336	10.0154	75.9202	73.9664	93.991	24.1096	29.6779	31.9568	--	--	-	-	-	-	-	-	-
Unigene0035196	bisque4	212.884	4.388	4.8335	5.1772	21.4875	15.2129	14.7505	18.3176	12.157	15.9847	6.9446	4.7001	6.5934	35.1293	32.2834	40.2659	13.1269	16.6681	19.389	--	--	-	-	-	-	-	-	-
Unigene0035199	bisque4	297.87	28.136	27.3724	27.4813	19.8398	20.3776	17.1055	23.7279	23.4398	25.3912	20.7801	25.6846	23.5883	12.5961	14.4634	17.1071	20.6987	19.2425	19.4372	ORMDL2	ORM1-like protein 2 [Asparagus officinalis]	-	-	-	-	-	-	-
Unigene0035204	bisque4	145.987	53.6726	65.6319	59.4652	68.1667	72.2402	47.9366	55.2402	60.272	69.03	75.1423	61.873	60.2424	46.2954	37.001	45.501	49.5622	45.2894	49.1685	LYSA1	diaminopimelate decarboxylase 1, chloroplastic-like [Asparagus officinalis]	Metabolism	Amino acid metabolism;Global and Overview	ko01230//Biosynthesis of amino acids;ko00300//Lysine biosynthesis	K01586	-	-	-
Unigene0035249	bisque4	20.6065	5.4986	6.4173	2.9508	1.4597	2.7251	3.3972	6.7116	3.1866	2.8728	3.3079	3.6739	4.7276	2.0726	3.1734	0.7947	4.0632	3.2175	3.0088	--	--	-	-	-	-	-	-	-
Unigene0035250	bisque4	51.6963	40.869	48.6037	38.1304	29.459	26.6565	28.2032	37.7772	38.9745	36.7966	34.806	42.1501	34.1814	33.3992	31.1806	23.3234	41.045	38.1226	43.2654	GID8	glucose-induced degradation protein 8 homolog isoform X1 [Asparagus officinalis]	-	-	-	-	-	-	-
Unigene0035286	bisque4	273.412	5.5583	4.3854	5.3797	10.4073	13.3305	14.0692	4.1548	6.8284	4.275	4.5841	4.3518	4.3963	24.1567	22.7895	28.6555	6.0905	6.0008	5.2752	DREB2C	dehydration-responsive element-binding protein 2B-like [Asparagus officinalis]	-	-	-	-	-	-	-
Unigene0035296	bisque4	293.644	8.7039	8.6919	2.9757	7.1449	6.0483	27.8928	10.4399	16.9127	3.4852	3.6013	3.2173	2.4145	23.1792	27.9725	4.1476	14.4343	16.2466	14.3724	Os02g0576700	NAP1-related protein 2-like isoform X2 [Asparagus officinalis]	-	-	-	-	-	-	-
Unigene0035323	bisque4	310.617	8.5002	9.4054	8.5611	10.3174	13.2298	15.9471	9.889	9.8084	8.5452	10.3112	7.8659	6.767	16.3699	18.8631	17.964	16.6006	17.5192	15.4451	rpf1	ribosome production factor 1 [Asparagus officinalis]	-	-	-	-	-	-	GO:0010154//fruit development;GO:0006886//intracellular protein transport;GO:0043170//macromolecule metabolic process;GO:0051716//cellular response to stimulus;GO:0003006//developmental process involved in reproduction;GO:0065007//biological regulation;GO:0050789//regulation of biological process;GO:0009409//response to cold;GO:0048827//phyllome development;GO:0071322//cellular response to carboh…
Unigene0035327	bisque4	136.855	9.7295	9.1955	8.9471	8.4354	7.3029	8.4104	9.088	8.0083	9.1816	9.6796	9.6504	7.4752	6.1513	5.3455	6.9351	8.2445	8.3367	9.0808	AP3M	AP-3 complex subunit mu [Asparagus officinalis]	-	-	-	-	GO:0030119//AP-type membrane coat adaptor complex;GO:0044444//cytoplasmic part;GO:0044464//cell part;GO:0043234//protein complex;GO:0030117//membrane coat;GO:0044424//intracellular part;GO:0044425//membrane part;GO:0032991//macromolecular complex;GO:0005622//intracellular;GO:0048475//coated membrane;GO:0098796//membrane protein complex;GO:0016020//membrane;GO:0005623//cell;GO:0005737//cytoplasm	-	GO:0030243//cellulose metabolic process;GO:0044260//cellular macromolecule metabolic process;GO:0009605//response to external stimulus;GO:0005976//polysaccharide metabolic process;GO:0071704//organic substance metabolic process;GO:0051649//establishment of localization in cell;GO:0044238//primary metabolic process;GO:0050896//response to stimulus;GO:0044264//cellular polysaccharide metabolic proc…
Unigene0035391	bisque4	337.176	56.6982	71.1706	71.6653	186.124	139.246	159.752	108.714	110.014	119.764	89.697	88.0658	78.9241	337.642	307.059	289.651	175.433	166.745	185.295	STE1	delta(7)-sterol-C5(6)-desaturase-like isoform X1 [Asparagus officinalis]	Metabolism	Lipid metabolism	ko00100//Steroid biosynthesis	K00227	GO:0031224//intrinsic component of membrane;GO:0044425//membrane part;GO:0016020//membrane	GO:0003824//catalytic activity	GO:0006629//lipid metabolic process;GO:0006631//fatty acid metabolic process;GO:0006082//organic acid metabolic process;GO:0043436//oxoacid metabolic process;GO:0044710//single-organism metabolic process;GO:0044255//cellular lipid metabolic process;GO:0008152//metabolic process;GO:0044281//small molecule metabolic process;GO:0044699//single-organism process;GO:0044237//cellular metabolic process;…
Unigene0035433	bisque4	349.455	32.2146	29.7959	25.0119	30.6917	34.5345	50.9647	30.2669	32.728	26.4244	24.0782	27.0926	25.1987	53.2236	50.3209	40.0557	30.5116	27.6297	29.1139	ZNF622	cytoplasmic 60S subunit biogenesis factor REI1 homolog 1 [Asparagus officinalis]	-	-	-	-	-	-	-
Unigene0035491	bisque4	181.138	10.42	13.0258	11.269	45.9764	60.6202	64.3585	46.0777	31.6974	38.6346	30.0185	14.7153	11.3037	65.6916	63.1164	74.785	18.9469	25.4562	24.7317	PIP2-7	PREDICTED: probable aquaporin PIP2-8 [Citrus sinensis]	-	-	-	-	GO:0016020//membrane;GO:0031224//intrinsic component of membrane;GO:0044425//membrane part	-	GO:0051234//establishment of localization;GO:0051179//localization
Unigene0035497	bisque4	123.528	34.2158	28.8217	31.9684	33.2498	33.1254	20.9085	26.4215	31.4682	30.4565	34.1308	28.9317	26.2523	21.2538	22.0913	24.1234	23.5521	23.5488	21.3672	--	--	-	-	-	-	-	-	-
Unigene0035509	bisque4	215.249	1.2078	1.3399	1.4394	1.6961	1.3511	2.0066	0.5142	1.4771	0.9489	2.148	1.4636	0.8503	3.0611	2.8676	2.1608	1.8788	2.4287	1.8031	ESK1	PREDICTED: protein trichome birefringence-like 40 [Elaeis guineensis]	-	-	-	-	-	-	-
Unigene0035561	bisque4	87.0461	21.9477	25.7799	20.6794	28.136	26.8998	28.0477	18.9603	23.1262	18.2735	28.9838	17.8115	20.6273	31.2952	29.8719	28.3287	21.4653	22.549	22.0645	PBS1	probable serine/threonine-protein kinase PBL21 [Asparagus officinalis]	-	-	-	-	-	-	-
Unigene0035572	bisque4	216.505	1.72	1.7337	1.0022	1.1246	0.818	2.4474	1.5342	1.1201	1.5245	0.4201	0.5459	0.3534	4.2038	3.4833	1.2245	3.3846	1.9477	2.4385	--	36I5.7 [Oryza sativa Japonica Group]	-	-	-	-	-	-	-
Unigene0035583	bisque4	299.626	88.7107	89.0257	80.5333	65.461	68.7309	54.2466	72.9788	64.8794	82.6106	75.3233	74.032	73.3044	39.9632	46.3965	48.2566	53.2447	60.4282	59.5973	RHN1	ras-related protein Rab5 [Asparagus officinalis]	Cellular Processes	Transport and catabolism	ko04144//Endocytosis;ko04145//Phagosome	K07889	GO:0005623//cell;GO:0044464//cell part	GO:0001883//purine nucleoside binding;GO:0005488//binding;GO:1901363//heterocyclic compound binding;GO:0036094//small molecule binding;GO:0097367//carbohydrate derivative binding;GO:0097159//organic cyclic compound binding;GO:0032549//ribonucleoside binding;GO:0032550//purine ribonucleoside binding;GO:0001882//nucleoside binding	GO:0044700//single organism signaling;GO:0051179//localization;GO:0009987//cellular process;GO:0033036//macromolecule localization;GO:0051716//cellular response to stimulus;GO:0050789//regulation of biological process;GO:0007165//signal transduction;GO:0007154//cell communication;GO:0050794//regulation of cellular process;GO:0044763//single-organism cellular process;GO:0008104//protein localizati…
Unigene0035586	bisque4	370.96	1.0595	1.026	0.5393	1.1451	0.9966	3.951	2.0437	2.1338	0.9535	0.6858	0.9976	0.4844	4.0737	4.5235	1.3001	2.8198	2.427	2.3989	PIGX	phosphatidylinositol-glycan biosynthesis class X protein [Asparagus officinalis]	Metabolism	Glycan biosynthesis and metabolism	ko00563//Glycosylphosphatidylinositol(GPI)-anchor biosynthesis	K07541	-	-	-
Unigene0035633	bisque4	194.279	127.89	138.241	99.6497	102.871	101.041	150.112	77.309	98.5976	70.8503	89.7796	137.187	106.485	198.53	174.594	114.683	136.317	149.345	145.026	dnaJ1	chaperone protein dnaJ A6, chloroplastic-like isoform X1 [Asparagus officinalis]	-	-	-	-	-	GO:0005488//binding;GO:0005515//protein binding	-
Unigene0035659	bisque4	438.815	1.5241	1.2268	1.1334	1.0743	0.9238	3.5155	0.4154	0.8877	0.3927	1.1153	0.685	0.779	3.8837	3.7874	2.8854	2.0933	1.9909	2.2189	dnajb14	PREDICTED: J protein JJJ2-like [Musa acuminata subsp. malaccensis] [Musa acuminata]	-	-	-	-	-	-	-
Unigene0035682	bisque4	160.468	40.7199	43.0089	43.837	32.53	42.514	31.85	41.4693	45.4219	43.4096	40.7071	39.8456	37.413	29.6199	31.1601	34.2565	31.9507	33.8009	33.6372	AAMP	angio-associated migratory cell protein [Asparagus officinalis]	-	-	-	-	-	-	-
Unigene0035741	bisque4	248.386	2.3532	1.6795	1.3413	6.0207	11.4734	14.8491	0.3285	0.7632	1.0882	1.1694	0.9741	2.0813	17.2716	13.099	17.2319	0.8815	0.8531	1.2571	--	--	-	-	-	-	-	-	-
Unigene0035752	bisque4	145.773	2.9982	1.6102	1.4164	1.9074	1.3873	2.6807	1.7347	1.2952	0.3447	1.7099	1.3116	0.5994	3.1503	5.1151	2.0026	2.0944	1.6516	1.1488	--	HVA22-like protein a isoform X2 [Asparagus officinalis]	-	-	-	-	-	-	-
Unigene0035768	bisque4	196.938	8.3319	7.5747	5.2829	3.7997	4.2421	12.0296	5.9455	6.9053	3.2435	7.7566	3.8368	2.6184	14.4859	9.5381	8.2247	10.4262	9.4852	9.8824	--	--	-	-	-	-	-	-	-
Unigene0035769	bisque4	353.978	5.0145	3.5917	3.8768	4.9721	3.1552	12.1432	1.4451	3.6764	4.171	5.3698	3.8562	3.9828	14.799	11.5268	8.2973	8.9852	7.5246	6.1978	--	--	-	-	-	-	-	-	-
Unigene0035780	bisque4	127.736	119.419	148.919	163.413	172.754	137.122	111.055	141.608	154.158	153.531	164.304	196.493	192.748	110.581	96.0722	96.255	156.577	148.086	156.781	RPI3	PREDICTED: probable ribose-5-phosphate isomerase 3, chloroplastic [Elaeis guineensis]	Metabolism	Energy metabolism;Carbohydrate metabolism;Global and Overview	ko01200//Carbon metabolism;ko01230//Biosynthesis of amino acids;ko00710//Carbon fixation in photosynthetic organisms;ko00030//Pentose phosphate pathway	K01807	-	GO:0003824//catalytic activity	GO:0019637//organophosphate metabolic process;GO:0044699//single-organism process;GO:0044710//single-organism metabolic process;GO:0006793//phosphorus metabolic process;GO:0019682//glyceraldehyde-3-phosphate metabolic process;GO:0071704//organic substance metabolic process;GO:1901135//carbohydrate derivative metabolic process;GO:0044763//single-organism cellular process;GO:0006796//phosphate-cont…
Unigene0035791	bisque4	441.372	4.4494	4.2059	3.637	6.2708	6.2062	9.8317	5.3229	7.056	4.5097	4.6025	3.713	3.001	14.6206	16.8476	13.2005	10.2476	9.9905	9.3509	YAE1D1	yae1 domain-containing protein 1-like [Asparagus officinalis]	-	-	-	-	-	-	-
Unigene0035804	bisque4	404.086	25.6775	27.347	24.3333	18.9241	31.0588	107.224	8.4672	18.9935	9.2831	23.7307	20.238	13.82	81.5686	102.17	68.1715	67.1398	63.2719	67.1708	PRR95	two-component response regulator-like PRR95 [Asparagus officinalis]	Organismal Systems	Environmental adaptation	ko04712//Circadian rhythm - plant	K12130	-	-	-
Unigene0035817	bisque4	160.497	9.5616	11.9802	11.5505	14.456	21.5768	19.0453	8.8949	7.8415	10.7021	6.9984	7.7453	10.1374	20.9991	18.8271	24.859	8.2188	9.7399	9.8653	TIC20-I	protein TIC 20-I, chloroplastic-like [Asparagus officinalis]	-	-	-	-	-	-	-
Unigene0035818	bisque4	281.993	2.6238	3.2937	1.8228	2.1303	1.7469	3.6616	2.8805	2.5808	1.6696	1.4591	1.7936	1.97	5.0247	4.5061	3.4691	3.8213	3.8022	3.7305	PFK4	ATP-dependent 6-phosphofructokinase 6-like [Asparagus officinalis]	Genetic Information Processing;Metabolism	Folding, sorting and degradation;Global and Overview;Carbohydrate metabolism	ko01200//Carbon metabolism;ko01230//Biosynthesis of amino acids;ko03018//RNA degradation;ko00010//Glycolysis / Gluconeogenesis;ko00051//Fructose and mannose metabolism;ko00030//Pentose phosphate pathway;ko00052//Galactose metabolism	K00850	-	-	-
Unigene0035820	bisque4	269.013	3.2844	3.061	2.3054	3.1741	2.6566	8.2518	3.8754	5.4563	2.3105	3.5017	2.2899	1.4826	7.1174	7.1278	3.9532	3.565	3.7617	3.5442	rpa43	PREDICTED: probable DNA-directed RNA polymerase I subunit RPA43 isoform X1 [Phoenix dactylifera]	-	-	-	-	-	-	-
Unigene0035827	bisque4	235.105	2.0394	2.5548	3.5647	26.6596	27.1469	33.8424	18.3365	16.9504	21.0944	3.8103	3.2524	3.4887	33.9578	32.3655	36.4483	17.9611	21.6815	18.7937	--	--	-	-	-	-	-	-	-
Unigene0035830	bisque4	358.932	1.7014	1.5212	0.7953	0.8149	0.8637	5.9958	0.6988	1.8551	0.526	1.3046	0.4709	0.3659	4.9184	6.3496	1.6117	2.0453	1.8512	1.8511	--	--	-	-	-	-	-	-	-
Unigene0035881	bisque4	377.472	17.5553	15.8861	17.9843	17.5575	19.7686	28.6616	19.5075	19.1115	18.075	18.0608	16.5078	16.9524	31.7184	32.2461	26.7543	30.3712	28.4379	26.189	SAT2	probable serine acetyltransferase 2 isoform X1 [Asparagus officinalis]	Metabolism	Global and Overview;Energy metabolism;Amino acid metabolism	ko01200//Carbon metabolism;ko01230//Biosynthesis of amino acids;ko00270//Cysteine and methionine metabolism;ko00920//Sulfur metabolism	K00640	-	-	-
Unigene0035904	bisque4	387.728	0.1622	1.541	1.1904	2.0447	1.277	3.8069	1.5968	1.7624	1.2072	0.8554	0.741	0.3898	5.3087	4.4115	2.3154	2.2663	1.8027	2.4215	--	--	-	-	-	-	-	-	-
Unigene0035935	bisque4	383.226	7.303	7.6125	6.2023	8.5017	9.8259	11.6902	6.7804	8.5601	7.1258	7.6076	8.0567	6.1069	14.8622	14.6516	12.4395	11.7025	12.4732	13.535	TGD2	protein TRIGALACTOSYLDIACYLGLYCEROL 2, chloroplastic [Asparagus officinalis]	-	-	-	-	GO:0043231//intracellular membrane-bounded organelle;GO:0043227//membrane-bounded organelle;GO:0031090//organelle membrane;GO:0009526//plastid envelope;GO:0031224//intrinsic component of membrane;GO:0044444//cytoplasmic part;GO:0031967//organelle envelope;GO:0031975//envelope;GO:0005623//cell;GO:0019866//organelle inner membrane;GO:0044424//intracellular part;GO:0044464//cell part;GO:0042170//pla…	GO:0005488//binding;GO:0008289//lipid binding	GO:0009987//cellular process;GO:0043933//macromolecular complex subunit organization;GO:0016043//cellular component organization;GO:0051179//localization;GO:0070271//protein complex biogenesis;GO:0034622//cellular macromolecular complex assembly;GO:0071702//organic substance transport;GO:0022607//cellular component assembly;GO:0071840//cellular component organization or biogenesis;GO:0051234//est…
Unigene0035937	bisque4	18.4687	2.9802	1.4713	1.8139	1.5211	1.2756	0.9087	2.2785	1.3043	1.0754	1.4973	1.6214	1.5255	0.8167	0.6624	1.1204	2.0378	1.4791	2.9676	--	rab3 GTPase-activating protein non-catalytic subunit [Asparagus officinalis]	-	-	-	-	-	-	-
Unigene0035985	bisque4	345.36	1.4423	1.8146	1.7805	1.8869	2.3381	4.2903	1.4183	1.508	1.1409	0.6658	0.3433	0.4334	7.7284	6.3394	2.6074	1.7604	1.8791	1.7807	ND6	NADH dehydrogenase subunit 6 (mitochondrion) [Cocos nucifera]	Metabolism	Energy metabolism	ko00190//Oxidative phosphorylation	K03884	GO:0043227//membrane-bounded organelle;GO:0044425//membrane part;GO:0043226//organelle;GO:0016020//membrane;GO:0044455//mitochondrial membrane part;GO:0044429//mitochondrial part;GO:0005739//mitochondrion;GO:0044422//organelle part;GO:0044424//intracellular part;GO:0044464//cell part;GO:0005737//cytoplasm;GO:0043229//intracellular organelle;GO:0031967//organelle envelope;GO:0031966//mitochondrial…	GO:0016655//oxidoreductase activity, acting on NAD(P)H, quinone or similar compound as acceptor;GO:0016491//oxidoreductase activity;GO:0003954//NADH dehydrogenase activity;GO:0003824//catalytic activity;GO:0016651//oxidoreductase activity, acting on NAD(P)H;GO:0050136//NADH dehydrogenase (quinone) activity	GO:0090304//nucleic acid metabolic process;GO:0008152//metabolic process;GO:1901360//organic cyclic compound metabolic process;GO:0046483//heterocycle metabolic process;GO:0043170//macromolecule metabolic process;GO:0044699//single-organism process;GO:0016070//RNA metabolic process;GO:0044237//cellular metabolic process;GO:0006807//nitrogen compound metabolic process;GO:0071704//organic substance…
Unigene0035991	bisque4	249.224	1.7092	2.86	2.2328	9.6343	8.9325	10.1373	9.1279	6.3264	8.2281	1.7084	0.9764	2.0129	15.9218	13.6763	14.7554	9.2314	10.2677	9.5055	AtMg00530	BnaC01g27150D [Brassica napus]	-	-	-	-	-	-	-
Unigene0036000	bisque4	273.449	1.3663	1.1804	1.572	0.6979	1.1548	10.4463	0.2221	0.3317	0.0736	1.8247	1.5808	1.0555	7.4847	9.2106	3.7202	1.5397	1.9709	1.3894	--	--	-	-	-	-	-	-	-
Unigene0036031	bisque4	154.397	36.9497	40.8409	45.2878	53.5615	58.403	54.6785	44.0136	44.3992	60.6034	38.4079	34.269	41.5937	64.7306	65.8245	78.5629	56.5095	58.0158	51.8845	yuiD	PREDICTED: uncharacterized membrane protein YuiD-like isoform X2 [Glycine max]	-	-	-	-	-	-	-
Unigene0036052	bisque4	324.624	0.9312	0.3811	0.8567	0.9476	0.7132	2.4582	1.1017	1.9323	0.2085	0.948	0.9799	0.8157	7.8224	6.7542	6.2358	2.9089	2.4974	3.4743	--	--	-	-	-	-	-	-	-
Unigene0036083	bisque4	322.898	3.1955	2.8996	1.5632	4.9502	5.8837	22.2619	8.5831	9.6582	3.0139	1.9084	1.9326	1.6725	30.5543	26.1411	7.34	3.944	4.9901	4.9197	--	--	-	-	-	-	-	-	-
Unigene0036141	bisque4	435.045	2.433	2.4401	1.1004	2.9178	2.5779	5.2473	2.1854	3.8072	2.5877	1.9297	1.9763	1.1327	6.545	6.6861	5.0303	3.3063	3.6255	3.57	MSTO1	protein misato homolog 1 isoform X1 [Asparagus officinalis]	-	-	-	-	-	-	-
Unigene0036144	bisque4	132.754	2.1546	2.7815	2.3159	5.0174	4.8124	4.5193	3.7907	4.9876	5.189	2.5912	2.8767	3.0457	6.3597	5.3725	6.4606	4.1962	3.4646	3.7217	RBL14	rhomboid protein Yucsm_RBL14, partial [Yucca filamentosa]	-	-	-	-	-	-	-
Unigene0036145	bisque4	371.484	5.3822	5.6187	4.5242	6.9126	5.8871	9.3135	4.7808	7.0893	3.3591	4.9294	3.9679	2.9377	11.5293	10.1022	6.2437	6.2078	6.7352	7.083	ESD4	ubiquitin-like-specific protease ESD4 isoform X2 [Asparagus officinalis]	-	-	-	-	-	-	-
Unigene0036205	bisque4	318.958	1.9448	2.5203	3.0806	6.1308	4.5781	9.5986	7.2857	10.7501	1.9392	4.8091	4.3976	4.7204	18.7777	20.3165	10.1245	7.7959	9.9098	9.9948	--	--	-	-	-	-	-	-	-
Unigene0036362	bisque4	372.221	2.8391	3.2883	1.9462	3.6919	3.8582	7.3566	2.5356	4.5757	2.1892	2.9643	2.6524	1.6818	6.9621	7.5331	4.2554	6.3614	6.8389	5.6854	DRM2	probable inactive DNA (cytosine-5)-methyltransferase DRM3 isoform X1 [Asparagus officinalis]	-	-	-	-	-	-	-
Unigene0036399	bisque4	378.804	1.452	1.4193	1.5006	1.0959	1.1613	6.1983	0.2269	2.2927	0.3833	1.7426	1.4935	0.5684	5.4218	5.7953	2.5903	2.1916	2.5433	2.4744	--	--	-	-	-	-	-	-	-
Unigene0036417	bisque4	339.291	1.3103	0.7284	0.707	2.3946	1.8824	4.1827	1.4757	2.9017	0.9573	0.9517	0.7485	0.7902	3.8118	4.0317	2.4821	2.6722	3.304	2.4553	At4g28010	pentatricopeptide repeat-containing protein At4g28010-like [Asparagus officinalis]	-	-	-	-	-	-	-
Unigene0036433	bisque4	95.4031	2.5014	2.2944	2.429	1.0384	0.9517	5.4046	0.9255	1.5466	0.0657	3.0138	1.7641	1.5134	4.2652	4.1184	1.4699	1.0347	1.545	1.2843	--	--	-	-	-	-	-	-	-
Unigene0036444	bisque4	176.057	6.1595	9.1707	7.8775	11.0638	9.5261	10.298	7.516	8.0293	10.0234	8.0874	7.8194	9.6064	13.1498	12.9059	13.2683	9.8471	10.4432	11.2554	iolC	PREDICTED: probable fructokinase-1 [Elaeis guineensis]	-	-	-	-	GO:0044424//intracellular part;GO:0005622//intracellular;GO:0005623//cell;GO:0044464//cell part	GO:0016740//transferase activity;GO:0003824//catalytic activity;GO:0016772//transferase activity, transferring phosphorus-containing groups	GO:0009987//cellular process;GO:0044237//cellular metabolic process;GO:0006796//phosphate-containing compound metabolic process;GO:0008152//metabolic process;GO:0006793//phosphorus metabolic process
Unigene0036450	bisque4	191.586	15.58	17.849	17.1633	28.0981	20.2851	25.9854	12.6969	17.141	15.5039	16.1987	20.2575	20.0906	33.1885	32.3021	38.5125	19.1432	18.8766	18.1613	At5g02620	PREDICTED: ankyrin repeat-containing protein At2g01680-like [Elaeis guineensis]	-	-	-	-	-	-	-
Unigene0036468	bisque4	85.6962	22.848	16.6227	21.0801	26.0117	24.468	25.6905	20.8915	20.1819	21.0051	19.6821	19.0897	22.3885	25.5762	25.3923	27.1584	20.4775	24.532	20.1525	NFYC2	nuclear transcription factor Y subunit C-2-like [Asparagus officinalis]	-	-	-	-	GO:0044424//intracellular part;GO:0005634//nucleus;GO:0005623//cell;GO:0005622//intracellular;GO:0044464//cell part;GO:0043229//intracellular organelle;GO:0043231//intracellular membrane-bounded organelle;GO:0043226//organelle;GO:0043227//membrane-bounded organelle	GO:0005488//binding	-
Unigene0036489	bisque4	49.0634	19.5209	22.8428	18.5776	19.9884	12.5379	18.6751	17.1789	19.0275	15.4516	16.2854	24.2909	21.9858	31.2105	27.3126	22.3082	18.8465	17.2706	18.5853	--	Phosphoribosylformylglycinamidine synthase 2 [Anthurium amnicola]	-	-	-	-	-	-	-
Unigene0036496	bisque4	388.783	2.0145	0.7339	1.506	3.0809	4.6955	4.8952	1.7925	1.4483	1.6263	2.0699	1.4789	1.6159	7.4246	7.3368	5.754	3.1134	3.4404	3.9686	DRIP1	PREDICTED: zinc finger protein ZIC 5 [Elaeis guineensis]	-	-	-	-	-	-	-
Unigene0036535	bisque4	256.905	2.2128	4.9672	3.6607	4.3516	3.6532	5.7349	4.4411	4.5054	3.2151	4.395	3.8751	3.0875	6.6706	7.4656	5.2265	4.9743	5.9491	4.9486	EML3	PREDICTED: protein EMSY-LIKE 4-like isoform X1 [Phoenix dactylifera]	-	-	-	-	-	-	-
Unigene0036558	bisque4	50.5003	4.3839	4.6532	4.4664	4.1698	4.5891	4.5982	3.5931	3.7105	3.7835	4.8016	4.1024	4.5401	3.0243	1.7595	2.637	4.2686	5.0364	5.138	--	--	-	-	-	-	-	-	-
Unigene0036568	bisque4	328.328	19.5454	20.0523	18.3499	17.9073	21.2574	31.45	15.2003	18.5898	11.4295	20.726	19.4817	18.5672	32.1239	32.9901	29.09	29.6556	28.8249	30.669	--	Centrosome-associated protein CEP250 [Anthurium amnicola]	-	-	-	-	-	-	-
Unigene0036569	bisque4	290.944	34.1135	44.9866	37.0759	48.497	43.3214	56.9378	40.4911	49.6553	39.3724	43.6742	49.4487	42.9015	74.9635	68.9879	51.0329	45.7731	47.8359	48.3962	PDCD4	PREDICTED: programmed cell death protein 4 [Vitis vinifera]	-	-	-	-	-	-	-
Unigene0036589	bisque4	372.759	6.7826	7.1802	5.7707	9.6319	9.1752	14.4017	5.3354	9.4733	5.1103	7.36	5.6209	5.5327	15.8408	14.1211	13.1301	12.852	13.3268	13.8316	Elac2	zinc phosphodiesterase ELAC protein 2-like [Asparagus officinalis]	Genetic Information Processing	Translation	ko03013//RNA transport	K00784	-	-	-
Unigene0036619	bisque4	147.392	9.7195	12.5266	8.1445	15.152	10.0117	14.2762	12.5757	12.434	8.5768	11.41	9.7371	8.4442	15.9815	15.9773	11.6098	12.4485	12.4437	13.5022	GLUTRBP	glutamyl-tRNA reductase-binding protein, chloroplastic [Asparagus officinalis]	-	-	-	-	-	-	-
Unigene0036623	bisque4	126.561	1.9961	2.1588	1.8073	3.4889	4.0813	3.6933	2.567	3.3053	2.9937	2.5884	2.4885	2.3105	3.3645	3.8048	4.5481	2.7632	2.9404	3.2575	At5g61370	PREDICTED: pentatricopeptide repeat-containing protein At5g61370, mitochondrial [Elaeis guineensis]	-	-	-	-	-	-	-
Unigene0036653	bisque4	368.567	0.4357	0.4705	0.6663	0.9156	1.7714	4.3005	0.8161	0	1.1584	0.383	0.1037	0.1007	7.0201	5.9069	4.7853	0.417	1.6145	1.8529	--	--	-	-	-	-	-	-	-
Unigene0036668	bisque4	345.023	13.9222	14.2961	11.1739	12.3121	13.6696	18.6184	7.9101	12.7536	8.1788	12.459	9.6046	7.8368	20.3981	23.3317	16.1211	19.4521	18.3377	17.6622	GCS1	mannosyl-oligosaccharide glucosidase GCS1-like [Asparagus officinalis]	Metabolism;Genetic Information Processing	Glycan biosynthesis and metabolism;Folding, sorting and degradation	ko04141//Protein processing in endoplasmic reticulum;ko00510//N-Glycan biosynthesis	K01228	-	-	-
Unigene0036677	bisque4	248.514	71.8644	80.9117	61.143	147.102	228.835	304.044	153.874	125.013	124.333	57.1774	57.2768	55.2634	274.957	257.542	189.344	110.539	104.334	107.63	Cacybp	calcyclin-binding protein-like [Asparagus officinalis]	-	-	-	-	-	-	-
Unigene0036778	bisque4	132.215	67.3917	65.4413	77.021	68.6382	60.4747	55.7922	69.5371	72.1638	79.0681	67.6417	72.2243	78.3272	62.0649	58.6422	66.2805	65.9653	68.8749	61.8458	LOL2	PREDICTED: protein LSD1-like [Phoenix dactylifera]	-	-	-	-	-	-	-
Unigene0036802	bisque4	226.961	58.8817	78.6606	71.527	266.942	400.577	343.113	219.396	162.922	193.886	79.0592	66.4139	66.1448	412.852	364.272	437.873	149.366	141.549	156.095	CPN21	20 kDa chaperonin, chloroplastic [Asparagus officinalis]	-	-	-	-	GO:0005623//cell;GO:0044424//intracellular part;GO:0005622//intracellular;GO:0044464//cell part	-	GO:0044238//primary metabolic process;GO:0019538//protein metabolic process;GO:0009987//cellular process;GO:0044237//cellular metabolic process;GO:0044267//cellular protein metabolic process;GO:0043170//macromolecule metabolic process;GO:0008152//metabolic process;GO:0044260//cellular macromolecule metabolic process;GO:0071704//organic substance metabolic process
Unigene0036908	bisque4	315.773	2.0218	2.7229	1.2083	1.7997	1.3999	4.6325	1.9413	1.4574	0.9487	1.4247	1.7976	1.2647	7.2703	7.6265	2.0412	5.2799	6.0741	4.8196	AAE14	2-succinylbenzoate--CoA ligase, chloroplastic/peroxisomal isoform X2 [Asparagus officinalis]	Metabolism	Metabolism of cofactors and vitamins	ko00130//Ubiquinone and other terpenoid-quinone biosynthesis	K14760	-	-	-
Unigene0036920	bisque4	249.112	5.4004	5.3186	3.8666	4.7517	4.4746	6.5191	3.5559	4.5298	3.5334	4.9005	3.7476	2.999	6.7977	7.685	7.4364	4.6271	6.0828	5.253	ATJ49	chaperone protein dnaJ 49 [Asparagus officinalis]	Genetic Information Processing	Folding, sorting and degradation	ko04141//Protein processing in endoplasmic reticulum	K09518	-	-	-
Unigene0036934	bisque4	319.564	1.4739	1.5493	1.8463	4.4812	4.8786	8.0217	2.682	3.7432	1.4109	1.2743	1.3799	1.2947	6.7355	6.3774	5.1042	3.9036	3.209	3.2041	--	PREDICTED: protein trichome birefringence-like 42 [Populus euphratica]	-	-	-	-	-	-	-
Unigene0036986	bisque4	231.05	10.9302	13.3083	9.0927	7.7874	8.125	21.5686	7.8121	14.283	5.7846	8.7001	9.6049	5.8889	18.201	18.7182	11.4181	16.7279	18.6765	19.5506	RBL9	RHOMBOID-like protein 9, chloroplastic isoform X3 [Asparagus officinalis]	-	-	-	-	-	-	-
Unigene0037015	bisque4	102.506	1.5103	0.8351	1.7951	1.8791	3.1546	4.126	1.0993	3.8624	1.3493	1.6466	0.7477	1.0613	5.3154	2.5244	2.1566	2.1976	2.3507	1.8272	--	--	-	-	-	-	-	-	-
Unigene0037017	bisque4	354.424	4.5482	3.4532	4.6407	5.653	5.2658	9.4442	2.8263	4.8697	2.4766	4.7707	3.4809	3.2263	9.7445	7.9392	6.7196	7.2081	6.2637	5.6564	POT7	Potassium transporter 7 [Morus notabilis]	-	-	-	-	GO:0016020//membrane	-	GO:1902578//single-organism localization;GO:0051179//localization;GO:0030001//metal ion transport;GO:0006812//cation transport;GO:0006810//transport;GO:0006811//ion transport;GO:0044765//single-organism transport;GO:0051234//establishment of localization;GO:0044699//single-organism process
Unigene0037049	bisque4	214.971	1.4007	3.7984	4.6246	12.2656	8.8928	10.2972	4.0605	4.4983	4.8831	2.4973	3.4822	4.3712	12.4992	12.2284	11.6636	7.5237	5.9658	5.5161	HHT1	PREDICTED: omega-hydroxypalmitate O-feruloyl transferase [Elaeis guineensis]	Metabolism	Lipid metabolism	ko00073//Cutin, suberine and wax biosynthesis	K15400	-	GO:0016740//transferase activity;GO:0016746//transferase activity, transferring acyl groups;GO:0003824//catalytic activity	-
Unigene0037068	bisque4	318.514	2.2108	3.373	2.8161	3.9445	2.6375	6.4253	2.2909	4.9873	2.2513	3.1846	3.303	2.1313	8.1693	9.5248	7.5349	6.8445	8.6071	7.0579	BHLH49	transcription factor bHLH49 [Asparagus officinalis]	-	-	-	-	-	-	-
Unigene0037107	bisque4	243.667	2.0865	2.2089	1.2071	2.1494	2.0629	2.7598	2.1075	2.7244	1.0002	1.6537	1.2591	1.2228	4.2995	5.4085	1.8561	1.9412	2.5594	3.5276	--	WAS protein family 1, partial [Anthurium amnicola]	-	-	-	-	-	-	-
Unigene0037108	bisque4	119.477	11.712	8.2757	6.4019	6.6429	8.464	10.9095	4.7388	7.2479	6.6494	6.7353	9.5034	9.3287	13.3826	15.1007	7.2207	10.4798	12.2182	12.1349	--	albumin-2 protein [Medicago truncatula]	-	-	-	-	-	-	-
Unigene0037137	bisque4	90.3246	23.9072	32.8008	26.2302	55.7707	78.1365	57.591	39.0606	33.2771	38.5394	28.013	24.7891	26.1727	58.3724	54.2412	60.2328	22.9309	24.8803	20.9159	UTR3	UDP-galactose/UDP-glucose transporter 3-like [Asparagus officinalis]	-	-	-	-	GO:0016020//membrane;GO:0031224//intrinsic component of membrane;GO:0044425//membrane part	-	GO:0044699//single-organism process;GO:0044763//single-organism cellular process;GO:0009987//cellular process
Unigene0037171	bisque4	316.903	4.1728	4.1027	4.4747	7.6722	7.6261	9.3021	3.9458	5.2648	4.6696	4.3328	3.3148	2.3908	8.8133	9.6277	9.666	6.2369	6.9137	6.5329	At2g39750	probable methyltransferase PMT11 isoform X1 [Asparagus officinalis]	-	-	-	-	-	-	-
Unigene0037199	bisque4	74.2319	8.5271	7.1485	4.4367	3.645	4.6859	6.7863	7.1355	7.0265	3.7661	3.3039	6.5707	4.6774	9.4634	10.6332	3.9688	8.2494	8.6367	9.6134	MDH1	malate dehydrogenase [NADP] 1, chloroplastic [Asparagus officinalis]	Metabolism	Carbohydrate metabolism;Global and Overview;Energy metabolism	ko01200//Carbon metabolism;ko00620//Pyruvate metabolism;ko00710//Carbon fixation in photosynthetic organisms	K00051	-	-	-
Unigene0037202	bisque4	377.394	1.8775	1.7221	1.5598	1.4809	2.004	4.0813	1.1661	1.2843	1.3312	1.6711	1.3241	0.6644	3.5334	4.3688	3.5007	2.4851	3.2641	3.0451	CCDC174	PREDICTED: coiled-coil domain-containing protein 174-like [Zea mays]	-	-	-	-	-	-	-
Unigene0037246	bisque4	384.03	1.6168	0.4108	0.9975	0.9594	1.4248	3.5016	0.5854	1.1908	0.9357	0.8153	0.4301	0.5496	3.6489	3.8897	3.3299	3.05	1.8725	2.7417	--	--	-	-	-	-	-	-	-
Unigene0037248	bisque4	387.652	1.9783	1.7389	1.7591	2.4366	2.1168	4.8114	0.7387	1.8384	0.8074	2.0427	1.774	0.9891	4.3539	5.2867	3.39	4.0518	3.5484	4.1744	FRS5	protein FAR1-RELATED SEQUENCE 5-like [Asparagus officinalis]	-	-	-	-	-	-	-
Unigene0037283	bisque4	320.689	1.3719	1.2445	0.5096	0.5766	0.2936	4.6116	0.6608	2.0831	0.073	0.8745	0.2612	0.2854	6.7371	4.4519	0.6279	2.7907	1.7159	2.3664	--	--	-	-	-	-	-	-	-
Unigene0037284	bisque4	447.284	1.7724	1.1229	1.4286	1.1754	1.2981	5.7164	1.1804	1.406	0.2095	0.7965	1.1063	0.8741	5.8229	5.5854	2.4876	3.4123	2.7733	3.1643	--	--	-	-	-	-	-	-	-
Unigene0037288	bisque4	102.735	3.3567	4.4263	2.4876	3.6635	3.3775	5.8864	3.1097	4.8946	3.8625	3.193	2.9717	2.5048	4.3982	5.166	4.0967	4.8858	3.3645	4.5085	--	Dihydroflavonol-4-reductase [Anthurium amnicola]	-	-	-	-	-	-	-
Unigene0037311	bisque4	66.7429	2.474	1.6108	2.4755	3.0895	3.0386	3.0993	2.3027	1.9676	2.9173	2.7584	1.3314	1.8732	3.2648	2.885	3.6922	2.4541	2.6741	2.4739	At2g17690	F-box/kelch-repeat protein At1g57790 [Anthurium amnicola]	-	-	-	-	-	-	-
Unigene0037322	bisque4	227.852	201.389	192.226	215.499	153.037	181.33	140.405	228.721	170.896	193.62	182.004	170.145	187.462	121.745	127.205	141.876	142.914	154.346	151.408	Os01g0270100	cysteine proteinase inhibitor [Colocasia esculenta]	-	-	-	-	-	GO:0030234//enzyme regulator activity;GO:0098772//molecular function regulator;GO:0004857//enzyme inhibitor activity	GO:0048523//negative regulation of cellular process;GO:0051346//negative regulation of hydrolase activity;GO:0031324//negative regulation of cellular metabolic process;GO:0065007//biological regulation;GO:0052547//regulation of peptidase activity;GO:0010605//negative regulation of macromolecule metabolic process;GO:0032269//negative regulation of cellular protein metabolic process;GO:0060255//reg…
Unigene0037327	bisque4	401.204	7.2987	7.2105	5.6043	3.9957	4.6894	11.7606	2.2419	3.8801	2.6219	5.8648	4.1419	2.9796	17.2093	18.4217	9.6156	9.8866	9.1056	10.7207	Lace1	lactation elevated protein 1 isoform X2 [Asparagus officinalis]	-	-	-	-	-	-	GO:0042221//response to chemical;GO:0009987//cellular process;GO:0044710//single-organism metabolic process;GO:0044699//single-organism process;GO:0032787//monocarboxylic acid metabolic process;GO:0006082//organic acid metabolic process;GO:0044763//single-organism cellular process;GO:0009416//response to light stimulus;GO:0009314//response to radiation;GO:0009743//response to carbohydrate;GO:0043…
Unigene0037354	bisque4	227.093	30.9367	34.6237	18.3295	18.613	17.965	41.829	22.4927	28.2059	14.9245	22.2704	19.929	14.6526	46.2185	45.2476	25.3363	21.8662	25.6572	24.6028	OST1A	dolichyl-diphosphooligosaccharide--protein glycosyltransferase subunit 1A [Asparagus officinalis]	Metabolism;Genetic Information Processing	Glycan biosynthesis and metabolism;Folding, sorting and degradation	ko04141//Protein processing in endoplasmic reticulum;ko00510//N-Glycan biosynthesis	K12666	GO:0031224//intrinsic component of membrane;GO:0044425//membrane part;GO:0044422//organelle part;GO:0016020//membrane;GO:0043231//intracellular membrane-bounded organelle;GO:0043226//organelle;GO:0031090//organelle membrane;GO:0044424//intracellular part;GO:0005623//cell;GO:0043229//intracellular organelle;GO:0043227//membrane-bounded organelle;GO:0005622//intracellular;GO:0044464//cell part	GO:0003824//catalytic activity;GO:0016758//transferase activity, transferring hexosyl groups;GO:0004576//oligosaccharyl transferase activity;GO:0016757//transferase activity, transferring glycosyl groups;GO:0016740//transferase activity	GO:0005976//polysaccharide metabolic process;GO:0006497//protein lipidation;GO:0034645//cellular macromolecule biosynthetic process;GO:0006790//sulfur compound metabolic process;GO:0042157//lipoprotein metabolic process;GO:0044264//cellular polysaccharide metabolic process;GO:0044260//cellular macromolecule metabolic process;GO:0019752//carboxylic acid metabolic process;GO:0044283//small molecule…
Unigene0037382	bisque4	239.994	78.0298	97.4858	116.743	853.891	604.891	645.731	389.426	367.507	361.858	152.559	122.799	92.5299	926.614	830.414	916	519.907	505.747	536.31	DIM	LOW QUALITY PROTEIN: delta(24)-sterol reductase-like [Asparagus officinalis]	Metabolism	Lipid metabolism	ko00100//Steroid biosynthesis	K09828	-	-	-
Unigene0037387	bisque4	401.33	19.9029	21.1023	17.0842	25.5452	31.0994	50.1373	19.0632	24.4142	15.8417	18.4688	19.0921	13.5824	47.3408	56.1268	45.7589	42.614	45.9518	47.0729	--	Patched domain-containing protein 3 [Anthurium amnicola]	-	-	-	-	-	-	-
Unigene0037444	bisque4	119.627	5.7334	7.2708	5.5656	9.0372	7.5022	7.7573	5.6766	6.1748	6.0327	6.1932	4.9909	6.1724	9.4901	9.1572	9.9338	5.1357	5.217	5.5738	At1g13570	PREDICTED: F-box/FBD/LRR-repeat protein At1g13570-like [Phoenix dactylifera]	-	-	-	-	-	-	-
Unigene0037467	bisque4	302.197	1.8855	1.0288	0.6592	1.0178	1.5631	5.4858	0.9348	2.2207	0.3589	1.2739	0.7748	0.3854	7.7773	5.1704	1.7986	1.444	1.0665	1.3882	--	--	-	-	-	-	-	-	-
Unigene0037468	bisque4	203.356	2.8991	1.206	1.8768	3.4752	4.8256	5.7866	1.0344	1.5446	1.8272	4.0595	2.3002	1.7375	7.0856	5.4415	6.0937	2.0558	2.8352	2.2834	--	--	-	-	-	-	-	-	-
Unigene0037527	bisque4	178.608	2.1883	2.578	1.217	2.3413	2.2989	3.3967	2.4487	2.5967	1.6927	2.2738	1.5626	1.7015	6.2076	4.0237	4.2336	2.2852	1.2901	1.3162	--	--	-	-	-	-	-	-	-
Unigene0037528	bisque4	204.657	4.8808	4.8598	3.9655	5.0056	5.6117	6.0792	4.7034	4.6976	4.6432	4.4046	4.688	4.4999	8.6838	8.8316	8.6994	3.7269	3.6467	4.1803	TBL7	protein trichome berefringence-like 7 [Asparagus officinalis]	-	-	-	-	-	-	-
Unigene0037533	bisque4	146.729	1.0569	1.2175	1.0007	1.1107	2.1111	2.8198	0.5657	1.5955	1.8736	1.1616	0.587	0.4887	2.7935	3.9155	1.6124	0.5059	2.6929	1.5817	--	--	-	-	-	-	-	-	-
Unigene0037561	bisque4	358.533	1.4642	1.265	0.63	0.7575	0.7135	5.0961	1.0127	1.7762	0.6469	0.7724	1.4798	0.2708	4.0791	4.8466	1.3402	2.4582	2.5252	1.98	--	--	-	-	-	-	-	-	-
Unigene0037595	bisque4	341.426	1.4577	2.0343	0.882	2.3566	1.9197	8.1368	1.4402	1.9117	1.3119	1.1831	2.0284	1.1405	10.7836	10.0689	4.516	8.8019	7.0642	10.0681	TPIP1	triosephosphate isomerase family protein [Populus trichocarpa]	Metabolism	Energy metabolism;Global and Overview;Carbohydrate metabolism	ko01200//Carbon metabolism;ko01230//Biosynthesis of amino acids;ko00010//Glycolysis / Gluconeogenesis;ko00710//Carbon fixation in photosynthetic organisms;ko00051//Fructose and mannose metabolism;ko00562//Inositol phosphate metabolism	K01803	-	GO:0016861//intramolecular oxidoreductase activity, interconverting aldoses and ketoses;GO:0016860//intramolecular oxidoreductase activity;GO:0016853//isomerase activity;GO:0003824//catalytic activity	GO:0044237//cellular metabolic process;GO:0044710//single-organism metabolic process;GO:0019752//carboxylic acid metabolic process;GO:0044281//small molecule metabolic process;GO:0009987//cellular process;GO:0006090//pyruvate metabolic process;GO:0071704//organic substance metabolic process;GO:0043436//oxoacid metabolic process;GO:0032787//monocarboxylic acid metabolic process;GO:0044763//single-…
Unigene0037596	bisque4	395.326	2.937	3.1927	2.1297	3.283	3.4536	6.0447	3.0919	3.1984	2.1798	3.462	2.6427	1.7608	9.3944	7.719	4.3133	3.4759	4.1564	3.6606	--	Calcium-dependent protein kinase 14 [Zea mays]	-	-	-	-	-	-	-
Unigene0037618	bisque4	313.169	4.0218	3.5175	3.5366	4.0906	3.8891	7.6301	5.3146	5.767	3.327	4.9549	3.4983	2.2956	7.7722	8.6965	4.5449	5.2997	5.4282	6.1712	NUZ	nuclear ribonuclease Z isoform X1 [Asparagus officinalis]	Genetic Information Processing	Translation	ko03013//RNA transport	K00784	-	-	-
Unigene0037656	bisque4	217.445	2.3777	2.4806	2.5747	0.9303	1.1649	3.5588	0.5602	1.721	0.6362	3.366	3.9724	2.807	15.728	15.3032	6.8441	2.8488	2.9234	2.6996	--	--	-	-	-	-	-	-	-
Unigene0037669	bisque4	44.6725	3.0528	3.8347	3.7563	5.521	5.5016	4.0722	4.6434	3.7666	3.5032	4.5029	4.1304	3.937	5.3424	4.6962	6.4895	4.0183	3.4424	3.7396	--	Histone acetyltransferase p300 [Anthurium amnicola]	-	-	-	-	-	-	-
Unigene0037686	bisque4	77.2516	0.7818	1.3734	0.9794	1.0954	3.324	3.6711	0.6695	0.2222	0.8315	1.1457	0.6451	0.4338	1.4398	2.6878	2.0276	1.3472	1.7143	1.872	MED26A	PREDICTED: probable mediator of RNA polymerase II transcription subunit 26b isoform X1 [Elaeis guineensis]	-	-	-	-	-	-	-
Unigene0037713	bisque4	145.991	3.9363	2.9876	2.2345	1.7009	1.3541	7.7143	0.6891	3.4301	0.626	2.8302	2.049	1.4457	6.6243	5.9528	1.2964	1.8665	1.6019	1.7038	--	--	-	-	-	-	-	-	-
Unigene0037718	bisque4	313.517	14.391	15.2061	16.0493	11.7663	10.8553	7.2155	19.3745	17.2131	17.0411	17.0482	17.6596	21.0916	5.814	5.8244	6.3095	8.0845	8.5312	9.2005	SPAC167.05	PREDICTED: universal stress protein PHOS34 isoform X2 [Theobroma cacao]	-	-	-	-	-	-	-
Unigene0037744	bisque4	103.47	0.847	0.5488	0.5552	1.5131	2.9003	2.7117	1.9266	0.6769	2.027	0.6516	1.2097	1.5664	5.4162	2.071	4.4581	0.6081	0.5886	0.4003	--	--	-	-	-	-	-	-	-
Unigene0037746	bisque4	319.374	5.1491	2.8822	4.3734	17.4975	21.1077	25.5397	10.6348	7.6506	9.0247	5.0374	5.1787	5.7671	37.8409	35.7857	44.4104	11.3857	11.624	9.802	--	--	-	-	-	-	-	-	-
Unigene0037747	bisque4	318.316	2.4117	0.9376	2.1077	3.3452	4.9547	6.5628	2.0651	1.4134	1.026	1.2723	2.411	1.0035	9.9929	8.5767	8.4989	1.6161	2.1226	2.2794	--	--	-	-	-	-	-	-	-
Unigene0037748	bisque4	370.46	3.865	3.224	2.679	13.893	20.9923	41.6725	6.8475	5.1126	6.2371	2.9295	4.1875	2.8344	71.1772	57.825	65.1447	14.6722	14.6938	10.0774	--	--	-	-	-	-	-	-	-
Unigene0037749	bisque4	267.767	0.6541	0.5651	0.3118	2.6495	3.8178	5.1402	2.0368	2.1544	1.7709	0.3137	0.2831	0.2199	8.0308	5.1813	8.8179	1.9924	1.9834	0.8431	--	--	-	-	-	-	-	-	-
Unigene0037751	bisque4	233.642	2.674	1.8902	1.1685	5.7221	6.451	10.6363	1.5612	5.0512	3.2319	0.5343	5.092	2.8098	11.0676	11.5631	17.1338	4.1888	4.7297	6.3185	--	--	-	-	-	-	-	-	-
Unigene0037753	bisque4	311.339	0.3303	0.2854	0.5052	2.7072	2.2619	3.7891	1.0606	0.7039	1.1417	0.1452	0	0.3054	5.4912	4.3315	5.7443	0.7905	1.53	1.0926	--	--	-	-	-	-	-	-	-
Unigene0037808	bisque4	423.366	0.2929	0	0.192	1.2311	2.2565	4.1414	0.4702	0.4681	0.0779	0.2575	0.2091	0.6094	7.4913	6.1194	4.8257	1.3318	1.4246	2.0762	--	--	-	-	-	-	-	-	-
Unigene0037809	bisque4	65.2449	0.2046	0.8839	1.1624	1.8062	4.1164	5.6776	0.6571	1.1992	0.8706	2.2489	0.2922	1.4191	2.6169	2.547	2.8096	0.3918	0.7583	0.5802	--	--	-	-	-	-	-	-	-
Unigene0037813	bisque4	237.885	0.4513	0.7798	0.3944	2.4028	2.5755	5.1371	1.7712	1.1221	1.92	0.7936	2.1484	0.6955	5.2328	4.1461	6.1963	1.4401	1.9512	1.2796	--	--	-	-	-	-	-	-	-
Unigene0037822	bisque4	424.45	1.8811	2.0836	2.3185	2.0544	2.5462	6.6743	0.654	1.5419	0.684	2.7283	1.4542	1.0853	6.6948	9.4915	5.6512	5.0329	4.4687	3.8446	ppp1r7	dynein assembly factor 1, axonemal [Asparagus officinalis]	-	-	-	-	-	-	-
Unigene0037854	bisque4	55.0583	1.1895	1.7751	1.8902	1.7273	2.1291	3.0004	2.1992	2.3046	1.7252	2.2819	1.7503	2.1998	3.3191	3.4612	2.2766	2.8986	1.0019	1.0221	--	--	-	-	-	-	-	-	-
Unigene0037860	bisque4	371.584	1.0069	0.5282	0.7543	0.9069	0.6772	12.3955	2.194	2.9506	0.612	0.664	0.5478	0.1995	13.9072	14.1637	3.95	2.2376	2.3322	1.9374	--	--	-	-	-	-	-	-	-
Unigene0037880	bisque4	113.837	5.0088	4.8563	4.1344	3.6727	3.3825	3.3259	3.6636	4.4181	3.522	4.5997	5.2194	4.8888	2.6761	3.4142	2.9801	4.0757	4.821	4.4712	VPS37-2	vacuolar protein-sorting-associated protein 37 homolog 1-like [Asparagus officinalis]	Cellular Processes	Transport and catabolism	ko04144//Endocytosis	K12185	-	-	-
Unigene0037892	bisque4	263.56	17.7481	18.8457	13.3685	15.3191	19.7021	26.1481	13.2743	14.2599	9.9263	10.8343	12.3348	10.0632	29.2278	28.2683	18.128	13.9161	13.4536	13.9791	ERDJ3A	PREDICTED: dnaJ protein ERDJ3A [Elaeis guineensis]	-	-	-	-	-	-	GO:0071704//organic substance metabolic process;GO:0044237//cellular metabolic process;GO:0044763//single-organism cellular process;GO:0009987//cellular process;GO:0044699//single-organism process;GO:0009408//response to heat;GO:0008152//metabolic process;GO:0009266//response to temperature stimulus;GO:0009628//response to abiotic stimulus;GO:0050896//response to stimulus;GO:0006950//response to …
Unigene0037940	bisque4	295.56	3.1656	3.0198	2.8387	0.8732	0.5222	10.1348	0.8118	3.3205	0.6313	2.9718	4.6153	2.3326	13.4949	19.4672	2.9278	11.4589	9.7764	10.3475	FBP1	PREDICTED: fructose-1,6-bisphosphatase, cytosolic isoform X1 [Gossypium raimondii]	Metabolism	Energy metabolism;Global and Overview;Carbohydrate metabolism	ko01200//Carbon metabolism;ko00010//Glycolysis / Gluconeogenesis;ko00710//Carbon fixation in photosynthetic organisms;ko00051//Fructose and mannose metabolism;ko00030//Pentose phosphate pathway	K03841	-	GO:0016787//hydrolase activity;GO:0003824//catalytic activity;GO:0042578//phosphoric ester hydrolase activity;GO:0019203//carbohydrate phosphatase activity;GO:0016791//phosphatase activity;GO:0016788//hydrolase activity, acting on ester bonds;GO:0050308//sugar-phosphatase activity	GO:0006793//phosphorus metabolic process;GO:0008152//metabolic process;GO:0044237//cellular metabolic process;GO:0006796//phosphate-containing compound metabolic process;GO:0009987//cellular process
Unigene0037949	bisque4	162.856	225.918	222.339	240.806	169.91	167.512	160.045	181.737	195.486	199.921	182.421	225.539	241.633	156.649	153.204	151.783	195.006	193.536	196.697	OsI_033149	LOW QUALITY PROTEIN: UPF0496 protein 4-like [Asparagus officinalis]	-	-	-	-	-	-	-
Unigene0037972	bisque4	201.405	1.9062	2.9062	1.372	0.8484	1.3918	5.5043	1.6803	1.9715	0.2981	1.5774	1.6014	0.9331	4.9903	4.7354	0.6158	4.6156	3.636	4.8751	--	--	-	-	-	-	-	-	-
Unigene0038055	bisque4	421.955	10.8068	10.1397	9.5464	9.9641	14.349	25.7624	4.9441	7.0889	4.6965	12.2348	8.5191	6.1783	32.4264	33.6029	29.0644	15.6013	14.8031	16.3373	mettl13	methyltransferase-like protein 13 [Asparagus officinalis]	-	-	-	-	-	-	-
Unigene0038059	bisque4	321.098	1.4817	0.5923	0.9858	0.7623	1.5524	3.1153	0.8285	0.9426	0.8703	0.6806	1.0739	0.3272	3.9144	4.6404	2.2673	3.3874	3.934	3.6789	--	Mutator-like transposase-like protein [Zostera marina]	-	-	-	-	-	-	-
Unigene0038061	bisque4	386.29	20.1356	19.2309	13.8515	15.9575	16.1818	26.3003	14.7894	17.7124	12.8413	9.4052	10.709	9.8549	33.0068	32.646	19.871	21.8231	21.3636	22.4512	Fam135a	serine esterase family protein [Saccharum hybrid cultivar R570]	-	-	-	-	-	-	-
Unigene0038077	bisque4	472.862	5.6854	8.1046	5.7796	9.5842	10.3613	23.4706	9.5286	14.8427	7.7496	6.4195	7.6069	6.3639	25.9916	28.573	18.5704	18.7053	18.9072	16.7572	NPY1	BTB/POZ domain-containing protein NPY1 [Asparagus officinalis]	-	-	-	-	GO:0044424//intracellular part;GO:0043227//membrane-bounded organelle;GO:0043231//intracellular membrane-bounded organelle;GO:0005768//endosome;GO:0044444//cytoplasmic part;GO:0043229//intracellular organelle;GO:0005623//cell;GO:0044464//cell part;GO:0005622//intracellular;GO:0012505//endomembrane system;GO:0005737//cytoplasm;GO:0043226//organelle	-	GO:0051179//localization;GO:0000003//reproduction;GO:0044707//single-multicellular organism process;GO:0009791//post-embryonic development;GO:0048608//reproductive structure development;GO:0007275//multicellular organism development;GO:0065007//biological regulation;GO:0048856//anatomical structure development;GO:0051234//establishment of localization;GO:0009908//flower development;GO:0048731//sy…
Unigene0038124	bisque4	186.408	4.3542	3.8259	3.9674	6.3551	13.8784	11.587	5.3945	4.7582	4.3946	3.2908	4.5867	3.4437	13.7056	11.4656	12.8897	2.838	3.9654	3.4325	--	PREDICTED: IRK-interacting protein-like [Ziziphus jujuba]	-	-	-	-	-	-	-
Unigene0038125	bisque4	225.049	3.4915	3.2836	2.0343	4.2193	3.0511	4.0365	3.5815	3.5654	3.5781	2.9579	2.4932	2.455	5.7861	5.5618	5.3432	3.029	3.6223	3.7297	--	PREDICTED: IRK-interacting protein [Vitis vinifera]	-	-	-	-	-	-	-
Unigene0038127	bisque4	267.303	12.0769	12.2052	12.9561	21.6496	24.3622	24.7256	11.9392	13.4806	14.5023	14.6927	11.069	10.3708	28.4667	24.7379	31.099	21.4734	22.7199	22.8874	Htra4	PDZ_2 domain-containing protein/Trypsin_2 domain-containing protein [Cephalotus follicularis]	-	-	-	-	-	-	-
Unigene0038131	bisque4	275.533	0	1.0418	0.4215	0.811	0.6193	3.3457	0	0.1285	0.7695	1.6963	0.6889	0.5575	3.2076	6.2181	2.5386	2.7704	3.575	3.0772	TIC32	LOW QUALITY PROTEIN: short-chain dehydrogenase TIC 32, chloroplastic-like [Asparagus officinalis]	-	-	-	-	-	GO:0003824//catalytic activity	GO:0044710//single-organism metabolic process;GO:0044699//single-organism process;GO:0008152//metabolic process
Unigene0038164	bisque4	157.793	1.5749	2.161	0.7287	2.1028	1.1103	4.0535	3.7682	3.3564	1.281	0.9775	1.2349	1.028	4.7392	9.8841	2.4592	1.7737	1.7166	2.8896	--	--	-	-	-	-	-	-	-
Unigene0038206	bisque4	322.902	2.3851	3.2289	2.3307	3.0629	2.4437	4.3691	1.5278	2.0212	1.6779	2.0971	2.8431	2.5528	4.8228	5.6772	3.7648	4.4587	3.567	3.4791	PPD2	psbP domain-containing protein 2, chloroplastic [Asparagus officinalis]	-	-	-	-	GO:0009579//thylakoid;GO:0031976//plastid thylakoid;GO:0005623//cell;GO:0043234//protein complex;GO:0098796//membrane protein complex;GO:0032991//macromolecular complex;GO:0031977//thylakoid lumen;GO:0043229//intracellular organelle;GO:0009521//photosystem;GO:0005622//intracellular;GO:0031984//organelle subcompartment;GO:0034357//photosynthetic membrane;GO:0044425//membrane part;GO:0044444//cytop…	-	GO:0051252//regulation of RNA metabolic process;GO:0048513//animal organ development;GO:0031323//regulation of cellular metabolic process;GO:0009987//cellular process;GO:0051171//regulation of nitrogen compound metabolic process;GO:0048731//system development;GO:0048856//anatomical structure development;GO:0010468//regulation of gene expression;GO:0080090//regulation of primary metabolic process;…
Unigene0038317	bisque4	121.269	6.8281	3.3463	5.3743	7.2171	8.5796	6.264	6.1119	4.5953	7.2623	4.8098	3.8398	5.5383	10.2132	10.7214	11.4036	4.6252	4.9943	4.6044	--	Aspartate carbamoyltransferase [Anthurium amnicola]	-	-	-	-	-	-	-
Unigene0038335	bisque4	479.626	1.4805	1.6948	0.8734	7.8565	6.5743	18.8405	3.2288	5.2454	3.6807	1.6759	1.5682	1.0609	33.3988	36.066	22.9699	16.9185	15.8253	16.8266	NCS1	S-norcoclaurine synthase 1-like [Asparagus officinalis]	-	-	-	-	-	-	-
Unigene0038428	bisque4	208.483	22.1655	21.2008	20.9008	35.5448	46.056	40.4013	31.4555	25.6694	29.7678	22.9162	21.6512	24.5856	49.3178	45.5905	51.2831	23.8024	23.8929	22.6506	At3g53970	probable proteasome inhibitor isoform X1 [Asparagus officinalis]	Genetic Information Processing	Folding, sorting and degradation	ko03050//Proteasome	K06700	-	-	-
Unigene0038437	bisque4	371.838	0.4558	0.4813	0.4426	0.6599	1.5607	2.6753	0.7047	1.1603	0.2693	1.0019	0.7715	0.4917	3.5493	2.8367	2.457	2.618	2.698	2.2258	--	--	-	-	-	-	-	-	-
Unigene0038446	bisque4	442.527	2.0394	2.6971	1.9195	3.2442	2.7933	4.9554	1.6624	2.8919	1.485	2.5517	2.0762	1.8567	6.1953	6.4438	5.9736	3.7244	3.7498	3.9737	--	ubiquitin carboxyl-terminal hydrolase 19-like [Asparagus officinalis]	-	-	-	-	-	-	-
Unigene0038449	bisque4	178.778	2.0223	1.5671	0.9566	1.3671	0.7853	4.6834	1.2385	2.6437	0.3991	0.9257	0.7742	0.7229	4.2021	3.0214	0.7729	1.5468	1.5356	1.3498	--	--	-	-	-	-	-	-	-
Unigene0038471	bisque4	22.0296	1.5484	2.2295	1.8607	1.1932	0.2209	2.6162	1.3811	1.7187	2.1272	0.624	1.4742	1.73	2.3102	2.6386	1.5354	1.4822	1.9725	1.5244	MED9	mediator of RNA polymerase II transcription subunit 9 isoform X1 [Asparagus officinalis]	-	-	-	-	-	-	-
Unigene0038498	bisque4	259.995	4.7194	4.3851	4.1246	6.8869	4.5355	6.9369	5.8141	5.0289	4.546	5.5588	5.4896	5.5784	13.2099	10.0545	8.8029	6.7555	7.8581	8.7109	At4g39670	LOW QUALITY PROTEIN: ACD11 homolog protein [Asparagus officinalis]	-	-	-	-	GO:0043231//intracellular membrane-bounded organelle;GO:0043226//organelle;GO:0044464//cell part;GO:0044424//intracellular part;GO:0043229//intracellular organelle;GO:0005622//intracellular;GO:0043227//membrane-bounded organelle;GO:0005623//cell	GO:0005215//transporter activity;GO:0008289//lipid binding;GO:0005319//lipid transporter activity;GO:0022892//substrate-specific transporter activity;GO:0005488//binding	GO:1901615//organic hydroxy compound metabolic process;GO:0006886//intracellular protein transport;GO:0071702//organic substance transport;GO:0019752//carboxylic acid metabolic process;GO:0009628//response to abiotic stimulus;GO:0044700//single organism signaling;GO:0050794//regulation of cellular process;GO:0007154//cell communication;GO:0046907//intracellular transport;GO:0008104//protein local…
Unigene0038499	bisque4	193.914	0.295	0	0	0.124	0.5051	5.8244	0.9473	4.0868	0.4707	0	0	0	3.622	6.9509	0	1.2709	1.7766	3.0673	--	--	-	-	-	-	-	-	-
Unigene0038500	bisque4	400.872	4.3511	2.3954	2.3878	12.2664	17.7399	30.2464	13.6362	14.5455	8.965	3.1495	2.8517	1.8713	30.416	42.0228	21.683	23.7518	22.8748	20.18	--	TPA: orf y [Oryza sativa Japonica Group]	-	-	-	-	-	-	-
Unigene0038513	bisque4	194.2	1.0575	1.3611	1.9428	4.064	4.3785	3.3625	1.848	2.1157	2.8463	2.0493	1.8904	1.9756	5.2992	4.1446	5.7881	3.5535	3.3392	3.3861	cysG	PREDICTED: uroporphyrinogen-III C-methyltransferase [Ziziphus jujuba]	-	-	-	-	GO:0043226//organelle;GO:0005737//cytoplasm;GO:0043227//membrane-bounded organelle;GO:0044424//intracellular part;GO:0044444//cytoplasmic part;GO:0044464//cell part;GO:0009536//plastid;GO:0043231//intracellular membrane-bounded organelle;GO:0005622//intracellular;GO:0005623//cell;GO:0043229//intracellular organelle	GO:0016741//transferase activity, transferring one-carbon groups;GO:0003824//catalytic activity;GO:0016740//transferase activity;GO:0016491//oxidoreductase activity;GO:0016627//oxidoreductase activity, acting on the CH-CH group of donors;GO:0016628//oxidoreductase activity, acting on the CH-CH group of donors, NAD or NADP as acceptor	GO:1901566//organonitrogen compound biosynthetic process;GO:0033014//tetrapyrrole biosynthetic process;GO:0042440//pigment metabolic process;GO:1901360//organic cyclic compound metabolic process;GO:0044699//single-organism process;GO:0009987//cellular process;GO:0044238//primary metabolic process;GO:0033013//tetrapyrrole metabolic process;GO:0044711//single-organism biosynthetic process;GO:004471…
Unigene0038526	bisque4	181.291	2.6388	3.4196	1.9819	2.6689	2.2942	3.696	4.2367	3.383	2.2803	2.3563	2.7087	1.6775	4.9776	4.8755	4.1892	3.276	3.8963	3.5073	--	Extended synaptotagmin-2-B, partial [Anthurium amnicola]	-	-	-	-	-	-	-
Unigene0038542	bisque4	322.255	1.3887	1.0261	1.022	1.2903	1.2983	6.5323	1.33	2.1028	0.9523	0.9961	0.9916	0.6927	4.5988	7.6192	2.4587	5.3875	4.6893	5.682	--	PREDICTED: RPA-interacting protein isoform X1 [Elaeis guineensis]	-	-	-	-	-	-	-
Unigene0038562	bisque4	404.975	1.0318	0.9001	0.4862	0.8419	0.9612	3.2708	0.9961	1.509	0.624	0.7204	0.4141	0.2432	2.7218	3.4445	1.2407	2.3724	2.0337	1.8644	PCMP-E81	pentatricopeptide repeat-containing protein At3g04750, mitochondrial [Asparagus officinalis]	-	-	-	-	-	-	-
Unigene0038581	bisque4	182.178	8.5499	6.854	7.2455	6.6966	5.7218	5.3325	7.8492	8.8167	8.6104	5.7058	8.0169	7.5908	2.6723	2.4377	3.2968	6.9423	8.5826	8.1884	AMT1-2	PREDICTED: ammonium transporter 1 member 2-like [Phoenix dactylifera]	-	-	-	-	-	-	-
Unigene0038592	bisque4	407.094	10.7946	13.3057	9.1059	12.4984	11.4575	18.5452	12.9086	13.7988	7.2335	10.2732	10.3718	9.177	21.4811	20.4954	13.3734	15.1407	15.4227	14.5005	RBM42	PREDICTED: RNA-binding protein 42 [Elaeis guineensis]	-	-	-	-	-	-	-
Unigene0038609	bisque4	362.353	1.8329	2.3752	2.8665	0.5677	0.4542	5.9193	0.7744	2.0559	0.8721	2.6293	1.2859	1.6056	11.0538	9.8632	4.3267	3.8786	4.6028	4.0118	--	--	-	-	-	-	-	-	-
Unigene0038610	bisque4	463.566	0.7293	0.6301	0.8623	0.9256	1.5301	6.394	0.7347	2.5447	0.654	1.2196	0.6399	0.7008	10.2849	8.4419	5.1702	3.4496	2.8352	2.9869	--	--	-	-	-	-	-	-	-
Unigene0038624	bisque4	304.688	1.2482	0.6693	0.7022	2.2675	2.9107	4.6391	1.075	1.8651	0.9919	0.8956	1.0245	0.8092	3.1999	3.6226	3.0073	2.7331	2.6053	2.1154	At5g14590	Isocitrate dehydrogenase [NADP], chloroplastic/mitochondrial [Dichanthelium oligosanthes]	Cellular Processes;Metabolism	Global and Overview;Carbohydrate metabolism;Transport and catabolism;Metabolism of other amino acids	ko01200//Carbon metabolism;ko01230//Biosynthesis of amino acids;ko04146//Peroxisome;ko00480//Glutathione metabolism;ko00020//Citrate cycle (TCA cycle);ko01210//2-Oxocarboxylic acid metabolism	K00031	GO:0044444//cytoplasmic part;GO:0009536//plastid;GO:0043227//membrane-bounded organelle;GO:0005622//intracellular;GO:0044464//cell part;GO:0044424//intracellular part;GO:0005737//cytoplasm;GO:0043226//organelle;GO:0044435//plastid part;GO:0043229//intracellular organelle;GO:0044446//intracellular organelle part;GO:0005623//cell;GO:0044422//organelle part;GO:0043231//intracellular membrane-bounded…	GO:0016491//oxidoreductase activity;GO:0016616//oxidoreductase activity, acting on the CH-OH group of donors, NAD or NADP as acceptor;GO:0005488//binding;GO:0016614//oxidoreductase activity, acting on CH-OH group of donors;GO:0003824//catalytic activity	GO:0072350//tricarboxylic acid metabolic process;GO:0044281//small molecule metabolic process;GO:0019752//carboxylic acid metabolic process;GO:0006082//organic acid metabolic process;GO:0044237//cellular metabolic process;GO:0071704//organic substance metabolic process;GO:0044763//single-organism cellular process;GO:0008152//metabolic process;GO:0043436//oxoacid metabolic process;GO:0009987//cell…
Unigene0038652	bisque4	172.085	66.0585	67.8969	59.808	51.2465	46.4402	36.2829	65.3381	58.2043	60.511	64.4699	64.6247	71.6762	48.8298	47.9398	46.6537	47.8034	48.2921	45.9101	IDH1	Isocitrate and isopropylmalate dehydrogenases family [Corchorus capsularis]	Metabolism	Global and Overview;Carbohydrate metabolism	ko01200//Carbon metabolism;ko01230//Biosynthesis of amino acids;ko00020//Citrate cycle (TCA cycle);ko01210//2-Oxocarboxylic acid metabolism	K00030	-	GO:0016616//oxidoreductase activity, acting on the CH-OH group of donors, NAD or NADP as acceptor;GO:0000166//nucleotide binding;GO:0016614//oxidoreductase activity, acting on CH-OH group of donors;GO:0004448//isocitrate dehydrogenase activity;GO:0005488//binding;GO:1901363//heterocyclic compound binding;GO:0036094//small molecule binding;GO:1901265//nucleoside phosphate binding;GO:0097159//organ…	GO:0071704//organic substance metabolic process;GO:0006101//citrate metabolic process;GO:0009987//cellular process;GO:0044699//single-organism process;GO:0044281//small molecule metabolic process;GO:0019752//carboxylic acid metabolic process;GO:0072350//tricarboxylic acid metabolic process;GO:0044763//single-organism cellular process;GO:0008152//metabolic process;GO:0044237//cellular metabolic pr…
Unigene0038730	bisque4	202.731	22.7592	27.2707	30.8932	31.2798	81.8586	72.9293	29.8371	21.1459	24.9321	30.4795	35.2495	38.7349	86.7634	77.3281	92.1854	32.4433	35.7082	30.2153	HSP22	PREDICTED: small heat shock protein, chloroplastic-like isoform X1 [Nelumbo nucifera]	Genetic Information Processing	Folding, sorting and degradation	ko04141//Protein processing in endoplasmic reticulum	K13993	-	-	-
Unigene0038732	bisque4	348.926	3.536	3.2785	3.6431	23.1767	97.6501	138.454	10.6469	13.1112	11.9248	3.6904	5.8849	6.8317	177.151	154.738	181.597	29.3643	37.0755	32.416	HSP23	PREDICTED: small heat shock protein, chloroplastic-like isoform X1 [Nelumbo nucifera]	Genetic Information Processing	Folding, sorting and degradation	ko04141//Protein processing in endoplasmic reticulum	K13993	-	-	-
Unigene0038751	bisque4	30.6642	1.6328	1.3763	1.4967	0.9374	0.6477	1.6575	2.7282	2.716	0.8048	1.5757	1.9338	1.8781	3.9931	2.6556	1.604	1.22	0.9593	0.7905	--	--	-	-	-	-	-	-	-
Unigene0038770	bisque4	254.493	182	244.423	154.686	156.652	136.43	288.974	197.413	250.144	131.63	143.241	154.52	120.425	324.674	340.685	165.599	278.128	265.524	282.074	VHA-C	V-type proton ATPase subunit C [Asparagus officinalis]	Cellular Processes;Metabolism	Energy metabolism;Transport and catabolism	ko00190//Oxidative phosphorylation;ko04145//Phagosome	K02148	GO:0098796//membrane protein complex;GO:0033176//proton-transporting V-type ATPase complex;GO:0016020//membrane;GO:0043234//protein complex;GO:0032991//macromolecular complex;GO:0016469//proton-transporting two-sector ATPase complex;GO:0044425//membrane part	-	GO:0051179//localization;GO:0055085//transmembrane transport;GO:0015992//proton transport;GO:0098655//cation transmembrane transport;GO:0051234//establishment of localization;GO:0098660//inorganic ion transmembrane transport;GO:1902578//single-organism localization;GO:0006812//cation transport;GO:0044763//single-organism cellular process;GO:0044699//single-organism process;GO:0034220//ion transme…
Unigene0038783	bisque4	241.599	5.0351	4.6432	4.6259	5.2368	5.0537	6.0539	5.2296	4.0348	3.7675	4.4748	4.5355	4.4299	7.7479	6.1418	5.5281	5.7295	5.8343	6.0546	UVR8	ultraviolet-B receptor UVR8 [Ananas comosus]	-	-	-	-	-	-	-
Unigene0038786	bisque4	268.435	1.2094	0.3918	0.9249	3.8127	1.553	4.356	4.0455	3.7051	1.6079	0.6646	1.4394	0.9785	8.1976	12.6346	5.3969	8.1044	5.8827	5.5727	--	--	-	-	-	-	-	-	-
Unigene0038787	bisque4	473.764	0.4814	0.1724	0.1334	1.2042	1.2262	4.4607	0.5404	1.3638	0.487	0.2581	0.4807	0.1846	5.3937	4.802	2.3752	3.3046	3.1656	3.0851	--	--	-	-	-	-	-	-	-
Unigene0038801	bisque4	298.236	70.6951	66.1121	61.4174	59.0484	52.1252	68.4146	57.7489	61.3312	47.852	50.7539	46.4447	40.9942	107.484	115.974	90.3049	70.9007	75.3136	74.4762	HAT5	homeobox-leucine zipper protein HAT5-like [Asparagus officinalis]	-	-	-	-	-	-	-
Unigene0038808	bisque4	212.114	2.5794	1.3317	1.0997	1.3751	1.0771	2.5512	0.404	1.0726	0.4015	1.3276	0.7188	0.5817	2.6068	4.5028	2.4187	1.325	2.0983	2.0515	--	AT-rich interactive domain-containing protein 2 [Asparagus officinalis]	-	-	-	-	-	-	-
Unigene0038837	bisque4	355.43	11.0037	14.2123	10.4263	10.0661	12.8551	21.6028	9.4649	10.4564	9.5692	11.3422	10.9386	6.0967	20.3273	21.1153	17.0359	17.0566	18.7958	17.4867	AGAL1	PREDICTED: alpha-galactosidase 1 [Elaeis guineensis]	Metabolism	Carbohydrate metabolism;Lipid metabolism;Glycan biosynthesis and metabolism	ko00561//Glycerolipid metabolism;ko00052//Galactose metabolism;ko00600//Sphingolipid metabolism;ko00603//Glycosphingolipid biosynthesis - globo series	K07407	-	-	-
Unigene0038842	bisque4	196.239	3.4958	3.6978	1.4101	1.6578	1.3812	4.6155	2.1348	1.8148	1.001	1.2413	2.0696	0.8288	4.9064	6.9932	1.5589	5.1914	5.2112	5.3163	FDM1	factor of DNA methylation 5-like [Asparagus officinalis]	-	-	-	-	-	-	-
Unigene0038850	bisque4	6.21733	12.5506	13.474	9.8663	15.2137	10.9858	9.2617	11.9671	11.5658	12.8861	10.6525	15.3875	10.9012	15.9339	16.7282	11.1895	13.5347	14.9732	12.4586	MAN7	mannan endo-1,4-beta-mannosidase 8-like isoform X1 [Asparagus officinalis]	Metabolism	Carbohydrate metabolism	ko00051//Fructose and mannose metabolism	K19355	-	GO:0004553//hydrolase activity, hydrolyzing O-glycosyl compounds;GO:0004567//beta-mannosidase activity;GO:0003824//catalytic activity;GO:0016798//hydrolase activity, acting on glycosyl bonds;GO:0016787//hydrolase activity;GO:0015923//mannosidase activity	GO:0044238//primary metabolic process;GO:0008152//metabolic process;GO:0044699//single-organism process;GO:0044707//single-multicellular organism process;GO:0032501//multicellular organismal process
Unigene0038852	bisque4	86.9604	1.3266	1.7516	1.1813	1.515	1.2213	1.1219	2.4113	1.8404	1.5175	2.6629	1.6921	1.8284	0.8451	0.5786	1.0081	1.3179	1.3914	1.4195	gag-pol	PREDICTED: DNA-binding protein HEXBP [Elaeis guineensis]	-	-	-	-	-	-	-
Unigene0038879	bisque4	105.914	45.0874	44.8388	42.382	30.6693	26.9329	42.663	53.9212	41.5492	28.5059	28.1359	36.6981	43.1828	69.2393	66.7844	50.4601	53.2014	47.2536	58.2885	RPE	PREDICTED: ribulose-phosphate 3-epimerase, chloroplastic [Ziziphus jujuba]	Metabolism	Energy metabolism;Carbohydrate metabolism;Global and Overview	ko01200//Carbon metabolism;ko01230//Biosynthesis of amino acids;ko00710//Carbon fixation in photosynthetic organisms;ko00040//Pentose and glucuronate interconversions;ko00030//Pentose phosphate pathway	K01783	-	-	-
Unigene0038885	bisque4	418.463	0.3329	0.3661	0.2645	1.4248	1.6063	12.4026	0.3564	0.7418	0.1288	0.5322	0.1153	0.1119	12.355	9.9832	4.5988	3.3029	3.5612	3.6902	--	--	-	-	-	-	-	-	-
Unigene0038887	bisque4	371.925	7.215	5.7016	7.7692	16.2918	17.7068	62.0699	7.5383	18.1053	4.7667	9.7213	5.8848	4.3262	59.079	57.1859	46.1848	58.3904	48.2066	51.0408	ALDH3H1	PREDICTED: aldehyde dehydrogenase-like [Nicotiana tabacum]	Metabolism	Metabolism of terpenoids and polyketides;Metabolism of other amino acids;Amino acid metabolism;Carbohydrate metabolism;Lipid metabolism	ko00010//Glycolysis / Gluconeogenesis;ko00620//Pyruvate metabolism;ko00040//Pentose and glucuronate interconversions;ko00561//Glycerolipid metabolism;ko00330//Arginine and proline metabolism;ko00071//Fatty acid degradation;ko00280//Valine, leucine and isoleucine degradation;ko00053//Ascorbate and aldarate metabolism;ko00310//Lysine degradation;ko00410//beta-Alanine metabolism;ko00380//Tryptophan …	K00128	-	-	-
Unigene0038939	bisque4	139.959	45.9663	48.193	42.2533	44.6986	48.5222	57.4693	57.4772	48.0212	46.9055	35.755	45.3084	41.0167	64.0205	63.298	50.4595	42.3036	47.3783	43.1053	UBC2	Ubiquitin-conjugating enzyme E2 2 [Zea mays]	Genetic Information Processing	Folding, sorting and degradation	ko04120//Ubiquitin mediated proteolysis	K10573	-	-	-
Unigene0038951	bisque4	237.233	10.8538	9.1403	8.1125	17.0967	30.7672	31.1603	13.7495	15.6739	14.5175	12.1617	8.0376	6.7752	26.49	26.3018	27.7477	17.5269	18.4356	18.3757	zpr1	zinc finger protein zpr1-like [Asparagus officinalis]	-	-	-	-	-	-	-
Unigene0038956	bisque4	337.205	12.5852	14.1899	12.5639	12.8232	11.7755	9.6456	12.2546	11.9979	12.2136	12.1855	13.7692	12.2739	6.9752	6.6738	7.4382	9.6579	10.7826	11.4557	At3g27150	LOW QUALITY PROTEIN: F-box/kelch-repeat protein At3g27150 [Asparagus officinalis]	-	-	-	-	-	-	-
Unigene0038985	bisque4	217.566	1.5929	0.6351	0.7496	0.824	0.4196	3.0074	0.2623	0.6528	1.3032	1.616	0.9333	1.4729	3.134	3.7039	1.6823	1.6421	1.4758	1.3897	--	--	-	-	-	-	-	-	-
Unigene0039002	bisque4	52.0283	10.9731	13.4799	11.915	10.1493	13.2031	12.9383	12.0465	12.3195	11.5349	11.1997	12.4689	10.6431	14.707	12.8261	13.9541	12.9775	13.0811	12.4021	TM_1254	Phosphorylated carbohydrates phosphatase [Ananas comosus]	-	-	-	-	-	GO:0003824//catalytic activity	-
Unigene0039014	bisque4	293.887	6.4812	7.7214	6.2038	7.6106	6.1425	8.9886	5.8637	8.5231	5.7581	6.75	6.0606	5.446	10.341	9.9926	6.9448	8.4202	7.9109	8.5202	SDN5	small RNA degrading nuclease 5 isoform X1 [Asparagus officinalis]	Genetic Information Processing	Translation	ko03008//Ribosome biogenesis in eukaryotes	K14570	GO:0043226//organelle;GO:0043231//intracellular membrane-bounded organelle;GO:0005622//intracellular;GO:0005623//cell;GO:0043227//membrane-bounded organelle;GO:0044464//cell part;GO:0043229//intracellular organelle;GO:0044424//intracellular part	GO:0016788//hydrolase activity, acting on ester bonds;GO:0003824//catalytic activity;GO:0016787//hydrolase activity;GO:0004518//nuclease activity	GO:0009987//cellular process;GO:0008152//metabolic process;GO:0006725//cellular aromatic compound metabolic process;GO:0044237//cellular metabolic process;GO:0046483//heterocycle metabolic process;GO:0044238//primary metabolic process;GO:0034641//cellular nitrogen compound metabolic process;GO:0006139//nucleobase-containing compound metabolic process;GO:0071704//organic substance metabolic proces…
Unigene0039065	bisque4	54.332	2.9197	4.0173	2.8353	0.4545	0.1851	10.0399	1.2154	2.0741	0.23	6.0851	2.3681	1.6499	6.4169	5.6725	0.297	2.2257	2.0038	2.5552	--	--	-	-	-	-	-	-	-
Unigene0039076	bisque4	257.884	457.828	487.507	513.263	449.687	478.942	383.991	513.015	452.426	612.906	504.945	500.739	540.393	349.208	363.896	396.372	384.493	380.48	358.492	ARF	ADP-ribosylation factor 2-B, partial [Noccaea caerulescens]	Cellular Processes	Transport and catabolism	ko04144//Endocytosis	K07937	-	-	-
Unigene0039094	bisque4	172.794	0.7624	0.3293	1.2374	3.7997	2.4241	3.4287	2.9145	1.9149	1.1584	1.3885	1.5555	0.705	4.0672	4.2607	5.1841	3.962	2.9263	1.8529	--	--	-	-	-	-	-	-	-
Unigene0039098	bisque4	74.4982	5.1477	6.223	4.7843	6.9757	4.1764	12.7702	3.1868	7.4502	3.2483	7.4815	6.986	5.2572	12.4591	6.6261	4.2021	9.1386	9.6987	8.7142	--	--	-	-	-	-	-	-	-
Unigene0039158	bisque4	193.105	2.4089	2.1407	1.1128	1.0993	1.7381	4.003	1.7681	1.4301	0.9516	0.7867	1.0813	0.7001	2.9575	3.335	2.142	1.3836	1.8811	1.6263	gl	transcription factor IIIA-like isoform X1 [Asparagus officinalis]	-	-	-	-	-	-	-
Unigene0039162	bisque4	83.625	1.3875	2.0978	0.5457	2.2746	4.7511	4.5162	2.5248	1.3307	3.0991	2.9279	1.0569	0.4491	5.1105	2.6523	4.6358	1.6603	2.0568	1.1803	HAM2	BnaC09g46960D [Brassica napus]	-	-	-	-	-	GO:0003824//catalytic activity;GO:0016740//transferase activity	GO:0071704//organic substance metabolic process;GO:0044238//primary metabolic process;GO:0043170//macromolecule metabolic process;GO:0044260//cellular macromolecule metabolic process;GO:0008152//metabolic process;GO:0009987//cellular process;GO:0044237//cellular metabolic process
Unigene0039163	bisque4	311.139	3.3292	4.5749	3.6516	3.3622	5.1259	6.5332	2.7503	2.9999	2.5428	4.5773	2.6592	1.1983	7.5208	8.2838	6.4423	4.2564	4.3264	4.2659	HAM1	PREDICTED: histone acetyltransferase of the MYST family 1-like [Ipomoea nil]	-	-	-	-	GO:0044464//cell part;GO:0044424//intracellular part;GO:0043231//intracellular membrane-bounded organelle;GO:0005622//intracellular;GO:0043229//intracellular organelle;GO:0043227//membrane-bounded organelle;GO:0005623//cell;GO:0043226//organelle	GO:0016746//transferase activity, transferring acyl groups;GO:0003824//catalytic activity;GO:0016740//transferase activity	GO:0008152//metabolic process;GO:0071704//organic substance metabolic process;GO:0044267//cellular protein metabolic process;GO:0043933//macromolecular complex subunit organization;GO:0044260//cellular macromolecule metabolic process;GO:0043170//macromolecule metabolic process;GO:0016568//chromatin modification;GO:0019222//regulation of metabolic process;GO:0016569//covalent chromatin modificatio…
Unigene0039170	bisque4	427.961	0.6955	0.0924	0.4676	1.2593	2.244	7.8786	0.9735	1.8242	0.569	0.1411	0.4075	0.0989	7.827	6.8493	2.9871	2.3046	3.5687	2.4271	--	--	-	-	-	-	-	-	-
Unigene0039201	bisque4	272.029	180.41	179.605	205.365	151.688	153.82	126.696	192.306	160.806	194.417	187.337	180.316	183.52	123.08	137.004	164.656	155.416	164.349	157.636	UBC2	ubiquitin-conjugating enzyme [Medicago truncatula]	Genetic Information Processing	Folding, sorting and degradation	ko04120//Ubiquitin mediated proteolysis	K10573	-	GO:0003824//catalytic activity	-
Unigene0039232	bisque4	392.91	1.7026	1.5323	0.9714	0.5169	1.2955	5.1733	0.3544	1.3859	0.3018	1.3515	1.441	0.3061	4.2097	6.4546	3.1603	3.5088	3.4178	3.889	UBA1C	UBP1-associated proteins 1C [Asparagus officinalis]	-	-	-	-	-	-	-
Unigene0039260	bisque4	263.405	5.8065	5.4895	5.3895	4.6148	4.2675	2.5985	5.1202	5.1433	7.0952	6.4861	4.7328	5.8088	3.3757	2.7029	3.3763	4.2758	4.4852	4.2352	Os06g0717800	probable protein phosphatase 2C 60 [Asparagus officinalis]	-	-	-	-	-	-	-
Unigene0039279	bisque4	18.4612	2.7541	2.6967	2.5675	2.3924	3.9293	1.3716	2.9479	1.4674	4.2962	3.5515	1.923	1.7826	1.5028	1.5508	2.1848	3.3395	2.1263	3.2972	UBC5	PREDICTED: ubiquitin-conjugating enzyme E2 4-like [Phoenix dactylifera]	Genetic Information Processing	Folding, sorting and degradation	ko04120//Ubiquitin mediated proteolysis	K10576	-	-	-
Unigene0039395	bisque4	268.533	17.3069	15.9697	18.4339	33.6949	39.7113	39.5641	25.165	28.5479	32.968	17.454	15.6171	17.267	50.8395	47.882	59.4597	37.4233	38.1671	37.0685	ppt-1	palmitoyl-protein thioesterase 1-like [Asparagus officinalis]	Metabolism	Lipid metabolism;Global and Overview	ko01212//Fatty acid metabolism;ko00062//Fatty acid elongation	K01074	GO:0005622//intracellular;GO:0005623//cell;GO:0044464//cell part;GO:0044444//cytoplasmic part;GO:0044424//intracellular part;GO:0005737//cytoplasm	GO:0016787//hydrolase activity;GO:0003824//catalytic activity;GO:0016790//thiolester hydrolase activity;GO:0016788//hydrolase activity, acting on ester bonds	-
Unigene0039400	bisque4	405.892	0.7386	0.9201	0.7807	1.5307	1.8822	4.7844	0.7906	1.6474	1.0779	0.6645	0.6705	0.6512	4.7275	4.5817	2.8145	4.3576	3.5649	3.1822	--	--	-	-	-	-	-	-	-
Unigene0039407	bisque4	268.912	3.8254	2.6814	1.8924	1.2742	1.3593	7.2404	1.0816	5.23	0.7677	1.8404	1.0308	1.3348	7.6061	8.7275	1.916	3.0402	2.4742	3.5474	--	--	-	-	-	-	-	-	-
Unigene0039413	bisque4	254.459	3.439	2.5652	1.2318	5.3397	3.6356	18.7106	4.1034	5.1864	1.2792	1.801	1.8608	1.1642	19.63	21.8539	3.4919	0.8635	1.0795	0.9414	--	--	-	-	-	-	-	-	-
Unigene0039421	bisque4	87.8023	23.4798	21.5059	24.2446	29.5796	31.6561	24.7695	24.6521	24.2071	24.639	22.478	22.3767	25.6924	30.4006	30.3264	36.6208	21.79	22.8755	22.7645	CID11	polyadenylate-binding protein-interacting protein 11-like [Asparagus officinalis]	-	-	-	-	-	-	-
Unigene0039427	bisque4	409.993	61.2212	69.2033	51.7695	46.893	42.9553	110.04	24.3462	38.0623	17.3398	58.8944	44.0962	29.7361	155.865	165.775	95.975	100.253	97.5568	102.992	SQS1	squalene synthase [Ornithogalum longebracteatum]	Metabolism	Metabolism of terpenoids and polyketides;Lipid metabolism	ko00100//Steroid biosynthesis;ko00909//Sesquiterpenoid and triterpenoid biosynthesis	K00801	-	-	-
Unigene0039433	bisque4	84.6536	8.5963	12.1764	5.4163	7.8988	7.8721	11.307	7.4894	12.9945	7.8672	6.7672	9.8025	4.7138	12.681	16.5299	6.4962	10.0472	9.1682	8.1249	--	--	-	-	-	-	-	-	-
Unigene0039438	bisque4	380.844	0.5011	1.1808	1.1148	1.2639	1.6379	3.2574	0.2438	1.9904	0.7268	1.6423	1.4314	0.6319	6.3856	5.6301	4.3369	4.3612	3.25	3.7892	--	PREDICTED: ultraviolet-B receptor UVR8-like [Phoenix dactylifera]	-	-	-	-	-	-	-
Unigene0039444	bisque4	282.576	19.6267	20.6006	23.8991	21.7339	17.7836	13.5039	26.5978	27.8851	24.5066	24.0682	24.943	27.2223	11.4785	11.0465	11.6879	14.5583	16.2696	14.184	fabZ	PREDICTED: 3-hydroxyacyl-[acyl-carrier-protein] dehydratase FabZ-like [Phoenix dactylifera]	Metabolism	Global and Overview;Lipid metabolism;Metabolism of cofactors and vitamins	ko01212//Fatty acid metabolism;ko00061//Fatty acid biosynthesis;ko00780//Biotin metabolism	K02372	-	-	-
Unigene0039458	bisque4	71.9569	95.7722	115.014	116.296	106.345	115.46	98.5081	112.363	107.718	119.233	137.375	120.118	123.787	97.861	91.2191	109.728	109.243	111.249	121.011	Btf3	PREDICTED: nascent polypeptide-associated complex subunit beta-like isoform X1 [Nelumbo nucifera]	-	-	-	-	-	-	-
Unigene0039549	bisque4	397.939	21.1842	21.5759	17.5682	28.0329	28.6072	41.6708	31.5018	31.7644	24.1052	17.5788	22.6609	18.7541	56.1594	64.8142	41.7549	47.2094	43.3995	43.7973	Os03g0117800	protein-ribulosamine 3-kinase, chloroplastic [Asparagus officinalis]	-	-	-	-	-	-	-
Unigene0039647	bisque4	295.959	2.3531	1.3767	1.6032	0.7009	1.0944	4.3896	0.6148	0.7108	0.1577	2.5251	1.6406	1.0794	4.2463	6.6553	3.6973	3.9377	3.1586	3.5726	WIT2	PREDICTED: WPP domain-interacting tail-anchored protein 1-like isoform X2 [Elaeis guineensis]	-	-	-	-	-	-	-
[truncated: 23,647 more rows]
