# Supplementary material for: A newly identified glycosyltransferase AsRCOM provides resistance to purple curl leaf disease in agave
Source: BMC Genomics. 2023 Nov 7;24:669. doi: 10.1186/s12864-023-09700-y (PMC10629022; doi:10.1186/s12864-023-09700-y)
Supplement: Supplementary file 4 — Supplementary Material 4: Supplementary Table S4. The primer sequences of relevant genes in qRT-PCR and PCR experiments [file 12864_2023_9700_MOESM4_ESM.xlsx]

## Sheet: Supplementary Table S4
Supplementary Table S4 The primer sequences of relevant genes in qRT-PCR and PCR experiments
Gene name	primer sequences
AsACLY-qPCR-F	TGAAAAGACCAGCGCATCCT
AsACLY-qPCR-R	CATAACCCAAATCTCCAACCGTA
AsNCS1-qPCR-F	ATTACTACCCGCCGTGCCCT
AsNCS1-qPCR-R	CCATTTGCCGTTGTTCTTGACTT
AsGTE10-qPCR-F	CTGTTCGAGTTCATCGGGTGTT
AsGTE10-qPCR-R	CCTTTTATTGTCCTTGGCAGTCTTT
AsSMO2-qPCR-F	TGAGAGTCGTGGAAACAGTGGA
AsSMO2-qPCR-R	GCGGTGATGAAAATCGTGAAA
As4'OMT2-qPCR-F	ATGCCTTCTGCAAACCTACTTCTC
As4'OMT2-qPCR-R	GCCATTCTTCACTTGTCCGTGA
AsSQE1-qPCR-F	GTTGCCATTTCCTTCCCCC
AsSQE1-qPCR-R	AAGAACATTTGCCTAACCCCTTC
AsRCOM-qPCR-F	ACTCCCCGTTCCCGTCTCTT
AsRCOM-qPCR-R	TCGCCGCGTTGTACACCATC
AsFLS2-qPCR-F	CAGGGTTTCCGTTTTATAGACG
AsFLS2-qPCR-R	TTTGCAGAGAGGTGAGGTTGA
AsRCOM-Transgene-PCR-F	TTGCTTGGTACTGTTTCTTTTGTCG
AsRCOM-Transgene-PCR-R	GTCTTCTCCGCGCTATCTTGCGCC
